# Supplementary material for: Genome-wide association study identifies key quantitative trait loci (QTL) for fruit morphometric traits in avocado (Persea spp.)
Source: BMC Genomics. 2024 Nov 25;25:1135. doi: 10.1186/s12864-024-11043-1 (PMC11587604; doi:10.1186/s12864-024-11043-1)
Supplement: Supplementary file 1 — Supplementary Material 1 [file 12864_2024_11043_MOESM1_ESM.xlsx]

## Sheet: TableS1
Table S1. Information on 122 avocado (Persea americana) cultivars used in this study.
Cultivar	Ecotype	Strcuture Group	Source
Tonnage	Guat.	Guat.	USDA-ARS, Miami, FL
Ishim		Guat.	USDA-ARS, Miami, FL
Fuerte Popenoe	Guat. x Mex.	Guat.	USDA-ARS, Miami, FL
Brooks Late	Guat.	Guat.	USDA-ARS, Miami, FL
Queen 8	Guat.	Guat.	USDA-ARS, Miami, FL
SDLG of Itzamna SDLG	Guat.	Guat.	USDA-ARS, Miami, FL
Nubigena		Guat.	USDA-ARS, Miami, FL
Monroe	Guat.	Guat.	USDA-ARS, Miami, FL
Dickinson	Guat.	Guat.	USDA-ARS, Miami, FL
Hickson	Guat.	Guat.	USDA-ARS, Miami, FL
Linda	Guat.	Guat.	USDA-ARS, Miami, FL
Borrego	Guat. x Mex.	Guat.	USDA-ARS, Miami, FL
Irwing		Guat.	USDA-ARS, Miami, FL
R14-T06	Guat.	Guat.	USDA-ARS, Miami, FL
R21-T05	Guat.	Guat.	USDA-ARS, Miami, FL
Irwing 120		Guat.	USDA-ARS, Miami, FL
R14-T01	Guat.	Guat.	USDA-ARS, Miami, FL
Vero Beach No. 15		Guat.	USDA-ARS, Miami, FL
San Miguel		Guat.	USDA-ARS, Miami, FL
Lula	Guat. x Mex.	Guat.	USDA-ARS, Miami, FL
Bacon	Guat. x Mex.	Mex.	USDA-ARS, Miami, FL
Young No. 1	Mex.	Mex.	USDA-ARS, Miami, FL
Romain No. 1	Mex.	Mex.	USDA-ARS, Miami, FL
Egas	Mex.	Mex.	USDA-ARS, Miami, FL
Yama-003		Mex.	USDA-ARS, Miami, FL
Gainesville		Mex.	USDA-ARS, Miami, FL
Antigua Market	Guat. x Mex.	Mex.	USDA-ARS, Miami, FL
Ettinger	Guat. x Mex.	Mex.	USDA-ARS, Miami, FL
Apakia 1	Mex.	Mex.	USDA-ARS, Miami, FL
Heyns	Mex.	Mex.	USDA-ARS, Miami, FL
Yama-381		Mex.	USDA-ARS, Miami, FL
La Piscina		Mex.	USDA-ARS, Miami, FL
Mexicola	Mex.	Mex.	USDA-ARS, Miami, FL
Winter Mexican	Guat. x Mex.	Mex.	USDA-ARS, Miami, FL
General Francisco Robles		Mex.	USDA-ARS, Miami, FL
San Jeirer 1		Mex.	USDA-ARS, Miami, FL
Simmonds	W.I.	W.I.	USDA-ARS, Miami, FL
Pollock	W.I.	W.I.	USDA-ARS, Miami, FL
Belize		W.I.	USDA-ARS, Miami, FL
Alicia Cordero		W.I.	USDA-ARS, Miami, FL
Seedless Avocado		W.I.	USDA-ARS, Miami, FL
Lima Late		W.I.	USDA-ARS, Miami, FL
COLLINRED SDLG B	Guat. x Mex.	W.I.	USDA-ARS, Miami, FL
Wilson Popenoe		W.I.	USDA-ARS, Miami, FL
Ereguayauin #7		W.I.	USDA-ARS, Miami, FL
Brooksville SDLG		W.I.	USDA-ARS, Miami, FL
Girrardin		W.I.	USDA-ARS, Miami, FL
Melendez	Guat. x W.I.	W.I.	USDA-ARS, Miami, FL
Chota		W.I.	USDA-ARS, Miami, FL
Unkwn Arue/Arue SDLG		W.I.	USDA-ARS, Miami, FL
Simmonds SDLG		W.I.	USDA-ARS, Miami, FL
Hiwassee	Guat. x W.I.	W.I.	USDA-ARS, Miami, FL
San Rafael	Mex.	W.I.	USDA-ARS, Miami, FL
Collinred B (Trappson)		W.I.	USDA-ARS, Miami, FL
Donaldson	W.I.	W.I.	USDA-ARS, Miami, FL
Tensen A		W.I.	USDA-ARS, Miami, FL
Biscayne SDLG		W.I.	USDA-ARS, Miami, FL
Collinson	Guat. x W.I.	W.I.	USDA-ARS, Miami, FL
Catalina	W.I.	W.I.	USDA-ARS, Miami, FL
Progreso 1	W.I.	W.I.	USDA-ARS, Miami, FL
Tantima 2	W.I.	W.I.	USDA-ARS, Miami, FL
Key Largo	Guat.	W.I.	USDA-ARS, Miami, FL
Tenerife	Guat. x Mex.	W.I.	USDA-ARS, Miami, FL
Antigua	W.I.	W.I.	USDA-ARS, Miami, FL
Galvan	W.I.	W.I.	USDA-ARS, Miami, FL
Semil 43	Guat. x W.I.	W.I.	USDA-ARS, Miami, FL
D.W.I. Bank		W.I.	USDA-ARS, Miami, FL
Tensen B		W.I.	USDA-ARS, Miami, FL
Suardia	Guat. x W.I.	W.I.	USDA-ARS, Miami, FL
El Venado	W.I.	W.I.	USDA-ARS, Miami, FL
Egami		W.I.	USDA-ARS, Miami, FL
Avocatosa 3	W.I.	W.I.	USDA-ARS, Miami, FL
Marcus		W.I.	USDA-ARS, Miami, FL
Butler	W.I.	W.I.	USDA-ARS, Miami, FL
Nirody	Guat. x W.I.	W.I.	USDA-ARS, Miami, FL
Honalindo 1		W.I.	USDA-ARS, Miami, FL
Dade	W.I.	W.I.	USDA-ARS, Miami, FL
Baldemar		W.I.	USDA-ARS, Miami, FL
Gripina 5	Guat. x W.I.	W.I.	USDA-ARS, Miami, FL
Maxima	W.I.	W.I.	USDA-ARS, Miami, FL
Tela	W.I.	W.I.	USDA-ARS, Miami, FL
Orizaba 3	W.I.	W.I.	USDA-ARS, Miami, FL
Largo	W.I.	W.I.	USDA-ARS, Miami, FL
Yon	Guat. x W.I.	W.I.	USDA-ARS, Miami, FL
Marsheline		W.I.	USDA-ARS, Miami, FL
Orizaba 4	W.I.	W.I.	USDA-ARS, Miami, FL
Melendez 2	Guat. x W.I.	W.I.	USDA-ARS, Miami, FL
WA3-10-33 (Unkn)		W.I.	USDA-ARS, Miami, FL
Gottfried	Mex.	W.I.	USDA-ARS, Miami, FL
Marta		W.I.	USDA-ARS, Miami, FL
Semil 38		W.I.	USDA-ARS, Miami, FL
Cellon's Hawaii SDLG	W.I.	W.I.	USDA-ARS, Miami, FL
Russell	W.I.	W.I.	USDA-ARS, Miami, FL
Courtright	Mex. x W.I.	W.I.	USDA-ARS, Miami, FL
Bernecker	W.I.	W.I.	USDA-ARS, Miami, FL
Tower 2	W.I.	W.I.	USDA-ARS, Miami, FL
Jose Antonio	W.I.	W.I.	USDA-ARS, Miami, FL
Beta	W.I.	W.I.	USDA-ARS, Miami, FL
SDLG of Brooksville SDLG		W.I.	USDA-ARS, Miami, FL
Trapp	W.I.	W.I.	USDA-ARS, Miami, FL
Sitio del Nino 3		W.I.	USDA-ARS, Miami, FL
Waldin Root Stock		W.I.	USDA-ARS, Miami, FL
Miguel		W.I.	USDA-ARS, Miami, FL
Doni	W.I.	W.I.	USDA-ARS, Miami, FL
N112		W.I.	USDA-ARS, Miami, FL
Kampong		W.I.	USDA-ARS, Miami, FL
Waldin	W.I.	W.I.	USDA-ARS, Miami, FL
Agnes		W.I.	USDA-ARS, Miami, FL
Simon	W.I.	W.I.	USDA-ARS, Miami, FL
Catalina SDLG	W.I.	W.I.	USDA-ARS, Miami, FL
Hall	Guat. x W.I.	W.I.	USDA-ARS, Miami, FL
Dunedin		W.I.	USDA-ARS, Miami, FL
VERO BEACH G.R.D.		W.I.	USDA-ARS, Miami, FL
Nesbitt		W.I.	USDA-ARS, Miami, FL
Gottfried SDLG		W.I.	USDA-ARS, Miami, FL
Fuchsia	W.I.	W.I.	USDA-ARS, Miami, FL
Raul Arango	W.I.	W.I.	USDA-ARS, Miami, FL
Booth 1	Guat. x W.I.	W.I.	USDA-ARS, Miami, FL
Bacon SDLG A		W.I.	USDA-ARS, Miami, FL
Bacon SDLG B		W.I.	USDA-ARS, Miami, FL
Leyad Aro		W.I.	USDA-ARS, Miami, FL
Elizabeth		W.I.	USDA-ARS, Miami, FL
Ecotype: The infromtion integrated data from the Variety Database (https://www.avocadosource.com/AvocadoVarieties/QueryDB.asp), the UCR Avocado Variety Database (https://avocado.ucr.edu/avocado-variety-database), and 384 SNP data from our previous work by Kuhn, Groh, et al. (2019).

## Sheet: TableS2
Table S2. Morphometric fruit quality data, along with Box-Cox transformed data, from 122 avocado (Persea americana) accessions.
Taxa	fruitWeight	fruitLength	fruitWidth	fruitDiameter	FSI	seedWeight	seedLength	seedWidth	FSR	boxcox_fruitWeight	boxcox_fruitLength	boxcox_fruitWidth	boxcox_fruitDiameter	boxcox_FSI	boxcox_seedWeight	boxcox_seedLength	boxcox_seedWidth	boxcox_FSR
Bernecker	438.243	123.794	79.8779	86.5822	1.42979	68.8598	55.9175	47.3358	6.36427	28.7681	2.19544	792.223	662.936	0.281562	26.7766	3.86467	383.492	1.1297
Courtright	180.768	85.2762	62.83	63.8676	1.3352	38.7883	43.5992	38.3061	4.66038	19.0202	2.13241	534.662	412.717	0.237933	17.3729	3.63468	268.743	1.0141
Bacon SDLG B	367.156	107.78	77.0394	82.1111	1.31261	94.2667	54.8556	56.9944	3.89486	26.5167	2.17306	746.644	610.402	0.226391	33.7861	3.84699	523.789	0.937301
Lima Late	568.685	126.435	94.2987	95.7814	1.32004	89.6904	62.4496	50.3308	6.34053	32.406	2.19875	1039.62	775.796	0.230238	32.5691	3.96641	425.107	1.12843
Yon	841.697	143.243	109.434	110.109	1.30091	141.074	65.1969	60.9033	5.96633	38.6974	2.21777	1326.52	963.819	0.220225	45.3968	4.006	585.482	1.10745
Bacon	197.074	84.5108	64.4797	65.9368	1.28169	52.7711	46.7497	42.2828	3.73451	19.8179	2.13077	557.852	433.736	0.209803	21.9414	3.69928	317.256	0.918111
Fuerte Popenoe	202.238	103.71	63.3491	65.7698	1.57686	34.9137	50.5437	34.623	5.7925	20.0626	2.16663	541.917	432.026	0.337164	16.0256	3.77142	226.748	1.09697
Melendez	429.445	127.587	82.2076	84.2017	1.51526	101.558	60.1768	52.7703	4.22856	28.5015	2.20016	830.412	634.773	0.315443	35.6902	3.9323	460.269	0.973486
Tower 2	234.067	81.4127	69.3129	73.4539	1.10835	53.5455	38.0341	44.5979	4.37137	21.4968	2.12392	627.969	513.169	0.0958372	22.1832	3.50798	346.976	0.98762
Young No. 1	77.6444	68.1705	45.9597	45.7252	1.49087	17.3827	33.5756	28.7588	4.46677	12.5794	2.08998	320.292	245.155	0.306251	9.23664	3.39198	165.954	0.99666
Irwing 120	234.666	78.9957	74.2386	72.5771	1.08844	79.4443	46.5186	52.0986	2.95384	21.5227	2.11832	702.705	503.661	0.0799297	29.7757	3.6947	450.475	0.801942
Monroe	448.348	106.308	90.007	90.5273	1.17432	89.6456	47.1052	53.4007	5.00133	29.0706	2.17078	963.278	710.561	0.143965	32.5571	3.70629	469.537	1.04217
Girrardin	430.067	110.017	86.995	90.4673	1.2161	92.4046	54.1412	55.4583	4.65418	28.5205	2.17646	911.06	709.827	0.17124	33.2931	3.8349	500.307	1.01356
Tensen A	542.556	153.633	85.8516	88.7282	1.7315	90.7402	63.11	51.5099	5.97923	31.7192	2.22804	891.534	688.696	0.383649	32.8499	3.97609	441.961	1.10821
Honalindo 1	459.86	142.637	74.6215	75.9861	1.87715	48.1772	71.4153	37.5047	9.54518	29.4105	2.21714	708.651	540.985	0.419186	20.4848	4.08965	259.361	1.25171
N112	290.506	109.569	77.9607	79.163	1.3841	52.6327	51.8723	46.0483	5.51949	23.7862	2.17579	761.321	576.617	0.261377	21.8981	3.79539	366.137	1.07948
Butler	457.698	118.793	70.1025	86.7095	1.37001	84.842	47.144	39.803	5.39471	29.347	2.1889	639.73	664.454	0.254826	31.2596	3.70705	286.623	1.07101
Beta	436.385	111.205	82.428	86.362	1.28767	91.08	55.2167	53.7527	4.79122	28.7121	2.17822	834.06	660.312	0.213081	32.9405	3.85304	474.745	1.02525
Waldin Root Stock	333.103	97.5058	79.3478	81.3446	1.19868	70.8844	45.0358	50.8149	4.69924	25.3487	2.15612	783.63	601.552	0.160141	27.3602	3.66471	431.994	1.01746
Tensen B	442.017	101.43	77.1733	92.28	1.09915	71.735	39.32	40.8617	6.1618	28.8816	2.16287	748.77	732.095	0.0885768	27.6039	3.53886	299.548	1.11866
Marsheline	347.904	104.949	81.5757	84.3106	1.24478	86.1706	46.1844	53.2309	4.03739	25.8644	2.16862	819.984	636.051	0.188702	31.6206	3.68802	467.035	0.953337
Unkwn Arue/Arue SDLG	451.287	95.1284	91.2124	95.5586	0.995498	132.667	50.7697	62.7926	3.40166	29.1579	2.15184	984.49	772.989	-0.00452631	43.4066	3.77555	616.286	0.873768
Tenerife	310.224	116.191	77.601	78.9132	1.47239	57.5762	42.9819	46.5557	5.38807	24.5248	2.18535	755.577	573.786	0.299038	23.4258	3.62147	372.938	1.07055
Pollock	613.155	130.269	96.6519	98.1507	1.32724	90.5067	54.6933	55.0242	6.7747	33.5344	2.20339	1082.43	805.877	0.233917	32.7875	3.84426	493.749	1.15045
Winter Mexican	265.904	93.5803	72.8236	74.7811	1.25139	75.2642	51.2228	49.6183	3.53294	22.8229	2.14898	680.903	527.683	0.192588	28.6062	3.78375	415.051	0.892049
Brooks Late	192.023	72.8492	68.6488	70.5904	1.032	67.6042	42.5692	50.0513	2.84041	19.575	2.10294	618.144	482.351	0.030815	26.4122	3.61252	421.15	0.780941
Heyns	221.629	84.3372	66.2722	71.1141	1.18594	48.9128	46.1711	43.8119	4.53111	20.9506	2.1304	583.48	487.936	0.151782	20.7207	3.68776	336.766	1.00259
Catalina	713.88	151.863	95.2462	96.5641	1.57267	143.921	72.4502	57.2969	4.96022	35.9266	2.22636	1056.78	785.689	0.33575	46.0628	4.10284	528.463	1.03895
Nubigena	115.151	63.3114	58.3153	60.7811	1.04163	38.82	39.0813	39.5743	2.96629	15.2977	2.07514	473.175	382.064	0.0396479	17.3837	3.53321	283.861	0.804169
WA3-10-33 (Unkn)	405.785	105.243	83.7903	87.0922	1.20841	95.4526	54.6896	54.9322	4.25116	27.7684	2.16909	856.751	669.025	0.16639	34.0987	3.84419	492.365	0.975773
R21-T05	216.956	93.2506	68.8364	70.4039	1.32451	34.9917	36.4614	35.7753	6.20023	20.7408	2.14836	620.914	480.367	0.232528	16.0532	3.46872	239.577	1.1208
Queen 8	442.832	147.509	85.3433	85.8061	1.7191	65.69	50.66	47.4744	6.74124	28.906	2.22211	882.908	653.706	0.38029	25.8527	3.77355	385.38	1.14883
Tela	397.956	149.553	80.4058	78.8755	1.89606	67.1925	67.4233	47.375	5.92262	27.5205	2.22413	800.815	573.359	0.423323	26.2922	4.03685	384.025	1.10486
R14-T01	214.75	93.4483	70.9217	73.7758	1.26665	43.1167	48.2342	37.1333	4.98067	20.6409	2.14873	652.02	516.676	0.201382	18.8321	3.7282	255.06	1.04056
Egami	273.742	113.908	73.3986	73.5347	1.54904	84.5114	58.845	51.5919	3.23912	23.1352	2.18214	689.73	514.049	0.32761	31.1696	3.91169	443.144	0.849524
Marcus	676.278	111.742	92.0306	95.6013	1.16883	67.9772	50.9731	51.5834	9.9486	35.0578	2.17901	998.992	773.526	0.140208	26.5206	3.77924	443.021	1.26261
Lula	360.768	116.061	81.5326	83.5214	1.38959	97.099	57.9576	53.5694	3.71547	26.3025	2.18517	819.274	626.805	0.26389	34.5307	3.89769	472.031	0.915745
Collinson	407.353	109.586	92.13	95.8983	1.14273	75.7625	43.9033	53.4642	5.3767	27.8178	2.17581	1000.76	777.271	0.121748	28.7466	3.64112	470.475	1.06977
Linda	350.923	114.075	84.9258	85.4417	1.33512	46.3067	48.2942	41.0064	7.57823	25.968	2.18238	875.846	649.388	0.237892	19.8801	3.72935	301.332	1.18582
Simon	181.07	73.625	69.2292	70.0574	1.05092	46.6708	37.8554	43.4438	3.87973	19.0353	2.10498	626.728	476.689	0.0479893	19.9984	3.5036	332.025	0.935544
R14-T06	257.926	85.6988	76.4654	77.7471	1.10228	47.4254	38.1916	43.9196	5.43857	22.4996	2.13331	737.554	560.637	0.0910568	20.2426	3.51182	338.157	1.07402
Tonnage	353.038	124.658	82.254	80.2452	1.55347	60.0498	50.2995	46.8886	5.87909	26.0403	2.19654	831.178	588.939	0.329158	24.1757	3.76695	377.427	1.10225
Cellon's Hawaii SDLG	622.848	126.992	98.9638	99.4758	1.27661	85.5933	50.9346	53.2154	7.27683	33.774	2.19944	1125.15	822.879	0.206985	31.464	3.77854	466.806	1.17328
Jose Antonio	547.713	180.319	83.7846	84.2342	2.14069	75.2517	67.0021	50.0083	7.27842	31.8563	2.25053	856.656	635.154	0.469087	28.6027	4.03109	420.544	1.17335
Waldin	323.681	100.539	84.5064	79.7788	1.26023	92.2029	58.5761	61.83	3.51053	25.0134	2.16137	868.774	583.617	0.197711	33.2395	3.90747	600.511	0.889004
Dade	481.363	104.797	97.38	96.1919	1.08945	117.48	59.0331	60.5192	4.0974	30.0324	2.16838	1095.82	780.979	0.0807571	39.7147	3.91463	579.297	0.959822
Bacon SDLG A	330.933	128.145	69.749	68.3397	1.87512	62.6456	66.8223	43.446	5.28261	25.2719	2.20084	634.455	458.609	0.418737	24.953	4.02862	332.054	1.06314
Ettinger	237.062	106.434	64.8894	69.3451	1.53484	50.2264	55.6544	37.5431	4.71987	21.6258	2.17097	563.671	469.162	0.322574	21.1393	3.86032	259.808	1.01923
Borrego	456.493	99.0128	96.9047	97.7491	1.01293	104.942	43.7904	62.0583	4.34994	29.3116	2.15876	1087.07	800.75	0.0127303	36.5602	3.63874	604.238	0.985547
Booth 1	321.745	89.7864	80.8442	84.1665	1.06677	111.819	51.1382	59.3817	2.87738	24.9439	2.14167	807.977	634.359	0.0618105	38.3032	3.78223	561.138	0.78793
Dickinson	300.409	105.596	77.0944	76.8944	1.37326	89.1006	65.3319	53.5075	3.37157	24.1606	2.16965	747.516	551.089	0.256353	32.4109	4.0079	471.116	0.869422
San Rafael	332.858	110.09	79.2012	81.3788	1.35281	76.5931	56.54	55.1341	4.3458	25.34	2.17657	781.261	601.946	0.246607	28.98	3.87487	495.407	0.985143
Alicia Cordero	265.005	93.3321	75.6475	77.3512	1.2066	64.6708	43.8058	47.5421	4.09774	22.7868	2.14851	724.678	556.197	0.165236	25.5529	3.63906	386.303	0.959859
Orizaba 3	276.42	91.9185	72.964	76.7766	1.19722	41.7376	37.1191	43.8276	6.6228	23.2407	2.14583	683.054	549.776	0.159196	18.372	3.48535	336.968	1.14301
VERO BEACH G.R.D.	191.045	95.5458	65.2133	65.6278	1.45587	57.5592	57.07	43.1825	3.31911	19.5276	2.15261	568.287	430.574	0.292409	23.4206	3.88347	328.678	0.861691
Egas	208.665	78.0623	68.78	70.5231	1.1069	32.8592	36.8092	37.8738	6.35026	20.3621	2.11609	620.081	481.634	0.0947051	15.2936	3.47755	263.666	1.12895
Gripina 5	264.613	102.518	72.9613	72.2288	1.41936	45.4421	43.6613	42.5838	5.82309	22.771	2.16468	683.012	499.9	0.27709	19.5982	3.636	321.059	1.09885
Belize	355.858	142.083	77.7917	75.3403	1.88589	60.3954	55.4952	46.5625	5.89214	26.1364	2.21656	758.621	533.841	0.42111	24.2798	3.85768	373.029	1.10304
Suardia	372.336	85.2047	90.7092	90.9768	0.936554	108.563	49.352	61.8031	3.42968	26.6888	2.13226	975.613	716.061	-0.0686356	37.4819	3.74938	600.072	0.877764
Gottfried	372.728	134.95	76.8614	78.1093	1.7277	56.8734	66.1184	47.7514	6.55364	26.7018	2.20879	743.82	564.709	0.382628	23.211	4.01889	389.164	1.13953
Maxima	386.854	125.717	80.9762	82.3245	1.52709	65.4308	56.1788	45.2483	5.91241	27.164	2.19786	810.139	612.874	0.319778	25.7766	3.86897	355.517	1.10425
Antigua Market	126.956	75.1835	54.7935	57.4861	1.30786	29.3996	44.5531	33.0943	4.3183	16.044	2.10899	427.261	350.281	0.223901	14.0297	3.65473	210.169	0.982454
Semil 43	364.308	104.057	83.1354	85.1459	1.2221	82.3625	45.525	52.3333	4.42323	26.4215	2.16719	845.814	645.891	0.174972	30.5815	3.67471	453.888	0.992573
Doni	364.337	105.646	74.1269	80.7357	1.30854	53.2432	51.455	43.2303	6.84287	26.4224	2.16973	700.974	594.555	0.224263	22.089	3.78793	329.29	1.1537
Trapp	277.448	80.9033	81.2633	81.4944	0.992747	77.7389	44.5341	55.8717	3.56897	23.281	2.12276	814.848	603.278	-0.00731689	29.3008	3.65434	506.583	0.896878
Melendez 2	407.945	111.496	85.9793	88.2847	1.26292	75.3659	48.3872	50.3231	5.41286	27.8364	2.17865	893.707	683.344	0.199252	28.6349	3.73113	424.998	1.07226
Nirody	678.109	129.226	94.514	99	1.30531	58.0283	44.096	41.7168	11.6858	35.1007	2.20214	1043.51	816.76	0.22256	23.5636	3.64518	310.155	1.30259
Hall	398.946	132.893	80.9058	85.5369	1.55363	80.4846	53.0154	51.6215	4.9568	27.552	2.20645	808.986	650.516	0.329216	30.064	3.81551	443.571	1.03868
Hiwassee	385.745	102.364	87.1031	85.3325	1.19959	91.3875	51.8525	55.6281	4.22098	27.1281	2.16442	912.915	648.097	0.160735	33.0225	3.79503	502.881	0.972715
Vero Beach No. 15	490.3	148.5	88.25	86.5275	1.71622	75.7025	64.7	49.4275	6.47667	30.2862	2.22309	932.68	662.284	0.3795	28.7297	3.99897	412.374	1.13559
D.W.I. Bank	571.031	108.969	95.6875	98.5609	1.1056	88.6188	44.7844	52.3169	6.44368	32.4668	2.17488	1064.81	811.127	0.093679	32.2815	3.65953	453.649	1.13388
Galvan	352.401	98.5858	86.3728	84.8884	1.16136	58.1508	47.0406	47.9942	6.06012	26.0186	2.15801	900.414	642.852	0.135024	23.6009	3.70502	392.491	1.1129
Yama-003	163.06	92.6236	57.24	61.5925	1.50381	44.8036	52.8157	36.6486	3.63944	18.1053	2.14718	458.963	390.04	0.311174	19.389	3.81203	249.488	0.906104
Largo	891.606	227.231	100.585	96.3515	2.35835	122.661	91.5615	54.9723	7.26888	39.713	2.28066	1155.47	782.998	0.50044	40.989	4.31704	492.969	1.17294
Simmonds	525.514	125.046	94.2241	95.4016	1.31073	69.5511	51.1985	49.2926	7.5558	31.261	2.19702	1038.27	771.013	0.225409	26.9764	3.78331	410.486	1.18491
Nesbitt	584.008	130.697	104.627	94.0625	1.38947	79.8175	58.34	50.865	7.31679	32.8004	2.20389	1232.48	754.229	0.263831	29.8793	3.90375	432.71	1.17499
Semil 38	350.146	111.319	76.5944	73.758	1.50924	66.0219	51.7994	47.5856	5.30349	25.9414	2.17839	739.593	516.482	0.31321	25.9501	3.79409	386.897	1.06463
San Jeirer 1	149.517	73.575	63.3867	63.5017	1.15863	54.0783	43.5817	46.0517	2.76482	17.3662	2.10485	542.444	409.039	0.133112	22.349	3.63431	366.182	0.766192
Progreso 1	359.358	131.75	83.3333	81.7567	1.61149	123.4	63.0833	63.8333	2.91214	26.2549	2.20513	849.113	606.304	0.348504	41.1696	3.9757	633.525	0.794373
El Venado	504.14	110.422	90.12	91.3962	1.20817	74.655	53.5175	53.2662	6.75293	30.6739	2.17706	965.258	721.208	0.166237	28.4342	3.82421	467.555	1.1494
Ereguayauin #7	1155.78	157.257	109.791	111.654	1.40843	85.295	60.535	48.7492	13.5503	44.6092	2.2314	1333.61	984.95	0.27232	31.3829	3.93776	402.915	1.33618
Antigua	320.965	119.74	78.0307	79.3752	1.50853	60.0954	56.9638	44.0362	5.34093	24.9158	2.19017	762.442	579.025	0.312944	24.1895	3.88176	339.666	1.06727
Russell	583.639	200.931	81.9918	79.6645	2.52221	64.4809	81.78	39.0955	9.05135	32.7909	2.26497	826.844	582.316	0.519832	25.4969	4.2138	278.114	1.23732
Yama-381	355.835	106.047	73.64	75.6717	1.40141	44.6917	43.3475	40.3592	7.962	26.1356	2.17036	693.449	537.503	0.269209	19.3522	3.62932	293.384	1.20068
Avocatosa 3	251.37	82.4675	74.7643	75.9119	1.08636	65.3687	57.7896	48.803	3.84542	22.2296	2.12629	710.874	540.163	0.0782274	25.7584	3.89502	403.663	0.931519
Orizaba 4	414.183	102.854	92.1667	90.0942	1.14163	108.822	53.4858	61.0904	3.80607	28.0314	2.16523	1001.41	705.274	0.120948	37.5475	3.82366	588.504	0.926833
Donaldson	661.46	150.156	93.9686	95.6386	1.57003	51.6285	61.01	43.191	12.8119	34.7078	2.22471	1033.67	773.996	0.334856	21.5827	3.94495	328.787	1.32381
Marta	610.754	138.731	96.2313	97.43	1.42391	68.085	56.3713	53.05	8.97046	33.4746	2.21298	1074.73	796.684	0.27905	26.552	3.87212	464.372	1.23484
Hickson	584.622	126.322	92.5215	93.6028	1.34955	111.067	66.9088	55.4262	5.26367	32.816	2.19861	1007.73	748.498	0.245023	38.1143	4.02981	499.82	1.06179
Kampong	611.773	94.1737	96.8962	100.214	0.939729	78.6762	46.3588	54.7362	7.77582	33.5	2.15008	1086.92	832.401	-0.0649368	29.5622	3.69151	489.42	1.19361
Raul Arango	358.827	117.897	78.1679	78.4736	1.50238	52.7521	55.6439	44.8446	6.80215	26.237	2.18769	764.639	568.816	0.310633	21.9355	3.86015	350.205	1.15177
COLLINRED SDLG B	395.162	109.277	83.5617	85.8775	1.27247	72.3275	54.0208	50.7133	5.46351	27.4313	2.17534	852.927	654.553	0.204668	27.7732	3.83284	430.546	1.07572
Romain No. 1	256.75	120.638	65.54	67.3467	1.7913	37.0117	60.7642	35.8233	6.937	22.4515	2.19136	572.957	448.27	0.399079	16.7603	3.94124	240.118	1.15812
Fuchsia	278.146	131.279	69.3088	70.119	1.87223	57.99	67.6663	41.0183	4.79645	23.3084	2.20457	627.909	477.342	0.418093	23.5519	4.04015	301.479	1.02568
Miguel	487.29	105.575	92.775	93.66	1.12722	60.855	47.92	52.24	8.00739	30.201	2.16962	1012.26	749.211	0.110289	24.4179	3.72215	452.53	1.20236
La Piscina	62.45	55.6275	45.935	NaN	NaN	18.4167	32.9475	29.4483	3.39095	11.2613	2.04815	320.01	NaN	NaN	9.6808	3.37439	172.704	0.872228
General Francisco Robles	506.325	115.545	95.545	96.045	1.20303	146.56	55.23	66.7	3.45473	30.7346	2.18445	1062.21	779.123	0.16295	46.6767	3.85326	681.997	0.881291
Gainesville	162.975	97.6283	60.5225	62.0712	1.57284	60.4067	54.7092	43.4275	2.69796	18.1008	2.15634	502.871	394.774	0.335809	24.2832	3.84452	331.817	0.752605
Catalina SDLG	395.616	90.1775	87.0308	86.9691	1.03689	60.4154	39.4446	52.4342	6.54827	27.4458	2.14245	911.674	667.554	0.0353272	24.2858	3.5418	455.357	1.13926
Baldemar	273.28	116.688	65.335	66.6775	1.75003	31.505	41.4167	35.305	8.67418	23.1169	2.18604	570.025	441.35	0.388565	14.8037	3.58707	234.307	1.22546
Seedless Avocado	351.167	107.723	81.5608	84.5344	1.27431	99.4583	64.2117	52.8992	3.53079	25.9764	2.17298	819.739	638.682	0.205701	35.1461	3.992	462.158	0.891758
Tantima 2	241.157	91.4017	74.0958	72.975	1.25251	68.7867	50.2283	50.0625	3.50588	21.8007	2.14483	700.493	507.968	0.19324	26.7554	3.76564	421.309	0.888369
Leyad Aro	218.057	89.6217	67.94	69.2483	1.29421	60.2792	52.9783	45.7533	3.61745	20.7905	2.14135	607.725	468.142	0.216631	24.2448	3.81486	362.206	0.903255
Simmonds SDLG	462.942	111.312	89.3983	90.7521	1.22655	89.1667	49.4075	51.365	5.19187	29.5006	2.17838	952.634	713.309	0.177712	32.4287	3.75041	439.876	1.05657
Mexicola	54.5592	60.9196	41.9904	43.275	1.40773	12.5	30.7063	26.295	4.36473	10.5028	2.06725	276.2	224.974	0.272014	7.02159	3.3087	142.729	0.986979
Ishim	122.892	83.315	54.5217	58.7375	1.41843	24.5	38.4517	31.8275	5.01599	15.7917	2.12817	423.792	362.235	0.276689	12.1618	3.51812	196.818	1.04331
Gottfried SDLG	427.183	160.75	84.9167	82.4177	1.95043	97.1667	81.6317	53.1167	4.3964	28.4325	2.23454	875.691	613.955	0.434687	34.5484	4.21214	465.353	0.990022
SDLG of Brooksville SDLG	245.775	110.899	67.8342	67.8656	1.6341	66.625	62.35	43.8308	3.68893	21.9959	2.17777	606.175	453.662	0.355599	26.1266	3.96494	337.01	0.912415
Brooksville SDLG	237.25	90.8208	71.4825	71.9667	1.26198	70.2917	54.0433	47.934	3.37522	21.6339	2.14371	660.486	497.078	0.198719	27.1898	3.83323	391.665	0.869952
Dunedin	313.375	91.7275	82.9483	83.0792	1.1041	64.485	42.8292	48.9008	4.85966	24.6403	2.14546	842.699	621.645	0.0924973	25.4981	3.61817	405.022	1.03089
Agnes	453.825	159.667	79.5	79.6396	2.00487	42.05	57.5908	34.6733	10.7925	29.2329	2.23358	786.094	582.032	0.44533	18.4766	3.89184	227.302	1.28331
Wilson Popenoe	621.158	250.75	77.1667	75.0094	3.34292	27.7917	78.0933	29.8825	22.3505	33.7324	2.29271	748.664	530.194	0.583991	13.4275	4.17158	177.01	1.43038
Biscayne SDLG	316.5	93.6617	82.5158	83.8729	1.11671	50.2583	40.3092	44.2558	6.29746	24.7542	2.14913	835.516	630.918	0.102313	21.1495	3.56192	342.517	1.12612
SDLG of Itzamna SDLG	412.6	160.083	82.1667	78.8458	2.03033	72.5833	60.0083	47.0817	5.6845	27.9821	2.23395	829.734	573.023	0.450075	27.8461	3.92972	380.041	1.09021
Chota	432.433	133.447	84.81	85.725	1.55669	51.625	54.6275	41.585	8.37643	28.5924	2.20709	873.891	652.744	0.330279	21.5816	3.84315	308.51	1.21551
Collinred B (Trappson)	338.458	83.5	88.4167	86.1217	0.969559	89.3042	41.6708	58.3817	3.78995	25.5368	2.12857	935.566	657.453	-0.0315902	32.4656	3.59275	545.366	0.924891
Elizabeth	777.796	234.626	90.94	91.11	2.57519	63.958	64.466	51.804	12.161	37.345	2.28463	979.681	717.694	0.525475	25.3424	3.99563	446.207	1.31192
Key Largo	471.247	167.489	82.5867	84.0375	1.99303	84.5208	61.0883	48.4933	5.57551	29.7418	2.24034	836.69	632.847	0.443075	31.1721	3.94613	399.371	1.08318
Apakia 1	111.76	75.35	53.19	56.82	1.32612	18.45	35.68	30.59	6.05745	15.0752	2.10941	406.962	343.976	0.233348	9.695	3.44857	184.117	1.11275
Sitio del Nino 3	812.69	143.17	102.49	106.36	1.34609	102.61	61.57	57.7	7.92018	38.0911	2.21769	1191.53	913.219	0.243329	35.9615	3.95336	534.719	1.19912
Irwing	158.31	101.92	53.1	58.74	1.7351	12.47	44.83	24.47	12.6953	17.8503	2.16369	405.834	362.259	0.384616	7.00727	3.66047	126.445	1.32175
San Miguel	233.2	116.95	64.05	66.68	1.7539	27.9	53.92	34.02	8.35842	21.4593	2.1864	551.775	441.376	0.389577	13.4684	3.83112	220.148	1.21489
Unit: Size is in millimeters (mm), weight is in grams (g).

## Sheet: TableS3
Table S3. Genotype matrix of 122 avocado (Persea americana) accessions at 4226 loci.
rs#	alleles	chrom	pos	strand	assembly#	center	protLSID	assayLSID	panelLSID	QCcode	Bacon	Simmonds	TONNAGE	Young 1	Romain No. 1	Pollock	Belize	Alicia Cordero	Egas	Seedless Avocado	Lima Late	COLLINRED SDLG B	Wilson Popenoe	Ishim	Fuerte Popenoe	Ereguayauin #7	Brooksville Sdlg	Girrardin	Melendez	Brooks Late	Queen 8	Yama 003	Chota	Unkwn Arue/Arue SDLG	Simmonds SDLG	Hiwassee	San Rafael	Collinred B (Trappson)	Donaldson	Tensen A	Biscayne SDLG	Collinson	SDLG of Itzamna SDLG	GAINESVILLE	Catalina	Progreso 1	Tantima 2	Antigua Market	Key Largo
SHRSPaS006331	A/G	1	119974	+	NA	NA	NA	NA	NA	NA	AA	GG	GA	AA	AA	GG	GA	GA	AA	AA	GA	AA	GG	AA	AA	AA	AA	GA	GA	AA	AA	AA	AA	GG	GA	AA	AA	GG	GG	GA	GG	AA	AA	AA	GG	GA	GA	AA	AA
SHRSPaS005916	G/A	1	318812	+	NA	NA	NA	NA	NA	NA	AA	GG	GA	AA	AA	GG	GA	GA	GA	GG	GA	GA	GG	AA	AA	AA	GA	GG	GA	GA	AA	AA	AA	GG	GA	GA	AA	GG	GG	GG	GG	GA	GA	AA	GG	GA	GG	GA	GA
SHRSPaS002454	A/C	1	342627	+	NA	NA	NA	NA	NA	NA	CA	AA	CA	AA	CC	AA	CA	AA	AA	AA	CA	CA	AA	CC	AA	CA	AA	AA	AA	AA	CC	AA	CA	AA	CA	CA	CA	AA	AA	AA	AA	AA	CA	AA	AA	CA	AA	AA	AA
SHRSPaS004383	T/C	1	360546	+	NA	NA	NA	NA	NA	NA	CT	TT	TT	CC	TT	TT	TT	TT	CT	TT	TT	TT	TT	TT	CT	TT	CT	TT	TT	CT	TT	CC	CT	TT	TT	TT	TT	TT	TT	TT	TT	TT	TT	CC	TT	TT	TT	CT	TT
SHRSPaS005335	A/G	1	424221	+	NA	NA	NA	NA	NA	NA	AA	GA	GA	AA	AA	GA	GA	AA	AA	AA	GA	AA	GA	AA	AA	AA	AA	AA	GA	AA	AA	AA	AA	AA	AA	AA	AA	AA	GA	AA	AA	AA	AA	AA	GA	AA	GA	AA	AA
SHRSPaS002274	G/A	1	453139	+	NA	NA	NA	NA	NA	NA	GA	GA	GA	GA	GA	GA	GA	GG	GG	GG	GA	GG	GA	AA	GG	GG	GG	GG	GA	GG	GA	GA	GA	GG	GG	GA	GG	GG	GA	GG	GG	GG	GA	GA	GA	GG	GG	GG	GG
SHRSPaS006219	T/G	1	631400	+	NA	NA	NA	NA	NA	NA	TT	GT	GT	TT	TT	GT	GT	TT	TT	TT	GT	GT	GT	TT	TT	TT	TT	TT	GT	TT	TT	TT	TT	TT	TT	TT	TT	TT	GG	TT	TT	TT	TT	TT	GT	TT	TT	TT	TT
SHRSPaS001180	A/G	1	1072724	+	NA	NA	NA	NA	NA	NA	AA	AA	GA	AA	AA	AA	GA	GA	AA	AA	GA	GA	AA	AA	AA	GA	AA	AA	GA	AA	AA	AA	GA	AA	GA	AA	GG	AA	GA	AA	AA	GA	GA	AA	AA	GG	AA	GA	GA
SHRSPaS006180	A/G	1	1089394	+	NA	NA	NA	NA	NA	NA	GG	AA	GA	GG	GA	AA	GA	GA	GA	AA	GA	GA	AA	GA	GG	GA	GA	AA	GA	GA	GG	GG	GG	AA	GA	AA	GG	AA	GA	AA	AA	GA	GA	GG	AA	GG	AA	GG	GA
SHRSPaS001899	T/C	1	1106442	+	NA	NA	NA	NA	NA	NA	CC	TT	CT	CC	CT	TT	TT	CT	CT	TT	CT	CT	TT	CT	CT	CT	CT	TT	CT	CT	TT	CC	CC	TT	CT	TT	CC	TT	CT	TT	TT	TT	CT	CC	TT	CT	TT	CC	CT
SHRSPaS005551	A/G	1	1595857	+	NA	NA	NA	NA	NA	NA	AA	AA	GA	AA	AA	AA	AA	GA	AA	AA	GA	GA	AA	AA	GA	AA	AA	AA	GA	AA	GG	AA	GA	AA	GA	AA	GG	AA	GA	AA	AA	AA	AA	AA	AA	AA	AA	GA	AA
SHRSPaS005204	C/A	1	1612793	+	NA	NA	NA	NA	NA	NA	CC	CC	CA	CA	CC	CC	CC	CC	CA	CC	CA	CA	CC	CC	CC	CC	CC	CC	CC	CC	CA	CC	CA	CC	CA	CC	CC	CC	CC	CC	CC	CC	CA	CC	CC	CC	CC	CC	CA
SHRSPaS006138	C/A	1	1740883	+	NA	NA	NA	NA	NA	NA	CC	CA	AA	CA	CC	CA	CA	CC	CA	CC	AA	CA	CA	CC	CA	CA	CC	CC	CA	CC	CA	CC	CA	CC	CA	CC	AA	CC	AA	CC	CC	CC	CA	CC	CA	CC	CC	CA	CA
SHRSPaS001884	A/G	1	1997936	+	NA	NA	NA	NA	NA	NA	AA	GA	GA	AA	AA	GA	GA	AA	GA	AA	GA	AA	GA	AA	GA	AA	AA	AA	AA	AA	AA	AA	AA	AA	AA	AA	AA	AA	AA	AA	AA	AA	AA	AA	GA	AA	AA	AA	AA
SHRSPaS006205	G/A	1	2057155	+	NA	NA	NA	NA	NA	NA	GG	GG	GA	GG	GG	GG	GG	GA	GG	GG	GA	GA	GG	GG	GA	GG	GG	GG	GA	GA	AA	GG	GA	GG	GA	GG	GA	GG	GA	GG	GG	GA	GA	GG	GG	GG	GG	GG	GA
SHRSPaS004909	G/A	1	2214727	+	NA	NA	NA	NA	NA	NA	GA	GG	GG	GA	GA	GG	GG	GG	GG	GG	GG	GG	GG	GG	GA	GG	GG	GG	GG	GG	GG	GA	GA	GG	GG	GG	GG	GG	GG	GG	GG	GG	GG	GG	GG	GG	GG	GG	GG
SHRSPaS006909	G/A	1	2214858	+	NA	NA	NA	NA	NA	NA	AA	GG	GA	AA	AA	GG	GG	GA	AA	GG	GA	GA	GG	AA	AA	GG	GA	GG	GG	GA	AA	AA	AA	GG	GA	GA	AA	GG	AA	GG	GG	GA	GA	AA	GG	GG	GG	AA	GA
SHRSPaS002267	A/G	1	2566508	+	NA	NA	NA	NA	NA	NA	AA	AA	GA	AA	AA	AA	AA	GA	AA	AA	AA	GA	AA	AA	GA	AA	AA	AA	AA	AA	AA	AA	GA	AA	GA	AA	AA	AA	AA	AA	AA	AA	AA	AA	AA	AA	AA	GA	AA
SHRSPaS002304	A/G	1	2602739	+	NA	NA	NA	NA	NA	NA	AA	AA	GA	AA	AA	AA	AA	GA	AA	GA	GA	AA	GA	GA	AA	AA	AA	AA	AA	GA	GG	AA	GA	AA	AA	GA	GA	GA	GA	GA	AA	GA	GA	AA	AA	GA	AA	AA	GA
SHRSPaS001028	C/A	1	2608188	+	NA	NA	NA	NA	NA	NA	CC	CC	CA	CC	CC	CC	CC	CC	CC	CC	CA	CC	CC	CC	CC	CC	CC	CC	CC	CA	AA	CC	CA	CC	CC	CC	CC	CC	CC	CC	CC	CC	CC	CC	CC	CC	CC	CC	CC
SHRSPaS003729	A/G	1	3025698	+	NA	NA	NA	NA	NA	NA	GA	AA	AA	GG	GA	AA	AA	AA	AA	AA	AA	AA	AA	AA	AA	AA	GA	AA	AA	AA	AA	GA	GA	AA	AA	AA	AA	AA	AA	AA	AA	AA	AA	GA	AA	AA	AA	AA	AA
SHRSPaS005101	A/G	1	3212274	+	NA	NA	NA	NA	NA	NA	GG	AA	GA	GG	GG	AA	AA	GA	GG	AA	GA	GA	AA	GA	GG	GG	GA	AA	AA	GA	GG	GG	GG	AA	GA	GA	AA	AA	AA	AA	AA	GA	GA	GG	AA	AA	AA	GG	GA
SHRSPaS003122	C/T	1	3754795	+	NA	NA	NA	NA	NA	NA	CC	CC	CC	CC	CC	CC	CC	CC	CC	CC	CC	CC	CC	CT	CT	CT	CC	CC	CC	CT	CT	CC	CC	CC	CC	CT	CC	CC	CC	CC	CC	CC	CC	CC	CC	CC	CC	CT	CC
SHRSPaS006023	T/G	1	3868847	+	NA	NA	NA	NA	NA	NA	TT	GT	GT	TT	TT	GT	TT	GT	TT	GG	TT	GT	TT	GT	GT	GG	GT	GG	GG	GT	TT	TT	GT	GG	GT	GT	GG	GT	GT	TT	GG	GT	GT	TT	GT	TT	GG	TT	GT
SHRSPaS005318	C/A	1	4633400	+	NA	NA	NA	NA	NA	NA	CC	CC	CA	CC	CC	CA	CC	CC	CC	AA	CC	CC	CA	CC	CC	CC	CA	CA	CC	CC	CC	CC	CA	CA	CC	CA	CC	AA	AA	CA	AA	CC	CA	CC	CC	CA	CA	CC	CA
SHRSPaS005116	C/A	1	4828964	+	NA	NA	NA	NA	NA	NA	CC	CA	CA	CC	CC	CC	CC	CC	CC	CC	CC	CC	CC	CC	CC	CC	CC	CA	CA	CA	CC	CC	CC	CA	CA	CA	CC	CC	CC	CA	CA	CC	CC	CC	CC	CC	CC	CC	CC
SHRSPaS006239	C/T	1	5093400	+	NA	NA	NA	NA	NA	NA	TT	CC	CT	TT	TT	CC	CC	CT	CT	CC	CT	CC	CC	TT	TT	CC	CT	CC	CT	CT	TT	TT	TT	CC	CC	CT	CT	CC	CC	CC	CC	CT	CT	TT	CC	CC	CC	TT	CT
SHRSPaS005282	T/C	1	5169081	+	NA	NA	NA	NA	NA	NA	CC	TT	CT	CC	CC	TT	TT	CT	CT	TT	CT	TT	TT	CC	CC	TT	CT	TT	CT	CT	CC	CC	CC	TT	TT	CT	CT	TT	TT	TT	TT	CT	CT	CC	TT	TT	TT	CC	CT
SHRSPaS003661	C/T	1	5179835	+	NA	NA	NA	NA	NA	NA	CT	CC	CC	CC	CT	CC	CC	CC	CT	CC	CC	CC	CC	CC	CT	CC	CT	CC	CC	CC	CC	CT	CT	CC	CC	CC	CC	CC	CC	CC	CC	CC	CC	TT	CC	CC	CC	CC	CC
SHRSPaS005687	G/A	1	5190856	+	NA	NA	NA	NA	NA	NA	GG	GA	GA	GG	GG	GG	GG	GG	GG	GG	GG	GG	GA	GG	GG	GG	GG	GA	GA	GA	GG	GG	GG	AA	GA	GA	GG	GG	GG	GA	GA	GG	GG	GG	GG	GG	GG	GG	GG
SHRSPaS005159	A/G	1	5240025	+	NA	NA	NA	NA	NA	NA	AA	GA	GA	AA	AA	GA	GA	AA	AA	AA	AA	AA	GA	AA	AA	AA	AA	GA	GA	GA	AA	AA	AA	GG	GA	GA	GA	GA	GA	GG	GA	AA	AA	AA	GA	GG	AA	AA	AA
SHRSPaS003077	T/G	1	5253616	+	NA	NA	NA	NA	NA	NA	TT	TT	GT	TT	TT	TT	TT	GT	TT	TT	TT	TT	TT	GT	GT	GT	TT	TT	TT	TT	GT	TT	GT	TT	TT	GT	TT	TT	TT	TT	TT	TT	TT	TT	TT	TT	TT	GT	TT
SHRSPaS006723	G/A	1	5355639	+	NA	NA	NA	NA	NA	NA	GG	GA	AA	GG	GG	GG	GG	GG	GG	GG	GA	GA	GA	GG	GG	AA	GG	GA	AA	GA	GA	GG	GA	AA	AA	AA	GG	GG	GG	GA	GA	GG	GG	GG	GG	GG	GG	GA	GG
SHRSPaS005741	T/C	1	5374246	+	NA	NA	NA	NA	NA	NA	CC	TT	CT	CC	CC	TT	CT	CT	CC	CT	CT	CC	TT	CC	CC	CT	CC	TT	CT	CT	CC	CC	CC	TT	CT	CT	CT	CT	TT	TT	TT	CC	CC	CC	TT	CT	TT	CC	CC
SHRSPaS001411	T/C	1	5421757	+	NA	NA	NA	NA	NA	NA	CC	TT	CT	CC	CC	TT	TT	CT	CC	TT	CT	CT	TT	CC	CC	CT	CT	TT	CT	CT	CC	CC	CT	TT	CT	CT	TT	TT	TT	TT	TT	CT	CT	CC	TT	TT	TT	CC	CT
SHRSPaS005511	A/G	1	5688382	+	NA	NA	NA	NA	NA	NA	AA	AA	GA	AA	AA	AA	AA	AA	AA	AA	AA	AA	AA	GG	AA	GA	AA	AA	GA	AA	AA	AA	GA	AA	AA	GA	AA	AA	AA	AA	AA	AA	AA	AA	AA	AA	AA	GA	AA
SHRSPaS005811	G/T	1	5995947	+	NA	NA	NA	NA	NA	NA	GG	GG	GT	GG	GG	GG	GG	GT	GG	GG	GT	GT	GG	GT	GT	GT	GG	GG	GT	GT	TT	GG	GT	GG	GT	GT	GG	GG	GG	GG	GG	GT	GG	GG	GG	GG	GG	GT	GG
SHRSPaS006577	C/T	1	6119727	+	NA	NA	NA	NA	NA	NA	CC	TT	CT	CC	CC	CT	TT	CT	CC	CC	CT	CC	CT	CC	CC	CC	CC	TT	CT	CC	CC	CC	CC	TT	CT	CT	CC	CC	CC	CC	TT	CC	CT	CC	CT	CT	CT	CC	CC
SHRSPaS001835	A/G	1	6254460	+	NA	NA	NA	NA	NA	NA	GA	AA	GA	AA	AA	AA	AA	GA	AA	AA	GA	GA	AA	GA	GA	AA	AA	AA	GA	GA	GG	AA	GG	AA	GA	GA	AA	AA	AA	AA	AA	AA	AA	AA	AA	AA	AA	GA	AA
SHRSPaS005396	G/A	1	6380333	+	NA	NA	NA	NA	NA	NA	GG	GA	GA	GG	GG	GA	GA	GG	GG	GA	GA	GG	GA	GG	GG	GG	GG	GA	GA	GG	GG	GG	GG	AA	GA	GA	GG	GA	GG	AA	AA	GG	GA	GG	GA	GA	GG	GG	GG
SHRSPaS003282	C/T	1	6544913	+	NA	NA	NA	NA	NA	NA	CT	CC	CC	CC	TT	CC	CC	CC	CC	CC	CC	CC	CC	CC	CC	CC	CT	CC	CC	CC	CC	CT	CT	CC	CC	CC	CC	CC	CC	CC	CC	CC	CC	CT	CC	CC	CC	CC	CC
SHRSPaS003937	T/C	1	6679649	+	NA	NA	NA	NA	NA	NA	CT	TT	TT	CT	CT	TT	TT	TT	TT	TT	TT	TT	TT	TT	CT	TT	CT	TT	TT	TT	TT	CT	CT	TT	TT	TT	TT	TT	TT	TT	TT	TT	TT	CC	TT	TT	TT	TT	TT
SHRSPaS006020	C/T	1	6712788	+	NA	NA	NA	NA	NA	NA	TT	CC	CT	TT	TT	CC	CC	CT	CT	CT	CT	CT	CT	TT	TT	CT	CT	CC	CT	CT	TT	TT	TT	CC	CT	CT	CT	CC	CC	CC	CC	CT	CT	TT	CC	CC	CC	TT	CT
SHRSPaS002133	A/G	1	6714584	+	NA	NA	NA	NA	NA	NA	GA	AA	GA	AA	AA	AA	AA	GA	AA	GA	GA	GA	GA	GG	GA	GA	AA	AA	GA	GA	GG	AA	GA	AA	GA	GA	AA	AA	AA	AA	AA	GA	GA	AA	AA	AA	AA	GA	GA
SHRSPaS001479	A/G	1	7060629	+	NA	NA	NA	NA	NA	NA	AA	GA	GA	AA	AA	GA	GA	AA	AA	GA	GA	GA	GG	AA	GA	GA	AA	GA	GG	GA	AA	AA	AA	GG	GA	AA	GA	AA	GG	GA	GA	AA	GA	AA	AA	GG	GG	AA	GA
SHRSPaS005923	A/G	1	7113698	+	NA	NA	NA	NA	NA	NA	AA	AA	GA	AA	AA	AA	AA	AA	AA	AA	AA	AA	AA	AA	GA	AA	AA	AA	GA	AA	AA	AA	GA	AA	AA	GA	AA	AA	AA	AA	AA	AA	AA	AA	AA	AA	AA	AA	AA
SHRSPaS006274	C/T	1	7128640	+	NA	NA	NA	NA	NA	NA	CC	CT	CC	CC	CC	CT	CT	CT	CC	CT	CC	CC	CC	CC	CC	CT	CT	CT	CC	CC	CC	CC	CC	CC	CC	CT	CC	TT	CC	CT	CT	CT	CT	CC	TT	CC	CC	CC	CT
SHRSPaS004047	A/G	1	7128730	+	NA	NA	NA	NA	NA	NA	GA	AA	AA	GG	GA	AA	AA	AA	AA	AA	AA	AA	AA	AA	AA	AA	GA	AA	AA	AA	AA	GG	AA	AA	AA	AA	AA	AA	AA	AA	AA	AA	AA	GG	AA	AA	AA	AA	AA
SHRSPaS006463	A/G	1	7487750	+	NA	NA	NA	NA	NA	NA	AA	GA	AA	AA	AA	GA	GG	GA	GA	GG	AA	AA	GG	AA	AA	GG	GA	GA	AA	AA	AA	AA	GA	GA	AA	GA	GA	GG	GG	AA	GA	GA	AA	AA	GG	GG	GG	AA	GA
SHRSPaS004310	T/C	1	7489576	+	NA	NA	NA	NA	NA	NA	CT	TT	TT	CC	CC	TT	TT	TT	CT	TT	TT	TT	TT	TT	CT	TT	CT	TT	TT	TT	TT	CC	TT	TT	TT	TT	TT	TT	TT	TT	TT	TT	TT	CC	TT	TT	TT	CT	TT
SHRSPaS001796	C/A	1	7846654	+	NA	NA	NA	NA	NA	NA	CA	CC	CA	CC	CC	CC	CA	CC	CC	CC	CC	CC	CC	AA	CA	CC	CC	CC	CC	CC	CA	CC	CC	CC	CC	AA	CC	CC	CC	CC	CC	CC	CA	CC	CC	AA	CC	CC	CA
SHRSPaS004339	A/G	1	7890898	+	NA	NA	NA	NA	NA	NA	GA	AA	AA	GA	GG	AA	AA	AA	GA	AA	AA	AA	AA	AA	AA	AA	AA	AA	AA	AA	AA	GA	AA	AA	AA	AA	AA	AA	AA	AA	AA	AA	AA	GA	AA	AA	AA	AA	AA
SHRSPaS001255	C/T	1	7907116	+	NA	NA	NA	NA	NA	NA	CT	CT	CT	CC	CC	CT	TT	TT	CC	CT	CC	CT	CT	TT	CT	CT	CT	CT	CT	CT	TT	CC	CC	CT	CT	CT	CC	TT	CT	CC	CC	TT	CT	CC	TT	CT	CC	CC	TT
SHRSPaS005842	T/C	1	8093602	+	NA	NA	NA	NA	NA	NA	TT	TT	CT	TT	TT	TT	TT	TT	TT	TT	TT	CT	TT	TT	TT	TT	TT	CT	TT	CT	TT	TT	TT	TT	TT	TT	CT	TT	TT	CT	CT	TT	CT	TT	TT	TT	TT	TT	TT
SHRSPaS001895	T/G	1	8406449	+	NA	NA	NA	NA	NA	NA	GT	TT	GT	TT	TT	TT	TT	GT	TT	TT	TT	GT	TT	GT	GT	TT	TT	TT	GT	GT	GG	TT	TT	TT	GT	GT	TT	TT	TT	TT	TT	GT	TT	TT	TT	TT	TT	TT	TT
SHRSPaS003020	C/T	1	8639838	+	NA	NA	NA	NA	NA	NA	CT	CC	CT	CC	CC	CC	CC	CT	CC	CC	CC	CT	CC	TT	CT	CC	CC	CT	CC	CT	TT	CC	CC	CC	CT	CT	CC	CC	CC	CC	CC	CT	CT	CC	CT	CC	CC	CC	CT
SHRSPaS004317	A/G	1	8708101	+	NA	NA	NA	NA	NA	NA	GA	AA	AA	GG	GG	AA	AA	AA	GA	AA	AA	AA	AA	AA	GA	AA	GA	AA	AA	AA	AA	GG	GA	AA	AA	AA	AA	AA	AA	AA	AA	AA	AA	GG	AA	AA	GA	GA	AA
SHRSPaS004592	G/A	1	8727295	+	NA	NA	NA	NA	NA	NA	GA	GG	GG	GA	GA	GG	GG	GG	GG	GG	GG	GG	GG	GG	GA	GG	GG	GG	GG	GG	GG	GA	GG	GG	GG	GG	GG	GG	GG	GG	GG	GG	GG	AA	GG	GG	GA	GG	GG
SHRSPaS006676	A/C	1	8727598	+	NA	NA	NA	NA	NA	NA	AA	CA	CA	AA	AA	CA	CA	CA	AA	CA	CA	AA	CA	AA	AA	AA	CA	AA	AA	CA	AA	AA	AA	CA	AA	AA	CA	CC	CA	CA	CA	CA	CA	AA	CA	AA	AA	AA	CA
SHRSPaS002400	G/A	1	8778432	+	NA	NA	NA	NA	NA	NA	GA	GG	GA	GG	GG	GG	GG	GA	GG	GG	GA	GA	GG	GA	GA	GG	GG	GG	GA	GA	AA	GG	GG	GG	GA	GA	GA	GG	GG	GG	GG	GA	GA	GG	GG	GG	GG	GG	GA
SHRSPaS006558	G/A	1	8823039	+	NA	NA	NA	NA	NA	NA	GG	AA	GA	GG	GG	AA	AA	GA	GG	AA	GA	GA	AA	GA	GG	AA	GA	GA	GA	GA	GG	GG	GA	AA	GA	GG	GG	AA	AA	AA	AA	GA	GA	GG	GA	GA	GA	GG	GA
SHRSPaS004879	C/T	1	8997984	+	NA	NA	NA	NA	NA	NA	CT	CC	CC	CC	CC	CT	CC	CT	CC	TT	CT	CT	TT	CC	CC	CC	CT	CT	CC	CC	CC	CC	CC	CT	CC	CC	CC	TT	CT	CT	CT	CT	CT	CC	CT	CC	CC	CC	CC
SHRSPaS004059	C/T	1	9087958	+	NA	NA	NA	NA	NA	NA	CT	CC	CC	CC	CC	CC	CC	CC	CC	CC	CC	CC	CC	CC	CC	CC	CC	CC	CC	CC	CC	CT	CC	CC	CC	CC	CC	CC	CC	CC	CC	CC	CC	CC	CC	CC	CC	CT	CC
SHRSPaS004218	T/C	1	9255873	+	NA	NA	NA	NA	NA	NA	CT	TT	TT	TT	TT	TT	TT	CT	TT	TT	CT	TT	TT	CT	NN	TT	TT	TT	TT	TT	TT	TT	TT	TT	TT	NN	CT	TT	CT	TT	TT	CT	TT	TT	TT	NN	TT	TT	TT
SHRSPaS001497	C/T	1	9276070	+	NA	NA	NA	NA	NA	NA	CT	CC	CT	CC	CC	CC	CC	CT	CC	CC	CT	CT	CC	CT	CT	CT	CC	CC	CT	CT	CT	CC	CC	CC	CT	CT	CT	CC	CT	CC	CC	CT	CT	CC	CC	CC	CC	CC	CT
SHRSPaS003341	T/C	1	9338235	+	NA	NA	NA	NA	NA	NA	CT	TT	CT	TT	TT	TT	TT	CT	CT	TT	TT	CT	TT	CC	CT	CT	TT	CT	CT	CC	CC	TT	TT	TT	CT	CC	CT	TT	CT	CT	CT	CT	CT	TT	CT	TT	TT	TT	CT
SHRSPaS001015	T/C	1	9388249	+	NA	NA	NA	NA	NA	NA	CC	CT	TT	TT	TT	TT	TT	CT	TT	TT	CT	TT	TT	CT	NN	CT	TT	TT	CT	CT	CT	CC	TT	CT	CT	CT	TT	TT	CT	TT	TT	CT	TT	TT	TT	TT	TT	TT	TT
SHRSPaS002622	G/A	1	9437008	+	NA	NA	NA	NA	NA	NA	GA	GG	GA	GG	GG	GG	GG	GG	GG	GG	GA	GG	GG	GG	GA	GG	GG	GG	GG	GA	AA	GG	GG	GG	GG	GG	GG	GG	GG	GG	GG	GG	GG	GG	GG	GG	GG	GG	GG
SHRSPaS001760	G/T	1	9829606	+	NA	NA	NA	NA	NA	NA	GG	GG	GT	GG	GG	GG	GG	GG	GG	GG	GT	GG	GG	GG	GT	GG	GG	GG	GG	GG	GT	GG	GG	GG	GG	GG	GG	GG	GG	GG	GG	GG	GG	GG	GG	GG	GG	GG	GG
SHRSPaS006369	A/G	1	9907663	+	NA	NA	NA	NA	NA	NA	GG	GA	AA	GG	AA	AA	AA	AA	AA	AA	AA	AA	AA	GA	NN	AA	AA	AA	GA	AA	AA	GG	AA	GA	GA	GA	AA	AA	GA	AA	AA	AA	AA	AA	AA	AA	AA	GA	AA
SHRSPaS006608	A/G	1	9916805	+	NA	NA	NA	NA	NA	NA	AA	GA	AA	AA	GG	AA	AA	GA	GA	AA	AA	AA	AA	AA	GA	AA	GA	AA	AA	AA	AA	AA	GA	GA	GA	AA	AA	AA	GA	AA	AA	GA	AA	GG	AA	AA	AA	GA	AA
SHRSPaS001439	A/G	1	10074306	+	NA	NA	NA	NA	NA	NA	GA	GA	GA	AA	AA	AA	AA	GA	GA	AA	GA	AA	AA	GA	GA	GG	AA	AA	GA	GA	GA	AA	GA	GA	GA	GA	AA	AA	GG	AA	AA	GA	AA	AA	AA	AA	AA	AA	AA
SHRSPaS002216	G/A	1	10212130	+	NA	NA	NA	NA	NA	NA	GA	GA	GA	GG	GG	GG	GG	GG	GG	GG	GG	GG	GG	GG	GA	AA	GG	GG	GG	GG	AA	GG	GG	GA	GA	GG	GG	GG	GA	GG	GG	GG	GA	GG	GG	GG	GG	GA	GA
SHRSPaS004239	C/T	1	10316058	+	NA	NA	NA	NA	NA	NA	CT	CC	CC	CC	TT	CC	CC	CC	CT	CC	CC	CC	CC	CC	CC	CC	CT	CC	CC	CT	CC	TT	CT	CC	CC	CT	CC	CC	CC	CC	CC	CC	CC	CT	CC	CC	CC	CC	CC
SHRSPaS003647	A/G	1	10400572	+	NA	NA	NA	NA	NA	NA	GA	AA	AA	AA	GA	AA	AA	AA	GA	AA	AA	AA	AA	AA	GA	AA	GA	AA	AA	AA	AA	GG	AA	AA	AA	AA	AA	AA	AA	AA	AA	AA	AA	GG	AA	AA	AA	AA	AA
SHRSPaS006176	G/A	1	10619512	+	NA	NA	NA	NA	NA	NA	GG	GG	GA	GA	GA	GA	GG	AA	GG	GA	AA	GA	GG	GA	GG	AA	GG	GG	GA	GA	AA	GG	GA	GA	GG	GA	AA	GG	GA	GG	GA	GA	GA	GG	GG	GG	GA	AA	GA
SHRSPaS004174	C/T	1	10621563	+	NA	NA	NA	NA	NA	NA	CT	CC	CC	CC	CC	CC	CC	CC	CC	CC	CC	CT	CC	CT	CC	CC	CC	CC	CC	CC	CC	CC	CC	CC	CT	CC	CC	CC	CC	CC	CC	CC	CC	CC	CC	CC	CC	CC	CC
SHRSPaS001124	C/T	1	10750985	+	NA	NA	NA	NA	NA	NA	CT	CC	CT	CC	CC	CC	CC	CC	CC	CC	CC	CC	CC	CC	CC	CC	CC	CC	CC	CT	CT	CC	CC	CC	CC	CT	CC	CC	CC	CC	CC	CC	CC	CC	CC	CC	CC	CT	CC
SHRSPaS002070	T/G	1	10845583	+	NA	NA	NA	NA	NA	NA	GT	TT	GT	TT	TT	TT	TT	TT	TT	TT	GT	GT	TT	TT	GT	TT	TT	TT	GT	GT	GG	TT	TT	TT	GT	GT	TT	TT	TT	TT	TT	TT	TT	TT	TT	TT	TT	GT	TT
SHRSPaS003503	T/C	1	11272365	+	NA	NA	NA	NA	NA	NA	CT	TT	TT	CT	CC	TT	TT	TT	CT	TT	TT	TT	TT	TT	CT	TT	CT	TT	TT	TT	TT	CC	CT	TT	TT	TT	TT	TT	TT	TT	TT	TT	TT	CC	TT	TT	TT	TT	TT
SHRSPaS004767	G/A	1	11320913	+	NA	NA	NA	NA	NA	NA	GA	GG	GA	GG	GG	GG	GG	GA	GG	GG	GA	GG	GG	GG	GA	GG	GG	GG	GA	GG	GA	GG	GG	GG	GG	GA	GG	GG	GG	GG	GG	GA	GA	GG	GG	GG	GG	GA	GA
SHRSPaS001154	T/G	1	11347360	+	NA	NA	NA	NA	NA	NA	GT	TT	GT	TT	TT	TT	TT	GT	GT	TT	GT	GT	TT	GG	GT	GG	TT	GT	GT	GT	GG	TT	TT	TT	GT	GG	TT	TT	GT	TT	GT	GT	GT	TT	GT	TT	TT	GT	GT
SHRSPaS001551	G/A	1	11534074	+	NA	NA	NA	NA	NA	NA	GA	GG	GA	AA	AA	GG	GG	GG	GA	GG	GG	GG	GG	GG	GA	GG	GA	GG	GG	GG	GA	AA	GA	GG	GG	GA	GG	GG	GG	GG	GG	GG	GA	AA	GG	GA	GG	GA	GA
SHRSPaS001079	G/A	1	11817381	+	NA	NA	NA	NA	NA	NA	GA	GG	GA	GG	GA	GG	GG	GA	GG	GG	GA	GA	GG	GA	GA	GA	GG	GG	GA	GA	AA	GG	GG	GG	GA	GA	GG	GG	GG	GG	GG	GA	GA	GG	GG	GG	GG	GA	GA
SHRSPaS002917	A/G	1	11918204	+	NA	NA	NA	NA	NA	NA	GA	AA	GA	AA	GA	AA	AA	GA	AA	AA	GA	GA	AA	GG	GA	GA	AA	AA	GA	AA	GG	AA	GA	AA	GA	GA	AA	AA	AA	AA	AA	GA	GA	AA	AA	AA	AA	GA	GA
SHRSPaS004945	A/G	1	11930429	+	NA	NA	NA	NA	NA	NA	GA	AA	AA	GG	GA	AA	AA	AA	AA	AA	AA	AA	AA	AA	GA	AA	GA	AA	AA	AA	AA	GG	AA	AA	AA	AA	AA	AA	AA	AA	AA	AA	AA	GG	AA	AA	AA	GA	AA
SHRSPaS001550	A/C	1	11946720	+	NA	NA	NA	NA	NA	NA	CA	AA	CA	AA	CA	AA	AA	AA	AA	AA	AA	AA	AA	CA	CA	AA	AA	AA	AA	AA	AA	AA	AA	AA	AA	CA	AA	AA	AA	AA	AA	AA	AA	AA	AA	AA	AA	AA	AA
SHRSPaS001181	C/T	1	11980773	+	NA	NA	NA	NA	NA	NA	CT	CC	CT	CC	CT	CC	CC	CC	CC	CC	CC	CC	CC	CT	CT	CC	CC	CC	CC	CC	CC	CC	CC	CC	CC	CT	CC	CC	CC	CC	CC	CC	CC	CC	CC	CC	CC	CC	CC
SHRSPaS002037	C/T	1	11985211	+	NA	NA	NA	NA	NA	NA	CT	CC	CT	CC	CT	CC	CC	CC	CC	CC	CT	CT	CC	TT	CT	CT	CC	CC	CT	CC	CT	CC	CC	CC	CT	CT	CC	CC	CC	CC	CC	CC	CT	CC	CC	CC	CT	CT	CT
SHRSPaS002946	T/C	1	11986411	+	NA	NA	NA	NA	NA	NA	CT	TT	CT	TT	CT	TT	TT	TT	TT	TT	TT	CT	TT	CT	CT	TT	TT	TT	TT	TT	TT	TT	TT	TT	CT	CT	TT	TT	TT	TT	TT	TT	CT	TT	TT	TT	TT	CT	CT
SHRSPaS006603	A/G	1	12078420	+	NA	NA	NA	NA	NA	NA	AA	GA	GA	AA	AA	GA	GA	GA	AA	AA	AA	GA	GG	AA	AA	GA	AA	GG	GA	GA	AA	AA	GA	AA	AA	GA	AA	GG	GA	GG	AA	GA	AA	AA	GG	AA	GA	AA	AA
SHRSPaS002874	G/T	1	12089167	+	NA	NA	NA	NA	NA	NA	GT	GG	GT	GG	GG	GG	GG	GT	GG	GG	GT	GT	GG	GT	GT	GT	GG	GG	GT	GT	GT	GG	GT	GG	GT	GG	GG	GG	GG	GG	GG	GT	GT	GG	GG	GT	GG	GT	GT
SHRSPaS003028	C/T	1	12146249	+	NA	NA	NA	NA	NA	NA	CT	CC	CT	CC	CC	CC	CC	CC	CT	CC	CC	CC	CC	CT	CT	CT	CC	CC	CC	CC	CC	CC	CC	CC	CC	CC	CC	CC	CC	CC	CC	CC	CC	CC	CC	CC	CC	CC	CC
SHRSPaS001537	T/C	1	12159841	+	NA	NA	NA	NA	NA	NA	TT	CT	TT	TT	CT	CT	CC	CT	TT	TT	CT	TT	CT	CT	TT	CT	TT	CT	CT	CT	CC	TT	TT	TT	TT	CT	TT	TT	CT	CT	TT	CC	CT	TT	TT	CT	CT	CT	CT
SHRSPaS006188	C/T	1	12380772	+	NA	NA	NA	NA	NA	NA	TT	CC	CT	TT	TT	CT	CC	CT	CT	CT	TT	CT	CC	TT	TT	TT	CT	CC	CT	CT	TT	TT	CT	CC	CT	CT	CC	CC	CC	CC	CC	TT	CT	TT	CC	CT	NN	TT	CT
SHRSPaS002563	G/A	1	12414990	+	NA	NA	NA	NA	NA	NA	GA	GG	GA	GG	GG	GG	GG	GG	GG	GG	GG	GG	GG	GA	GA	GG	GG	GG	GG	GG	GG	GG	GG	GG	GG	GG	GG	GG	GG	GG	GG	GG	GG	GG	GG	GG	GG	GG	GG
SHRSPaS002191	T/C	1	12583820	+	NA	NA	NA	NA	NA	NA	CT	TT	CT	TT	TT	TT	TT	TT	TT	TT	CT	TT	TT	CT	CT	CT	TT	TT	CT	TT	TT	TT	TT	TT	TT	TT	CT	TT	TT	TT	TT	TT	TT	TT	TT	TT	TT	TT	TT
SHRSPaS006128	T/G	1	12677400	+	NA	NA	NA	NA	NA	NA	GT	TT	GT	TT	GT	TT	TT	GT	TT	TT	TT	GT	TT	TT	GT	TT	TT	TT	GT	GT	GT	TT	TT	TT	GT	GT	TT	TT	TT	TT	TT	GT	TT	TT	TT	TT	TT	GT	TT
SHRSPaS001266	T/C	1	12741768	+	NA	NA	NA	NA	NA	NA	CT	TT	CT	TT	CT	TT	TT	CT	TT	TT	TT	CT	TT	TT	CT	TT	TT	TT	TT	CT	CT	TT	TT	TT	CT	CT	TT	TT	TT	TT	TT	CT	CT	TT	TT	TT	TT	CT	CT
SHRSPaS001830	C/T	1	12833808	+	NA	NA	NA	NA	NA	NA	CT	CC	CT	CC	CT	CC	CC	CT	CC	CC	CC	CT	CC	CT	CT	TT	CC	CC	CT	CT	CT	CC	CC	CC	CT	CT	CC	CC	CC	CC	CC	CT	CT	CC	CC	CC	CC	CT	CT
SHRSPaS004322	G/A	1	12858749	+	NA	NA	NA	NA	NA	NA	AA	GG	GG	AA	GA	GG	GG	GG	GA	GG	GG	GG	GG	GA	AA	GA	GA	GG	GA	GG	GG	AA	GA	GG	GG	GG	AA	GG	GG	GG	GG	GG	GG	AA	GG	GG	GG	GA	GG
SHRSPaS004739	C/T	1	12924381	+	NA	NA	NA	NA	NA	NA	CT	CC	CT	CC	CT	CC	CC	CT	CC	CC	CT	CT	CC	TT	CT	TT	CC	CC	CT	CT	TT	CC	CC	CC	CT	CT	CT	CC	CC	CC	CC	CT	CT	CC	CC	CC	CC	CT	CT
SHRSPaS005827	C/T	1	12947874	+	NA	NA	NA	NA	NA	NA	CC	CC	CT	CC	CT	CC	CC	CC	CT	CC	CT	CC	CC	TT	CC	CT	CC	CT	CC	CT	TT	CC	CC	CC	CC	CT	TT	CC	CC	CC	CC	CC	CT	CC	CT	CC	CC	CT	CC
SHRSPaS004904	G/A	1	13209367	+	NA	NA	NA	NA	NA	NA	GA	GG	GG	GG	GG	GG	GG	GA	GG	GG	GA	GA	GG	GG	GA	AA	GG	GG	GA	GG	GA	GG	GG	GG	GA	GG	GG	GG	GG	GG	GG	GA	GA	GG	GG	GG	GG	GG	GA
SHRSPaS001414	T/C	1	13238754	+	NA	NA	NA	NA	NA	NA	CT	TT	CT	TT	TT	TT	TT	TT	TT	TT	TT	TT	TT	CT	TT	TT	TT	TT	TT	TT	TT	CT	TT	TT	TT	TT	TT	TT	TT	TT	TT	TT	TT	TT	TT	TT	TT	CT	TT
SHRSPaS001762	C/T	1	13272019	+	NA	NA	NA	NA	NA	NA	CC	CC	CT	CC	CC	CC	CC	CC	CT	CC	CT	CC	CC	CC	CC	TT	CC	CC	CC	CC	CC	CC	CC	CC	CC	CC	CT	CC	CC	CC	CC	CC	CT	CC	CC	CC	CC	CC	CT
SHRSPaS004580	G/A	1	13316412	+	NA	NA	NA	NA	NA	NA	GA	GG	GG	AA	AA	GG	GG	GA	AA	GG	GA	GG	GG	GA	AA	GG	GA	GG	GA	GA	GA	GA	GA	GG	GG	GA	GA	GG	GG	GG	GG	GA	GA	AA	GG	GA	GG	AA	GA
SHRSPaS002246	A/G	1	13492654	+	NA	NA	NA	NA	NA	NA	GA	AA	GA	AA	AA	GA	GA	GG	GA	GG	GA	GG	GA	AA	GA	AA	GA	AA	AA	AA	GA	AA	GA	GA	GA	GA	AA	AA	GG	GA	GG	GG	AA	AA	GA	GG	GG	AA	GA
SHRSPaS005037	C/T	1	13938177	+	NA	NA	NA	NA	NA	NA	CC	CT	CC	CC	CC	CC	CC	CC	CC	CC	CC	CC	CC	CC	CC	CC	CC	CC	CC	CC	CT	CC	CC	CT	CT	CC	CC	CC	CC	CC	CC	CC	TT	CC	CC	CC	CC	CC	CT
SHRSPaS004997	A/G	1	13966462	+	NA	NA	NA	NA	NA	NA	GA	AA	AA	GG	GG	AA	AA	AA	GA	AA	GA	AA	AA	GG	GG	GA	GA	AA	AA	GA	GA	GA	GA	AA	AA	GA	GA	AA	AA	AA	AA	AA	AA	GG	AA	AA	AA	GA	AA
SHRSPaS006389	A/G	1	14109254	+	NA	NA	NA	NA	NA	NA	GG	AA	GA	AA	GA	AA	GA	GA	AA	AA	GA	GA	AA	GG	GA	GG	AA	AA	GA	GA	GG	GA	AA	AA	GA	GA	GG	AA	AA	AA	AA	GA	GA	AA	AA	GA	AA	GA	GA
SHRSPaS001319	A/C	1	14140611	+	NA	NA	NA	NA	NA	NA	CA	AA	CA	AA	AA	AA	AA	AA	AA	AA	CA	AA	AA	CC	CA	CC	AA	AA	AA	AA	CA	AA	AA	AA	AA	AA	CA	AA	AA	AA	AA	AA	AA	AA	AA	AA	AA	CA	AA
SHRSPaS005482	C/T	1	14242133	+	NA	NA	NA	NA	NA	NA	CC	CC	CT	CC	CT	CC	CC	CC	CC	CC	CC	CT	CC	CT	CC	TT	CC	CC	CC	CT	CC	CC	CC	CC	CT	CT	TT	CC	CC	CC	CC	CC	CT	CC	CC	CC	CC	CC	CT
SHRSPaS005943	C/A	1	14274337	+	NA	NA	NA	NA	NA	NA	CC	CC	CA	CC	CA	CC	CC	CA	CC	CC	CC	CA	CC	AA	CC	AA	CC	CC	CC	CA	CA	CC	CC	CC	CA	CA	CA	CC	CC	CC	CC	CA	CA	CC	CC	CC	CC	CA	CA
SHRSPaS001905	C/T	1	14323581	+	NA	NA	NA	NA	NA	NA	CC	CC	CT	CC	CT	CC	CC	CT	CC	CC	CC	CT	CC	TT	CC	CC	CC	CC	CT	CT	CT	CC	CC	CC	CT	CT	CT	CC	CC	CC	CC	CT	CT	CC	CC	CC	CC	CT	CT
SHRSPaS001837	C/T	1	14327055	+	NA	NA	NA	NA	NA	NA	TT	CC	CT	TT	CT	CT	CT	CC	CT	TT	TT	CT	CT	CC	TT	CT	TT	CT	CC	CC	CC	TT	CT	CT	CC	CC	CT	CC	CT	CT	CT	CT	CC	TT	CT	TT	CC	CT	CT
SHRSPaS005357	G/A	1	14466566	+	NA	NA	NA	NA	NA	NA	GG	AA	GA	GG	GG	GA	AA	GA	GG	GG	GG	GG	GA	GG	GG	GG	GG	AA	GA	GA	GG	GG	GG	AA	GA	GG	GG	AA	GG	AA	AA	GG	GA	GG	GA	AA	GG	GG	GG
SHRSPaS001280	A/G	1	14505239	+	NA	NA	NA	NA	NA	NA	GA	AA	GA	AA	AA	AA	AA	AA	AA	AA	GA	GA	AA	GA	AA	GA	AA	AA	AA	AA	GA	GA	AA	AA	GA	AA	AA	AA	AA	AA	AA	AA	GA	AA	AA	AA	AA	GA	GA
SHRSPaS005662	C/T	1	14511053	+	NA	NA	NA	NA	NA	NA	CC	CC	CT	CC	CC	CC	CC	CC	CC	CC	CT	CT	CC	CT	CC	CC	CC	CC	CC	CC	CT	CC	CC	CC	CT	CC	CC	CC	CC	CC	CC	CC	CC	CC	CC	CC	CC	CT	CC
SHRSPaS002375	G/A	1	14528692	+	NA	NA	NA	NA	NA	NA	GA	GG	GA	GG	GA	GG	GG	GA	GG	GG	GG	GA	GG	GA	GA	GA	GG	GG	GA	GA	GA	GG	GG	GG	GA	GA	GG	GG	GG	GG	GG	GA	GG	GG	GG	GG	GG	GG	GG
SHRSPaS006570	G/A	1	14559555	+	NA	NA	NA	NA	NA	NA	GA	GG	GA	GG	GG	GG	GG	GA	GG	GG	GG	GG	GG	GG	GA	GA	GG	GG	GA	GG	AA	GG	GA	GG	GG	GA	GA	GG	GG	GG	GG	GA	GA	GG	GA	GG	GG	GG	GA
SHRSPaS001612	G/A	1	14613021	+	NA	NA	NA	NA	NA	NA	GA	GG	GA	GG	GG	GG	GG	GG	GG	GG	GG	GG	GG	GG	GA	NN	GG	GG	GG	GG	GG	GG	GG	GG	GG	GG	GG	GG	GG	GG	GG	GG	GG	GG	GG	NN	GA	GA	GG
SHRSPaS006938	G/A	1	14625051	+	NA	NA	NA	NA	NA	NA	GG	GA	GA	GG	GG	GA	GA	GA	GG	GG	GG	GG	GA	GG	GG	GG	GG	AA	GA	GA	GG	GG	GG	GA	GG	GG	GG	AA	GA	AA	AA	GG	GG	GG	NN	NN	GG	GG	GG
SHRSPaS005752	A/G	1	14643823	+	NA	NA	NA	NA	NA	NA	AA	GA	GA	AA	GA	GA	GA	GA	AA	AA	AA	GA	GA	AA	AA	AA	AA	GG	GA	GG	AA	AA	AA	GA	AA	GA	GA	GG	GA	GG	GG	GA	AA	AA	GA	GA	AA	AA	AA
SHRSPaS001712	G/A	1	14683063	+	NA	NA	NA	NA	NA	NA	GA	GG	GA	GG	GG	GG	GG	GG	GG	GG	GA	GA	GG	GA	GG	GG	GG	GG	GG	GG	GA	GA	GG	GG	GA	GG	GG	GG	GG	GG	GG	GG	GG	GG	GG	GG	GG	GG	GG
SHRSPaS002706	T/C	1	14704019	+	NA	NA	NA	NA	NA	NA	CC	TT	TT	TT	TT	TT	TT	TT	TT	TT	TT	CT	TT	TT	CT	TT	TT	TT	TT	TT	TT	CT	TT	TT	CT	TT	TT	TT	CT	TT	TT	TT	CT	TT	TT	TT	TT	CT	CT
SHRSPaS004412	G/A	1	14964670	+	NA	NA	NA	NA	NA	NA	GA	GG	GG	AA	GA	GA	GG	GG	AA	GA	GA	GA	GG	GG	GA	GG	GA	GG	GG	GG	GG	AA	GA	GG	GA	GG	GA	GG	GG	GG	GG	GG	GG	AA	GG	GA	GG	GA	GG
SHRSPaS006478	T/C	1	14967220	+	NA	NA	NA	NA	NA	NA	CT	TT	CT	TT	CT	TT	TT	TT	TT	TT	CT	TT	TT	CC	CT	TT	TT	TT	TT	CT	CT	TT	TT	TT	TT	CT	CT	TT	CT	TT	TT	TT	CT	TT	TT	TT	TT	CT	CT
SHRSPaS002004	G/A	1	15048924	+	NA	NA	NA	NA	NA	NA	GA	GG	GA	GG	GG	GG	GA	GA	GG	GA	GG	GA	GA	GG	GA	GA	GA	GG	GA	GG	AA	GG	GG	GA	GA	GG	GA	GG	GA	GA	GA	GA	GG	GG	GG	GA	AA	GA	GA
SHRSPaS002150	T/C	1	15245430	+	NA	NA	NA	NA	NA	NA	CT	TT	CT	CT	CT	TT	TT	CT	CT	TT	TT	TT	TT	TT	CT	CT	TT	TT	CT	TT	CC	CT	CT	TT	TT	TT	TT	TT	TT	TT	TT	CT	TT	CT	TT	TT	TT	TT	TT
SHRSPaS003186	G/A	1	15326781	+	NA	NA	NA	NA	NA	NA	GA	GG	GA	GG	GG	GG	GG	GG	GG	GG	GG	GG	GG	GG	GA	GG	GG	GG	GG	GG	GG	GG	GG	GG	GG	GG	GG	GG	GG	GG	GG	GG	GG	GG	GG	GG	GG	GA	GG
SHRSPaS001519	A/G	1	15407757	+	NA	NA	NA	NA	NA	NA	GA	AA	GA	AA	GA	AA	GA	AA	AA	AA	AA	GG	AA	AA	GA	AA	AA	AA	AA	AA	AA	AA	AA	AA	GA	GA	AA	AA	AA	GA	AA	GA	GA	AA	AA	GA	GA	GA	GA
SHRSPaS004432	A/G	1	15568737	+	NA	NA	NA	NA	NA	NA	GA	AA	AA	GG	GA	AA	AA	AA	GA	AA	AA	AA	AA	AA	GA	AA	GA	AA	AA	AA	AA	GG	GA	AA	AA	AA	AA	AA	AA	AA	AA	AA	AA	GG	AA	AA	AA	GA	AA
SHRSPaS001994	C/A	1	15800000	+	NA	NA	NA	NA	NA	NA	CA	CC	CA	AA	CA	CC	CC	CC	CA	CC	CC	CC	CC	CC	CC	CC	CC	CC	CC	CC	CC	AA	CA	CC	CC	CC	CC	CC	CC	CC	CC	CC	CC	AA	CC	CC	CC	CA	CC
SHRSPaS003612	G/T	1	15816604	+	NA	NA	NA	NA	NA	NA	GT	GG	GT	TT	GT	GG	GG	GT	GT	GG	GT	GT	GG	GT	GT	GT	GG	GG	GT	GG	GG	TT	GT	GG	GT	GG	GG	GG	GG	GG	GG	GT	GT	TT	GT	GG	GG	GT	GT
SHRSPaS002580	C/A	1	15862748	+	NA	NA	NA	NA	NA	NA	CA	CC	CA	CA	CA	CC	CC	CC	CA	CC	CC	CC	CC	CC	CC	CC	CC	CC	CC	CC	CC	CA	CC	CC	CC	CC	CC	CC	CC	CC	CC	CC	CC	CA	CC	CC	CC	CC	CC
SHRSPaS005298	C/A	1	15905104	+	NA	NA	NA	NA	NA	NA	CC	CA	CA	CC	CC	AA	CA	CC	CC	CA	CA	CC	CC	CC	CA	CA	CC	CC	CC	CC	CC	CC	CA	CC	CC	CA	CA	CC	CA	CA	CA	CC	CC	CC	CA	CA	CA	CC	CC
SHRSPaS001667	T/G	1	16010827	+	NA	NA	NA	NA	NA	NA	GT	TT	GT	GG	GT	TT	TT	TT	GT	TT	TT	TT	TT	TT	NN	TT	TT	TT	TT	TT	TT	GG	GT	TT	TT	TT	TT	TT	TT	TT	TT	TT	TT	GG	TT	TT	TT	GT	TT
SHRSPaS004074	A/C	1	16020927	+	NA	NA	NA	NA	NA	NA	CA	AA	CA	CC	CA	AA	AA	AA	CA	AA	AA	AA	AA	AA	AA	AA	AA	AA	AA	AA	AA	CC	CA	AA	AA	AA	AA	AA	AA	AA	AA	AA	AA	CC	AA	AA	AA	CA	AA
SHRSPaS001206	G/A	1	16116945	+	NA	NA	NA	NA	NA	NA	GA	GG	GA	AA	GA	GG	GG	GG	GA	GG	GG	GG	GG	GG	GG	GG	GG	GG	GG	GG	GG	AA	GA	GG	GG	GG	GG	GG	GG	GG	GG	GG	GG	GA	GG	GG	GG	GA	GG
SHRSPaS002075	T/G	1	16343707	+	NA	NA	NA	NA	NA	NA	GT	TT	GT	GG	GT	TT	TT	TT	GT	TT	TT	TT	TT	TT	GT	TT	TT	TT	TT	TT	TT	GG	GT	TT	TT	TT	TT	TT	TT	TT	TT	TT	TT	GG	TT	TT	TT	GT	TT
SHRSPaS004525	C/A	1	16577157	+	NA	NA	NA	NA	NA	NA	CA	CC	CC	CC	CC	CA	CC	AA	CC	CA	AA	AA	CA	CA	CA	CC	AA	CA	AA	AA	CA	CC	CC	CC	CA	CC	CC	CC	CC	CA	CA	AA	CA	CC	CC	CC	CC	CC	CA
SHRSPaS005351	A/G	1	16607864	+	NA	NA	NA	NA	NA	NA	AA	GG	GA	AA	AA	GA	GA	AA	GA	GA	AA	AA	GA	AA	AA	GA	GA	GA	AA	AA	AA	AA	GA	GG	GA	GA	GA	GG	AA	GA	GA	AA	AA	AA	GG	AA	AA	AA	AA
SHRSPaS005738	A/G	1	16731109	+	NA	NA	NA	NA	NA	NA	AA	GA	AA	AA	AA	AA	AA	AA	AA	AA	AA	AA	AA	AA	AA	AA	AA	GA	AA	AA	AA	AA	AA	GG	GA	AA	AA	GG	GA	GA	GA	AA	AA	AA	GA	AA	AA	AA	AA
SHRSPaS002517	A/G	1	16836445	+	NA	NA	NA	NA	NA	NA	GA	AA	GA	GG	GA	AA	AA	AA	GA	AA	AA	AA	AA	AA	GA	AA	AA	AA	AA	AA	AA	GG	AA	AA	AA	AA	AA	AA	AA	AA	AA	AA	AA	GG	AA	AA	AA	GA	AA
SHRSPaS003987	A/G	1	16857017	+	NA	NA	NA	NA	NA	NA	GA	AA	GA	GG	GA	AA	AA	AA	GA	AA	AA	AA	AA	AA	GA	AA	AA	AA	AA	AA	AA	GG	GA	AA	AA	AA	AA	AA	AA	AA	AA	AA	AA	GA	AA	AA	AA	GA	AA
SHRSPaS001732	A/G	1	16911716	+	NA	NA	NA	NA	NA	NA	GA	GA	GG	AA	AA	GA	GA	AA	GA	GA	AA	AA	GA	AA	GA	AA	AA	AA	AA	AA	AA	GG	GA	AA	AA	GA	AA	AA	AA	AA	AA	GA	AA	AA	GA	AA	GG	AA	AA
SHRSPaS003445	G/A	1	17070405	+	NA	NA	NA	NA	NA	NA	GG	GA	GA	GG	GG	AA	AA	GG	GG	GA	GA	AA	AA	GG	GA	GA	GA	GG	GG	GG	GG	GG	GA	GG	GA	GA	AA	GG	AA	GG	GG	GA	GA	GG	GA	AA	GA	GG	GA
SHRSPaS005464	C/T	1	17107698	+	NA	NA	NA	NA	NA	NA	CT	CC	CT	TT	CT	CC	CC	CC	CT	CC	CC	CC	CC	CC	CT	CC	CC	CC	CC	CC	CC	TT	CT	CC	CC	CC	CC	CC	CC	CC	CC	CC	CC	TT	CC	CC	CC	CT	CC
SHRSPaS001675	T/C	1	17118047	+	NA	NA	NA	NA	NA	NA	CT	CT	CT	TT	CT	CC	CT	CT	TT	TT	CC	TT	CT	CC	TT	TT	TT	TT	CT	CT	CC	TT	CT	TT	TT	CC	CT	TT	TT	TT	TT	CC	TT	TT	TT	TT	CT	TT	TT
SHRSPaS002990	G/A	1	17136296	+	NA	NA	NA	NA	NA	NA	GA	GG	GA	GA	GA	GG	GG	GG	GG	GG	GG	GG	GG	GG	GG	GG	GG	GG	GG	GG	GG	AA	GG	GG	GG	GG	GG	GG	GG	GG	GG	GG	GG	GG	GG	GG	GG	GG	GG
SHRSPaS006916	C/T	1	17148345	+	NA	NA	NA	NA	NA	NA	CC	CC	CT	TT	CT	CC	CC	CC	CT	CC	CC	CC	CC	CC	CT	CC	CC	CC	CC	CC	CC	CC	CC	CC	CC	CC	CC	CC	CC	CC	CC	CC	CC	CT	CC	CC	CC	CC	CC
SHRSPaS004921	G/A	1	17159675	+	NA	NA	NA	NA	NA	NA	GA	GG	GG	GG	GG	GG	GG	GG	GG	GG	GG	GG	GG	GG	GG	GG	GG	GG	GG	GG	GG	AA	GG	GG	GG	GG	GG	GG	GG	GG	GG	GG	GG	GG	GG	GG	GG	GA	GG
SHRSPaS003156	A/G	1	17223658	+	NA	NA	NA	NA	NA	NA	GA	AA	AA	AA	GA	AA	AA	AA	AA	AA	GA	GG	GA	GG	GA	AA	GA	AA	GA	GA	GA	AA	AA	AA	GA	GA	GA	GG	GA	AA	AA	AA	GA	AA	AA	AA	AA	AA	GA
SHRSPaS005224	G/T	1	17280932	+	NA	NA	NA	NA	NA	NA	GG	GG	GT	GT	GT	GG	GG	GG	GG	GG	GG	GG	GG	GG	GG	GG	GG	GG	GG	GG	GG	GG	GG	GG	GG	GG	GG	GG	GG	GG	GG	GG	GG	GG	GG	GG	GG	GT	GG
SHRSPaS004691	C/T	1	18154304	+	NA	NA	NA	NA	NA	NA	CT	TT	CT	CC	CC	TT	CT	CC	CT	TT	CT	CC	CC	CC	CC	CT	CC	CT	CC	CT	CC	TT	CT	TT	CT	CC	TT	CC	CT	CC	CT	CT	CC	CT	CT	CC	CC	CT	CC
SHRSPaS006336	T/C	1	18191060	+	NA	NA	NA	NA	NA	NA	TT	TT	CT	TT	TT	TT	TT	TT	TT	TT	TT	TT	TT	TT	TT	TT	CT	TT	TT	TT	TT	TT	TT	TT	TT	TT	TT	TT	TT	TT	TT	TT	TT	TT	TT	TT	TT	TT	TT
SHRSPaS004141	T/C	1	19664903	+	NA	NA	NA	NA	NA	NA	CT	TT	TT	CC	CT	TT	TT	TT	CT	TT	TT	TT	TT	TT	CT	TT	TT	TT	TT	TT	TT	CC	CT	TT	TT	TT	TT	TT	TT	TT	TT	TT	TT	CC	TT	TT	TT	CT	TT
SHRSPaS006490	G/A	1	20344293	+	NA	NA	NA	NA	NA	NA	GA	GG	GA	GG	GA	GG	GG	GG	AA	GG	GG	AA	GA	AA	GA	GA	GA	GG	GA	GA	GA	GG	GG	GG	GA	GA	GA	AA	GG	GG	GG	GG	GA	GA	GA	GG	GG	GA	GA
SHRSPaS004710	C/A	1	20416942	+	NA	NA	NA	NA	NA	NA	CA	CC	CC	AA	AA	CC	CC	CC	CA	CC	CC	CC	CC	CC	CA	CC	CC	CC	CC	CC	CC	AA	CC	CC	CC	CC	CC	CC	CC	CC	CC	CC	CC	CA	CC	CC	CC	CA	CC
SHRSPaS002796	A/G	1	20484081	+	NA	NA	NA	NA	NA	NA	GA	AA	GA	GG	GG	AA	AA	GA	GG	AA	AA	GG	GA	AA	GG	GA	GA	GA	AA	AA	GA	GG	AA	AA	GA	GA	GA	GG	GA	GA	GA	AA	GA	GG	GA	GA	GG	GA	GA
SHRSPaS003423	G/A	1	20577661	+	NA	NA	NA	NA	NA	NA	GA	GG	GA	AA	GA	GG	GG	GG	GA	GG	GG	GG	GG	GG	GA	GG	GG	GG	GG	GG	GG	AA	GG	GG	GG	GG	GG	GG	GG	GG	GG	GG	GG	AA	GG	GG	GG	GA	GG
SHRSPaS005007	C/T	1	20625147	+	NA	NA	NA	NA	NA	NA	CT	CC	CC	CC	CT	CC	CC	CC	CC	CC	CC	CT	CC	CT	CC	CC	CC	CC	CT	CT	CC	CC	CC	CC	CT	CC	CT	CC	CC	CC	CC	CC	CC	CC	CC	CC	CC	CT	CC
SHRSPaS006979	T/G	1	20625921	+	NA	NA	NA	NA	NA	NA	TT	TT	GT	GG	TT	TT	TT	TT	GT	TT	TT	TT	TT	TT	GT	TT	TT	TT	TT	TT	TT	GT	TT	TT	TT	TT	TT	TT	TT	TT	TT	TT	TT	GG	TT	TT	TT	GT	TT
SHRSPaS004313	A/G	1	20646820	+	NA	NA	NA	NA	NA	NA	AA	AA	AA	AA	AA	AA	AA	GG	GA	AA	AA	GA	GA	AA	AA	GA	GA	GA	AA	GA	GA	AA	AA	AA	AA	AA	GA	GG	GA	GA	GA	GA	GA	AA	GA	GA	GG	AA	GA
SHRSPaS004287	T/C	1	20823855	+	NA	NA	NA	NA	NA	NA	CT	TT	TT	CC	CT	TT	TT	TT	CT	TT	TT	TT	TT	TT	CT	TT	TT	TT	TT	TT	TT	CC	TT	TT	TT	TT	TT	TT	TT	TT	TT	TT	TT	CC	TT	TT	TT	CT	TT
SHRSPaS005064	G/A	1	20949926	+	NA	NA	NA	NA	NA	NA	GG	GA	GA	GG	GG	AA	GA	GA	GG	GA	GA	GA	GA	GG	GG	AA	GA	AA	GG	GG	GG	GG	GA	GG	GG	GG	AA	AA	GA	AA	GG	GA	GA	GG	GA	GA	AA	GG	GA
SHRSPaS001286	G/T	1	20973951	+	NA	NA	NA	NA	NA	NA	GT	GG	GT	TT	GT	GG	GG	GG	GT	GG	GG	GG	GG	GG	GT	GG	GG	GG	GG	GG	GG	TT	GG	GG	GG	GG	GG	GG	GG	GG	GG	GG	GG	TT	GG	GG	GG	GG	GG
SHRSPaS003044	A/G	1	21085401	+	NA	NA	NA	NA	NA	NA	GA	GA	AA	AA	AA	AA	AA	GA	AA	AA	AA	GA	GA	GG	AA	AA	AA	AA	GG	GA	GG	AA	GA	GG	GG	GA	AA	AA	AA	AA	GG	GA	AA	AA	GA	AA	AA	GA	AA
SHRSPaS001981	A/G	1	21119445	+	NA	NA	NA	NA	NA	NA	GA	AA	GA	GG	GA	AA	AA	AA	GA	AA	AA	AA	AA	AA	GA	AA	AA	AA	AA	AA	AA	GG	AA	AA	AA	AA	AA	AA	AA	AA	AA	AA	AA	GG	AA	AA	AA	GA	AA
SHRSPaS001083	C/T	1	21143229	+	NA	NA	NA	NA	NA	NA	CT	CC	CT	TT	CT	CC	CC	CC	CT	CC	CC	CC	CC	CC	CT	CC	CC	CC	CC	CC	CC	TT	CC	CC	CC	CC	CC	CC	CC	CC	CC	CC	CC	TT	CC	CC	CC	CT	CC
SHRSPaS004023	T/C	1	21265006	+	NA	NA	NA	NA	NA	NA	CT	TT	TT	TT	TT	TT	TT	TT	TT	TT	TT	TT	TT	CT	TT	TT	CT	TT	TT	CT	TT	TT	TT	TT	TT	CT	TT	TT	CT	TT	TT	TT	CT	TT	TT	TT	TT	TT	CT
SHRSPaS002056	C/T	1	21265270	+	NA	NA	NA	NA	NA	NA	CT	CT	CT	TT	CT	CC	CC	CC	CT	CC	CC	CT	CC	CC	CT	CC	CC	CC	CT	CC	CC	TT	CC	TT	TT	CC	CC	CC	CT	CC	CT	CC	CC	TT	CT	CC	CC	CT	CC
SHRSPaS002913	T/G	1	21340142	+	NA	NA	NA	NA	NA	NA	GT	TT	GT	GG	GG	TT	TT	TT	GT	TT	TT	TT	TT	TT	GT	TT	TT	TT	TT	TT	TT	GG	TT	TT	TT	TT	TT	TT	TT	TT	TT	TT	TT	GG	TT	TT	TT	GT	TT
SHRSPaS001148	T/C	1	21359537	+	NA	NA	NA	NA	NA	NA	CT	TT	CT	CT	CC	TT	TT	TT	CT	TT	TT	TT	TT	TT	CT	TT	TT	TT	TT	TT	TT	CC	TT	TT	TT	TT	TT	TT	TT	TT	TT	TT	TT	CT	TT	TT	TT	CT	TT
SHRSPaS004891	G/A	1	21368092	+	NA	NA	NA	NA	NA	NA	GA	GG	GG	GG	GG	GG	GG	GG	GG	GG	GG	GG	GG	GA	GA	GG	GG	GG	GG	GA	GG	GG	GG	GG	GG	GA	GG	GG	GG	GG	GG	GG	GG	GG	GG	GG	GG	GG	GG
SHRSPaS006894	A/G	1	21368205	+	NA	NA	NA	NA	NA	NA	AA	GA	GA	AA	AA	GG	GG	GA	GA	GG	GA	GA	GA	AA	AA	GA	GG	GG	AA	GA	AA	AA	GA	AA	AA	AA	GG	GG	AA	GA	AA	GA	GA	AA	GA	GG	GG	AA	GA
SHRSPaS004223	T/C	1	21399924	+	NA	NA	NA	NA	NA	NA	CT	TT	TT	TT	TT	TT	TT	TT	TT	TT	TT	TT	TT	CT	TT	TT	CT	TT	TT	CT	TT	TT	TT	TT	TT	TT	TT	TT	TT	TT	TT	TT	TT	TT	TT	TT	TT	CT	TT
SHRSPaS006400	G/A	1	21400062	+	NA	NA	NA	NA	NA	NA	AA	GG	GA	AA	AA	GG	GG	GG	AA	GG	GA	GA	GA	AA	AA	GA	GA	GG	GA	GA	AA	AA	GA	GG	GA	AA	GA	GG	GG	GG	GA	GG	GA	AA	GG	GG	GA	AA	GA
SHRSPaS002667	A/C	1	21678314	+	NA	NA	NA	NA	NA	NA	CA	CA	AA	AA	AA	AA	AA	CA	AA	AA	CA	CA	AA	CC	CA	AA	AA	AA	CA	CA	CA	AA	AA	CA	CC	CA	AA	AA	CC	CA	CA	CA	AA	AA	CA	AA	AA	AA	AA
SHRSPaS006934	A/G	1	21977643	+	NA	NA	NA	NA	NA	NA	AA	AA	GA	GG	GG	AA	AA	AA	GA	AA	AA	AA	AA	AA	GA	AA	AA	AA	AA	AA	AA	GA	AA	AA	AA	AA	AA	AA	AA	AA	AA	AA	AA	GG	AA	AA	AA	GA	AA
SHRSPaS006781	A/G	1	22064591	+	NA	NA	NA	NA	NA	NA	GG	GA	GA	GG	GG	AA	AA	GA	GA	AA	GA	GA	AA	GG	GG	GA	GA	AA	GA	GA	GG	GG	AA	GA	GG	GA	GG	AA	GA	GA	GA	GA	GA	GG	GA	GA	AA	GG	GA
SHRSPaS003483	C/T	1	22185814	+	NA	NA	NA	NA	NA	NA	CT	CC	CC	CC	CC	CC	CC	CC	CC	CC	CC	CT	CC	TT	CT	CC	CC	CC	CT	CC	CC	CT	CC	CC	CT	CT	CC	CC	CC	CC	CC	CC	CT	CC	CC	CC	TT	CC	CT
SHRSPaS003915	G/A	1	22213494	+	NA	NA	NA	NA	NA	NA	GA	GA	GG	GA	GG	GG	GG	GA	GG	GA	GA	GA	GA	AA	GA	GA	GG	GG	GA	AA	AA	GA	GG	GA	AA	GA	GA	GG	GA	GA	GA	GA	GA	GA	GA	GA	AA	GA	GA
SHRSPaS006536	A/C	1	22595184	+	NA	NA	NA	NA	NA	NA	AA	CC	CA	AA	AA	CC	CC	CA	AA	AA	CA	CA	AA	AA	CA	CA	CA	CC	CA	AA	AA	AA	AA	CC	CA	AA	CC	CC	CC	CC	CA	CA	CA	AA	CC	CC	CA	AA	CA
SHRSPaS001130	T/C	1	22624381	+	NA	NA	NA	NA	NA	NA	CT	TT	CT	CC	TT	TT	TT	TT	CT	CT	CT	CT	TT	CC	NN	TT	CT	TT	CT	TT	CT	CC	TT	TT	CT	CT	TT	TT	TT	TT	TT	TT	CT	CC	TT	TT	TT	CC	CT
SHRSPaS003385	G/T	1	23119493	+	NA	NA	NA	NA	NA	NA	GT	GG	GG	GG	GT	GG	GG	GG	GG	GG	GG	GG	GG	GG	GT	GT	GG	GG	GT	GT	GG	GG	GG	GG	GG	GG	GG	GG	GG	GG	GG	GG	GT	GG	GG	GT	GG	GG	GT
SHRSPaS001534	T/C	1	23309489	+	NA	NA	NA	NA	NA	NA	CT	TT	CT	CC	TT	TT	TT	TT	TT	TT	TT	TT	TT	TT	TT	TT	CT	TT	TT	TT	TT	CT	TT	TT	TT	TT	TT	TT	TT	TT	TT	TT	TT	CC	TT	TT	TT	CT	TT
SHRSPaS004959	T/C	1	23322930	+	NA	NA	NA	NA	NA	NA	CT	TT	TT	TT	CT	TT	TT	CT	TT	TT	CT	TT	TT	CT	TT	CT	TT	TT	CT	CT	CT	TT	TT	TT	TT	CT	TT	TT	TT	TT	TT	CT	CT	TT	TT	TT	TT	CT	CT
SHRSPaS002478	C/T	1	23331500	+	NA	NA	NA	NA	NA	NA	CT	CC	CT	TT	CC	CC	CC	CC	CC	CT	CC	CC	CT	CC	CC	CC	CT	CC	CC	CT	CC	CT	CT	CC	CC	CC	CC	CC	CC	CC	CC	CC	CC	TT	CC	CC	CC	CT	CC
SHRSPaS001353	C/T	1	23807595	+	NA	NA	NA	NA	NA	NA	CT	CC	CT	TT	CT	CC	CC	CC	CC	CT	CC	CC	CC	CC	CT	CC	CT	CC	CC	CC	CC	CT	CC	CC	CC	CC	TT	CC	CC	CC	CC	CC	CC	CT	CC	CC	CT	CT	CC
SHRSPaS006876	A/G	1	23933302	+	NA	NA	NA	NA	NA	NA	AA	GA	AA	AA	AA	GA	GA	GA	GG	AA	AA	GA	AA	AA	AA	AA	GA	GA	GA	AA	AA	AA	AA	GA	AA	AA	AA	AA	AA	GA	AA	AA	AA	AA	GG	AA	AA	AA	AA
SHRSPaS002125	T/C	1	24035760	+	NA	NA	NA	NA	NA	NA	CT	TT	CT	CC	CT	TT	TT	TT	TT	CT	TT	TT	TT	TT	NN	TT	CT	TT	TT	TT	TT	CC	TT	TT	TT	TT	TT	TT	TT	TT	TT	TT	TT	CC	TT	TT	TT	CT	TT
SHRSPaS006064	G/T	1	24146214	+	NA	NA	NA	NA	NA	NA	GG	GT	GG	GG	GG	GT	GG	GG	GG	GG	GT	GG	GG	GG	GG	GG	GG	GG	GG	GG	GG	GG	GG	GT	GT	GG	GG	TT	GG	GT	TT	GG	GT	GG	GG	GG	GG	GG	GT
SHRSPaS003741	C/A	1	24146542	+	NA	NA	NA	NA	NA	NA	CC	CC	CC	CC	CC	CC	CC	CA	CC	CC	CA	CA	CC	CC	CC	CC	CC	CC	CA	CC	AA	CC	CC	CC	CC	CA	CC	CC	CC	CC	CC	CA	CC	CC	CC	CC	CC	CA	CC
SHRSPaS001253	T/G	1	24208887	+	NA	NA	NA	NA	NA	NA	GT	TT	GT	TT	GT	TT	TT	TT	TT	GT	TT	TT	TT	TT	NN	TT	TT	TT	TT	TT	TT	GG	TT	TT	TT	TT	TT	TT	TT	TT	TT	TT	TT	GT	TT	TT	TT	TT	TT
SHRSPaS001728	C/A	1	24218954	+	NA	NA	NA	NA	NA	NA	CA	CC	CA	CC	AA	CC	CC	CC	CC	CA	CC	CC	CC	CC	CA	CC	CC	CC	CC	CC	CC	AA	CC	CC	CC	CC	CC	CC	CC	CC	CC	CC	CC	CA	CC	CC	CC	CC	CC
SHRSPaS001119	A/G	1	24363669	+	NA	NA	NA	NA	NA	NA	GA	GA	GG	AA	GG	GG	GA	GA	AA	GA	GA	GA	AA	AA	GA	AA	GG	GG	GA	AA	AA	GG	AA	GA	AA	GA	AA	AA	AA	GA	GA	GA	AA	AA	GG	AA	AA	GA	AA
SHRSPaS006896	A/C	1	24588320	+	NA	NA	NA	NA	NA	NA	AA	CA	AA	AA	AA	AA	AA	AA	AA	CA	AA	AA	CC	AA	AA	AA	AA	AA	AA	CA	AA	AA	CC	CA	CA	AA	AA	CC	CA	CA	CA	AA	CA	AA	AA	AA	AA	AA	AA
SHRSPaS001844	G/A	1	24939959	+	NA	NA	NA	NA	NA	NA	GA	GA	GA	GG	GG	AA	AA	GA	GG	GA	AA	GG	GG	GA	GA	AA	GG	AA	AA	GA	GG	GG	GG	GA	GG	GA	GA	GG	GA	GA	GA	GA	GA	GG	AA	GA	GA	GA	AA
SHRSPaS003332	A/G	1	25481661	+	NA	NA	NA	NA	NA	NA	AA	AA	AA	AA	AA	AA	AA	AA	AA	AA	AA	AA	AA	AA	AA	GA	AA	AA	AA	AA	GG	AA	AA	GA	GA	GA	AA	AA	AA	AA	AA	GA	AA	AA	AA	AA	AA	AA	AA
SHRSPaS001025	T/C	1	25518518	+	NA	NA	NA	NA	NA	NA	CT	CT	TT	TT	TT	TT	CT	CC	CC	TT	CT	CC	CC	TT	CT	TT	CT	TT	CT	CC	CT	TT	CC	CT	CC	CT	CC	CC	CC	CT	CT	CC	CT	TT	TT	CC	TT	CT	TT
SHRSPaS003688	C/T	1	25607822	+	NA	NA	NA	NA	NA	NA	CC	CC	CC	CC	CC	CC	CC	CC	CC	CC	CT	CT	CC	CC	CT	CC	CC	CC	CC	CC	CT	CC	CC	CT	CT	CT	CC	CC	CC	CC	CC	CT	CC	CC	CC	CC	CC	CT	CC
SHRSPaS001467	G/A	1	25756549	+	NA	NA	NA	NA	NA	NA	GA	GG	GA	GA	GA	GG	GG	GG	GG	GA	GG	GG	GG	GG	GA	GG	GA	GG	GG	GG	GG	GA	GG	GG	GG	GG	GG	GG	GG	GG	GG	GG	GG	GG	GG	GG	GG	GA	GG
SHRSPaS005571	C/A	1	25929849	+	NA	NA	NA	NA	NA	NA	CC	CA	CC	CC	CC	CA	CA	CC	CC	CA	CC	CC	CC	CA	CC	CC	CC	CA	CC	CC	CC	CC	CC	CA	CC	CC	CC	CC	NN	CA	CA	CC	CC	CC	NN	CC	CC	CC	CC
SHRSPaS002395	G/A	1	26219369	+	NA	NA	NA	NA	NA	NA	GA	GG	GA	AA	GA	GG	GG	GG	GG	GA	GG	GG	GG	GG	GA	GG	GA	GG	GG	GG	GG	AA	GG	GG	GG	GG	GG	GG	GG	GG	GG	GG	GG	AA	GG	GG	GG	GA	GG
SHRSPaS002802	A/G	1	26237424	+	NA	NA	NA	NA	NA	NA	GA	AA	GA	GG	GA	AA	AA	AA	AA	GA	AA	AA	AA	AA	GA	AA	GA	AA	AA	AA	AA	GG	AA	AA	AA	AA	AA	AA	AA	AA	AA	AA	AA	GG	AA	AA	AA	GG	AA
SHRSPaS004894	A/G	1	26546390	+	NA	NA	NA	NA	NA	NA	GA	AA	AA	AA	AA	AA	GA	AA	AA	AA	GA	AA	AA	AA	GA	AA	AA	AA	AA	GA	AA	AA	AA	AA	AA	AA	AA	AA	AA	AA	AA	AA	AA	AA	AA	GG	AA	GG	AA
SHRSPaS002017	T/C	1	26564879	+	NA	NA	NA	NA	NA	NA	CT	TT	CT	CT	CT	TT	TT	TT	TT	CT	TT	TT	TT	TT	CT	TT	CT	TT	TT	TT	TT	CT	TT	TT	TT	TT	TT	TT	TT	TT	TT	TT	TT	TT	TT	TT	TT	TT	TT
SHRSPaS006053	C/T	1	26651875	+	NA	NA	NA	NA	NA	NA	CC	CT	CC	CC	CC	CT	CC	CC	CC	CC	CT	CC	CC	CC	CC	CC	CC	CC	CC	CC	CC	CC	CT	CC	CT	CC	CC	TT	CC	CC	CC	CC	CC	CC	CC	CC	CC	CC	CT
SHRSPaS002964	C/T	1	26655316	+	NA	NA	NA	NA	NA	NA	CT	CT	CT	CC	CC	CT	TT	TT	CC	CT	CT	TT	CC	CT	CC	CT	CT	TT	CT	TT	TT	CC	CC	TT	CT	CC	CC	CC	CT	TT	TT	TT	CT	CC	TT	CT	CC	CT	CC
SHRSPaS001747	C/T	1	26688870	+	NA	NA	NA	NA	NA	NA	CT	CT	CT	CC	CC	CT	TT	TT	CC	CT	CT	TT	CC	CT	CC	CC	CT	TT	CT	TT	TT	CC	CC	TT	CT	CC	CC	CC	CC	TT	TT	TT	CT	CC	TT	CT	CC	CT	CC
SHRSPaS005241	C/A	1	26709290	+	NA	NA	NA	NA	NA	NA	CC	CA	CC	CC	CA	CA	CC	CC	CC	CC	CA	CC	AA	CC	CC	CC	CC	CC	CA	CC	CC	CC	AA	CC	CA	CA	CC	AA	CC	CC	CC	CC	CC	CC	CC	CC	CC	CC	CA
SHRSPaS005788	T/G	1	27014491	+	NA	NA	NA	NA	NA	NA	TT	GT	GT	TT	GT	GT	TT	GT	TT	GT	GT	GT	GG	TT	TT	TT	GG	TT	GT	TT	TT	TT	GG	TT	GT	GT	GT	GG	GT	GT	GT	GT	GG	TT	TT	GT	GG	TT	GG
SHRSPaS003435	T/C	1	27014581	+	NA	NA	NA	NA	NA	NA	CT	TT	TT	CT	CT	TT	TT	TT	TT	TT	TT	TT	TT	TT	CT	TT	TT	TT	TT	TT	TT	CT	TT	TT	TT	TT	TT	TT	TT	TT	TT	TT	TT	CT	TT	TT	TT	TT	TT
SHRSPaS001351	G/A	1	27200335	+	NA	NA	NA	NA	NA	NA	GA	GG	GA	AA	GA	GG	GG	GG	GG	GA	GG	GG	GG	GG	GA	GG	GA	GG	GG	GG	GG	AA	GG	GG	GG	GG	GG	GG	GG	GG	GG	GG	GG	AA	GG	GG	GG	GG	GG
SHRSPaS006269	T/C	1	27361102	+	NA	NA	NA	NA	NA	NA	TT	CT	CT	TT	TT	CT	CT	CT	TT	CT	TT	CT	CT	TT	TT	TT	CT	CC	CT	TT	TT	TT	TT	CT	TT	CT	TT	CC	TT	CC	CT	CT	CT	TT	CC	TT	TT	TT	TT
SHRSPaS004846	A/G	1	27421360	+	NA	NA	NA	NA	NA	NA	GA	AA	GA	GA	GA	AA	AA	GA	GG	GA	AA	GA	GA	AA	GA	AA	GA	AA	AA	AA	GA	GG	GA	AA	AA	AA	GG	AA	AA	AA	GA	AA	AA	GG	AA	AA	AA	AA	AA
SHRSPaS001975	A/G	1	27453111	+	NA	NA	NA	NA	NA	NA	GA	AA	GA	GA	GA	AA	AA	AA	AA	GA	AA	AA	AA	AA	GA	AA	GA	AA	AA	AA	AA	GG	AA	AA	AA	AA	AA	AA	AA	AA	AA	AA	AA	GG	AA	AA	AA	GA	AA
SHRSPaS002312	G/A	1	27454677	+	NA	NA	NA	NA	NA	NA	GA	GG	GA	GA	GA	GG	GG	GG	GG	GG	GG	GG	GG	GG	GA	GG	GA	GG	GG	GG	GG	GA	GG	GG	GG	GG	GG	GG	GG	GG	GG	GG	GG	AA	GG	GG	GG	GG	GG
SHRSPaS005364	C/A	1	27571798	+	NA	NA	NA	NA	NA	NA	CA	CC	CA	CA	CA	CC	CC	CC	AA	CC	CC	CC	CC	CC	CA	CC	CA	CC	CA	CC	CC	CA	CC	CA	CC	CC	CC	CC	CC	CC	CA	CC	CC	AA	CC	CC	CC	CC	CC
SHRSPaS001997	C/A	1	27732736	+	NA	NA	NA	NA	NA	NA	CA	CA	CA	CC	CA	CA	CA	AA	CC	CA	AA	CA	CA	CA	CA	CA	CA	CC	CA	CA	AA	CA	AA	CC	CA	AA	AA	CC	CA	CC	CA	AA	CA	CC	CC	AA	CC	CA	AA
SHRSPaS003717	T/C	1	27969366	+	NA	NA	NA	NA	NA	NA	CT	TT	TT	TT	TT	TT	TT	TT	TT	TT	TT	TT	TT	TT	TT	TT	TT	TT	TT	CT	CT	CT	TT	TT	TT	TT	TT	TT	TT	TT	TT	CT	TT	TT	TT	TT	TT	TT	TT
SHRSPaS001518	C/T	1	27982249	+	NA	NA	NA	NA	NA	NA	CT	CC	CT	TT	CT	CC	CC	CC	CC	CT	CC	CC	CC	CC	CT	CC	CT	CC	CC	CC	CC	CT	CC	CC	CC	CC	CC	CC	CC	CC	CC	CC	CC	TT	CC	CC	CC	CT	CC
SHRSPaS003945	A/G	1	27990824	+	NA	NA	NA	NA	NA	NA	AA	AA	AA	AA	AA	AA	AA	GA	AA	AA	AA	AA	AA	GA	AA	AA	AA	AA	AA	GA	GA	AA	AA	GA	GA	GA	AA	AA	GA	AA	AA	GA	AA	AA	AA	GA	AA	AA	AA
SHRSPaS002113	A/C	1	28046227	+	NA	NA	NA	NA	NA	NA	AA	AA	CA	AA	AA	AA	AA	AA	AA	CA	AA	AA	CA	AA	AA	AA	CA	AA	AA	AA	CA	AA	AA	CA	AA	AA	CA	AA	AA	AA	AA	CC	CA	AA	AA	AA	AA	AA	AA
SHRSPaS004102	T/C	1	28154477	+	NA	NA	NA	NA	NA	NA	CT	TT	TT	TT	TT	TT	CT	CT	TT	TT	CT	TT	CT	CC	CT	CC	TT	TT	CT	CC	CC	CT	CT	CT	CT	CT	TT	TT	TT	TT	CT	CT	CT	TT	TT	CT	CC	CT	CT
SHRSPaS001848	C/T	1	28224467	+	NA	NA	NA	NA	NA	NA	CT	CT	CT	TT	TT	CT	CC	CT	CC	CT	CT	CT	CC	CT	CT	CT	CT	CC	CC	CT	CT	CT	CT	CT	TT	TT	CT	CC	TT	CC	CC	CT	CC	TT	CC	CT	CC	CT	CT
SHRSPaS002170	T/C	1	28737976	+	NA	NA	NA	NA	NA	NA	TT	CT	CT	TT	TT	CT	CT	CT	TT	CT	CC	CC	CT	CT	CT	CT	CT	TT	CT	CT	CT	TT	CC	CC	CC	CC	CT	TT	CC	TT	CC	CT	CT	TT	CT	CC	CC	TT	CT
SHRSPaS002555	T/C	1	28738855	+	NA	NA	NA	NA	NA	NA	CT	TT	CT	CC	CC	TT	TT	TT	TT	CT	TT	TT	TT	TT	CT	TT	CT	TT	TT	TT	TT	CT	TT	TT	TT	TT	TT	TT	TT	TT	TT	TT	TT	CC	TT	TT	TT	CT	TT
SHRSPaS001363	G/A	1	28792667	+	NA	NA	NA	NA	NA	NA	GA	GG	GA	AA	AA	GG	GG	GG	GG	GA	GG	GG	GG	GG	GA	GG	GA	GG	GG	GG	GG	GA	GG	GG	GG	GG	GG	GG	GG	GG	GG	GG	GG	AA	GG	GG	GG	GA	GG
SHRSPaS001456	T/C	1	28797790	+	NA	NA	NA	NA	NA	NA	CT	TT	CT	CC	CC	TT	TT	TT	TT	CT	TT	TT	TT	TT	CT	TT	CT	TT	TT	TT	TT	CT	TT	TT	TT	TT	TT	TT	TT	TT	TT	TT	TT	CC	TT	TT	TT	CT	TT
SHRSPaS006884	G/A	1	28972893	+	NA	NA	NA	NA	NA	NA	GA	GG	GA	AA	AA	GG	GG	GG	GG	GA	GG	GG	GG	GG	GA	GG	GA	GG	GG	GG	GG	GA	GG	GG	GG	GG	GG	GG	GG	GG	GG	GG	GG	AA	GG	GG	GG	GA	GG
SHRSPaS005531	T/C	1	29062217	+	NA	NA	NA	NA	NA	NA	TT	CT	TT	TT	TT	CT	CT	TT	TT	TT	CT	CT	TT	TT	TT	TT	TT	TT	TT	TT	TT	TT	CT	TT	CT	CT	CT	TT	TT	TT	TT	TT	TT	TT	TT	CC	CC	TT	CT
SHRSPaS002582	C/T	1	29249470	+	NA	NA	NA	NA	NA	NA	CT	CC	CT	TT	TT	CC	CC	CC	CC	CT	CC	CC	CC	CC	CT	CC	CT	CC	CC	CC	CC	CT	CC	CC	CC	CC	CC	CC	CC	CC	CC	CC	CC	TT	CC	CC	CC	CT	CC
SHRSPaS005352	A/G	1	29264758	+	NA	NA	NA	NA	NA	NA	GA	AA	GA	GA	GA	AA	AA	AA	AA	AA	AA	AA	AA	AA	AA	AA	GA	AA	AA	AA	AA	AA	AA	AA	AA	AA	AA	AA	AA	AA	AA	AA	AA	GG	AA	AA	AA	GA	AA
SHRSPaS001658	C/T	1	29273755	+	NA	NA	NA	NA	NA	NA	CT	CC	CT	CT	CT	CC	CC	CC	CC	CC	CC	CC	CC	CC	CC	CC	CT	CC	CC	CC	CC	CC	CC	CC	CC	CC	CC	CC	CC	CC	CC	CC	CC	TT	CC	CC	CC	CT	CC
SHRSPaS002214	G/T	1	29274637	+	NA	NA	NA	NA	NA	NA	GT	GG	GT	TT	TT	GG	GG	GG	GG	GT	GG	GG	GG	GG	GT	GG	GT	GG	GG	GG	GG	GT	GG	GG	GG	GG	GG	GG	GG	GG	GG	GG	GG	TT	GG	GG	GG	GT	GG
SHRSPaS006802	C/A	1	29594598	+	NA	NA	NA	NA	NA	NA	CC	CA	CA	CC	CC	CA	CA	AA	CC	CA	CC	CC	CC	CC	CC	CC	CA	CA	CC	CC	CC	CC	AA	CC	CC	CC	CC	CC	CC	CC	CA	AA	CA	CC	CA	CC	CA	CC	CC
SHRSPaS004503	C/A	1	30471090	+	NA	NA	NA	NA	NA	NA	CA	CC	CC	CC	CC	CC	CC	CA	CC	CC	CC	CC	CC	CC	CC	CC	CC	CC	CA	CA	CC	CA	CC	CC	CC	CC	CC	CC	CC	CC	CC	CA	CC	CC	CC	CC	CC	CC	CC
SHRSPaS001201	C/T	1	30747328	+	NA	NA	NA	NA	NA	NA	CT	CC	CT	TT	TT	CC	CC	CC	CC	CT	CC	CC	CC	CC	CT	CC	CT	CC	CC	CC	CC	CT	CC	CC	CC	CC	CC	CC	CC	CC	CC	CC	CC	TT	CC	CC	CT	CT	CC
SHRSPaS003047	G/A	1	31101829	+	NA	NA	NA	NA	NA	NA	GG	GG	GA	GG	GG	GG	GG	GA	GG	GG	GG	GG	GG	GG	GG	GG	GG	GG	GG	GG	GG	GG	GG	GG	GG	GG	GA	GG	GG	GG	GG	GA	GG	GG	GG	GG	GA	GG	GG
SHRSPaS004267	G/A	1	31148954	+	NA	NA	NA	NA	NA	NA	GA	GG	GG	GG	GG	GG	GG	GA	GG	GG	GA	GA	GG	AA	GA	GG	GG	GG	GA	AA	AA	GA	GG	GA	GA	GA	GG	GG	GA	GG	GG	GA	GA	GG	GG	GA	GG	GA	GA
SHRSPaS005853	A/G	1	31153196	+	NA	NA	NA	NA	NA	NA	AA	GG	GA	AA	AA	GG	GA	GA	AA	GA	GA	GA	GG	AA	AA	GA	GA	GG	GA	AA	AA	AA	GG	GA	GA	GA	GA	GG	AA	GG	GG	GA	GA	AA	GG	AA	GA	AA	GA
SHRSPaS002100	C/T	1	31511607	+	NA	NA	NA	NA	NA	NA	CT	CT	CT	TT	TT	CT	TT	CC	TT	CT	CC	CT	CT	CC	CT	TT	CT	CT	CC	CC	CT	CT	CC	CC	CC	CC	TT	CT	TT	CT	CT	CC	CC	TT	CC	TT	TT	CT	CT
SHRSPaS003055	T/C	1	31593210	+	NA	NA	NA	NA	NA	NA	TT	TT	CT	TT	TT	TT	TT	TT	TT	TT	TT	TT	TT	TT	TT	TT	TT	TT	TT	TT	CT	TT	TT	TT	TT	TT	TT	TT	TT	TT	TT	TT	TT	TT	TT	TT	TT	TT	TT
SHRSPaS005526	C/T	1	31807764	+	NA	NA	NA	NA	NA	NA	CC	TT	CT	CC	CC	NN	CT	CT	CC	CT	CC	CT	CT	CC	CC	CC	CT	TT	CT	CC	CC	CC	TT	CC	CT	CT	CC	CT	CC	CT	CT	CC	CT	CC	TT	CC	CC	CC	CT
SHRSPaS002442	A/G	1	32282173	+	NA	NA	NA	NA	NA	NA	AA	AA	GA	AA	AA	AA	AA	AA	AA	AA	AA	AA	AA	AA	AA	AA	AA	AA	GA	AA	AA	AA	AA	AA	AA	AA	AA	AA	AA	AA	AA	AA	GA	AA	AA	AA	AA	AA	AA
SHRSPaS006172	T/C	1	32647740	+	NA	NA	NA	NA	NA	NA	TT	TT	CT	TT	TT	CT	TT	CT	TT	CT	CT	TT	TT	TT	TT	TT	CT	CT	TT	TT	TT	TT	CC	CT	TT	TT	TT	CT	CT	TT	TT	CT	TT	TT	CT	TT	TT	TT	TT
SHRSPaS003879	T/C	1	32648229	+	NA	NA	NA	NA	NA	NA	CT	TT	TT	CC	CC	TT	TT	TT	TT	CT	TT	TT	TT	TT	CT	TT	CT	TT	TT	TT	TT	CT	TT	TT	TT	TT	TT	TT	TT	TT	TT	TT	TT	CC	TT	TT	TT	CT	TT
SHRSPaS006228	C/T	1	33883358	+	NA	NA	NA	NA	NA	NA	CC	CT	CT	CC	CC	TT	TT	CT	CC	CC	CT	CT	CC	CC	CC	TT	CC	CC	CC	CC	CC	CC	CC	CT	CC	CC	TT	CC	CC	CT	CC	CT	CC	CC	CC	CT	CT	CC	CT
SHRSPaS005895	G/A	1	33974173	+	NA	NA	NA	NA	NA	NA	GG	GG	GA	GG	GG	GG	GG	GG	AA	GG	GA	GA	GG	AA	GG	GG	GG	GG	GG	GG	AA	GG	GG	GG	GG	GG	GG	GG	GG	GG	GG	GG	GG	GG	GG	GG	GG	GG	GA
SHRSPaS006940	C/T	1	35742633	+	NA	NA	NA	NA	NA	NA	CC	CT	CT	CC	CT	CT	CT	CC	CC	CC	CC	CT	CT	CC	CT	CC	CC	CC	CC	CC	CC	CC	CC	CC	CC	CT	CC	CT	CC	CC	CT	CC	CC	CC	CC	CC	CC	CC	CT
SHRSPaS003319	G/A	1	35848163	+	NA	NA	NA	NA	NA	NA	GA	GG	GG	GG	GG	GG	GG	GG	GG	GG	GA	GA	GG	GA	GA	GG	GG	GG	GA	GA	GA	GA	GG	GG	GG	GA	GG	GG	GG	GG	GG	GG	GA	GG	GG	GG	GG	GA	GG
SHRSPaS001292	G/A	1	35926300	+	NA	NA	NA	NA	NA	NA	GA	GA	GA	GA	GG	GA	GG	GA	GG	GA	GA	GG	GA	GG	GG	GG	GG	GA	GA	GG	GA	GG	GG	GA	GA	GA	GG	GG	AA	AA	GA	GA	GG	GG	GA	GA	AA	GG	GG
SHRSPaS003615	G/A	1	35942286	+	NA	NA	NA	NA	NA	NA	GA	GG	GG	GG	GG	GG	GG	GA	GG	GA	GA	GA	GG	GG	GA	GG	GA	GA	GA	AA	GA	GA	AA	GA	GA	GG	GG	GA	GG	GG	GG	GA	AA	GG	GA	GG	GG	GA	GA
SHRSPaS004910	G/A	1	35945819	+	NA	NA	NA	NA	NA	NA	GA	GG	GG	GA	GG	GG	GG	GG	GG	GA	GG	GG	GG	GG	GG	GG	GG	GG	GG	GG	GG	GG	GG	GG	GG	GG	GG	GG	GG	GG	GG	GG	GG	GG	GG	GG	GG	GG	GG
SHRSPaS001894	T/G	1	35981508	+	NA	NA	NA	NA	NA	NA	GG	TT	GT	GT	TT	TT	TT	GT	GG	GT	GT	TT	TT	GT	TT	TT	GT	GT	TT	GG	GT	GT	GG	GT	GT	GT	TT	GT	TT	TT	TT	GT	GT	TT	GT	TT	TT	GT	GT
SHRSPaS005740	G/A	1	36344307	+	NA	NA	NA	NA	NA	NA	GG	AA	GA	GG	GG	GA	AA	GG	GG	AA	GA	GA	GA	GG	GG	AA	GA	AA	GA	GG	GG	GG	AA	GG	GA	GG	AA	GA	AA	GA	GA	GG	GA	GG	GA	GA	AA	GG	GA
SHRSPaS002475	T/G	1	36519865	+	NA	NA	NA	NA	NA	NA	GT	TT	GT	TT	TT	TT	TT	TT	TT	TT	TT	TT	TT	TT	TT	TT	TT	TT	TT	GG	GT	GT	TT	GT	GT	TT	TT	TT	TT	TT	TT	TT	TT	TT	TT	TT	TT	TT	TT
SHRSPaS005461	C/T	1	37234271	+	NA	NA	NA	NA	NA	NA	CC	CC	CT	CC	CC	CC	CC	CC	CC	CC	CC	CC	CC	CC	CC	CC	CC	CC	CT	CC	CT	CC	CC	CC	CC	CC	CC	CC	CC	CC	CC	CC	CT	CC	CC	CC	CC	CC	CT
SHRSPaS005115	C/T	1	37377689	+	NA	NA	NA	NA	NA	NA	TT	CC	CT	TT	TT	CC	CC	CT	CC	CC	CT	CT	CC	TT	TT	CC	CT	CC	CT	TT	TT	TT	CC	CT	CT	CT	CC	CC	CC	CC	CC	CT	CT	TT	CC	CT	CC	TT	CT
SHRSPaS006921	A/G	1	38162134	+	NA	NA	NA	NA	NA	NA	AA	AA	GA	AA	AA	AA	GA	AA	AA	AA	AA	AA	GA	AA	AA	GG	AA	GA	AA	AA	AA	AA	AA	AA	AA	AA	GG	GA	AA	AA	GA	AA	AA	AA	AA	GA	AA	AA	GA
SHRSPaS004375	A/G	1	38491452	+	NA	NA	NA	NA	NA	NA	GA	AA	AA	AA	GA	AA	AA	GA	AA	AA	GA	GA	AA	GA	GG	AA	AA	AA	GA	GG	GA	GA	AA	GA	GA	GA	AA	AA	AA	AA	AA	GA	GA	AA	AA	AA	AA	GA	GA
SHRSPaS002918	C/T	1	38514816	+	NA	NA	NA	NA	NA	NA	CT	CC	CT	TT	TT	CC	CC	CC	CC	CC	CC	CC	CC	CT	CT	CC	CT	CC	CC	CC	CT	CT	CC	CC	CC	CT	CC	CC	CC	CC	CC	CC	CC	TT	CC	CC	CT	CT	CC
SHRSPaS003463	T/C	1	39981040	+	NA	NA	NA	NA	NA	NA	CT	TT	TT	CT	CT	TT	TT	TT	TT	TT	TT	TT	TT	TT	CT	TT	TT	TT	TT	TT	TT	TT	TT	TT	TT	TT	TT	TT	TT	TT	TT	TT	TT	TT	TT	TT	TT	TT	TT
SHRSPaS002885	T/G	1	40504787	+	NA	NA	NA	NA	NA	NA	GT	GG	GT	GG	GG	GT	GT	TT	GG	TT	GT	GT	GT	GT	GT	GT	GT	GG	GT	TT	TT	GT	TT	TT	GT	GT	GT	GT	GG	GT	GG	TT	TT	GG	TT	TT	TT	GT	GT
SHRSPaS003104	C/T	1	40541296	+	NA	NA	NA	NA	NA	NA	CT	CC	CC	CT	CT	CC	CC	CC	CC	CC	CT	CC	CC	CT	CC	CC	CT	CC	CC	CC	CC	CT	CC	CC	CC	CC	CC	CC	CC	CC	CC	CC	CC	TT	CC	CC	CC	CT	CC
SHRSPaS002502	A/G	1	40685160	+	NA	NA	NA	NA	NA	NA	GA	AA	GA	GA	GA	AA	AA	GA	AA	AA	GA	GA	AA	GA	GG	AA	AA	AA	GA	GG	GG	GA	AA	GA	GA	GA	AA	AA	AA	AA	AA	GA	GA	AA	AA	AA	AA	GA	GA
SHRSPaS006350	G/A	1	41148442	+	NA	NA	NA	NA	NA	NA	AA	GG	GA	AA	AA	GG	GG	GA	GG	GG	GA	GA	GA	AA	AA	GG	GA	GG	GA	AA	AA	AA	GG	GA	GA	GA	GG	GG	GG	GG	GG	GA	GA	AA	GA	GG	GG	AA	GA
SHRSPaS004160	G/A	1	41148800	+	NA	NA	NA	NA	NA	NA	GA	GG	GG	GA	GA	GG	GG	GG	GG	GG	GG	GG	GG	GA	GG	GG	GA	GG	GG	GG	GG	GA	GG	GG	GG	GG	GG	GG	GG	GG	GG	GG	GG	AA	GG	GG	GG	GA	GG
SHRSPaS005524	T/C	1	42191565	+	NA	NA	NA	NA	NA	NA	TT	CT	TT	TT	TT	CT	TT	CT	TT	TT	TT	TT	TT	TT	TT	TT	TT	TT	CT	TT	TT	TT	TT	CT	CT	CT	TT	TT	TT	CT	CT	CT	TT	TT	TT	TT	TT	TT	TT
SHRSPaS003358	C/A	1	44140160	+	NA	NA	NA	NA	NA	NA	CA	CC	CC	CC	CC	CC	CC	CC	CC	CC	CC	CC	CC	CC	CC	CC	CC	CC	CC	AA	CA	CA	CC	CA	CA	CA	CC	CC	CC	CC	CC	CC	CC	CC	CC	CC	CC	CC	CC
SHRSPaS002508	C/T	1	44620750	+	NA	NA	NA	NA	NA	NA	CT	CC	CT	CC	CC	CC	CC	CT	CC	CC	CT	CT	CC	CT	CT	CT	CT	CC	CT	TT	TT	CT	CC	CT	CT	CT	CC	CC	CC	CC	CC	CT	CT	CC	CC	CC	CC	CT	CT
SHRSPaS002635	A/C	1	50950414	+	NA	NA	NA	NA	NA	NA	CA	AA	CA	CA	AA	AA	AA	CA	AA	AA	CA	CA	AA	CA	CA	CA	AA	AA	CA	CC	CC	CA	AA	CA	CA	CA	AA	AA	AA	AA	AA	CA	CA	AA	AA	AA	AA	CA	CA
SHRSPaS004148	G/A	1	51593553	+	NA	NA	NA	NA	NA	NA	GA	GG	GG	AA	AA	GG	GG	GG	GG	GG	GG	GG	GG	GA	GA	GG	GA	GG	GG	GG	GG	GA	GG	GG	GG	GG	GG	GG	GG	GG	GG	GG	GG	AA	GG	GG	GG	GA	GG
SHRSPaS004890	T/C	1	60253963	+	NA	NA	NA	NA	NA	NA	CT	TT	TT	TT	TT	TT	TT	TT	TT	TT	TT	TT	TT	TT	TT	TT	TT	TT	TT	CC	CT	CT	TT	CT	CT	CT	TT	TT	TT	TT	TT	TT	TT	TT	TT	TT	TT	CT	TT
SHRSPaS005800	T/C	1	61338750	+	NA	NA	NA	NA	NA	NA	CC	TT	CT	CC	CC	TT	TT	CT	CC	TT	CT	CT	TT	CC	CC	CC	CT	TT	CT	CC	CC	CC	TT	CT	CT	CT	CT	TT	TT	TT	TT	CT	CT	CC	TT	TT	TT	CC	CT
SHRSPaS004993	C/A	1	63937287	+	NA	NA	NA	NA	NA	NA	CA	CC	CC	CA	AA	CC	CC	CC	CC	CC	CC	CC	CC	CA	CA	CC	CA	CC	CC	CC	CC	CC	CC	CC	CC	CC	CC	CC	CC	CC	CC	CC	CC	CA	CC	CC	CC	CA	CC
SHRSPaS003200	C/T	1	63944375	+	NA	NA	NA	NA	NA	NA	CT	CC	CC	CC	CC	CC	CC	CC	CC	CC	CC	CC	CC	CC	CT	CC	CC	CC	CC	CC	CC	CC	CC	CC	CC	CC	CC	CC	CC	CC	CC	CC	CC	CT	CC	CC	CC	CC	CC
SHRSPaS004168	C/A	1	64351467	+	NA	NA	NA	NA	NA	NA	CA	CC	CC	CA	CA	CC	CC	CC	CC	CC	CC	CC	CC	CA	CA	CC	CA	CC	CC	CC	CC	CC	CC	CC	CC	CC	CC	CC	CC	CC	CC	CC	CC	CA	CC	CC	CC	CA	CC
SHRSPaS002020	G/A	1	64751825	+	NA	NA	NA	NA	NA	NA	GA	GG	GA	AA	AA	GG	GG	GG	GG	GG	GG	GG	GG	AA	AA	AA	GA	GA	GG	GG	AA	GA	GG	GA	GG	GG	GG	GA	GA	GA	GA	GA	GG	AA	GG	GG	AA	AA	GA
SHRSPaS005163	A/G	1	65172238	+	NA	NA	NA	NA	NA	NA	GA	GA	GA	AA	AA	GA	GA	GA	AA	GG	GA	GG	GG	AA	AA	AA	GA	GA	GG	GA	GA	GA	GG	AA	GA	GA	AA	GA	GA	GA	GA	AA	GG	AA	GG	GA	AA	GA	AA
SHRSPaS006657	A/G	1	66171405	+	NA	NA	NA	NA	NA	NA	GA	GA	AA	AA	AA	GA	GG	AA	GG	AA	GA	AA	AA	AA	NN	GG	AA	AA	AA	GA	AA	GA	AA	GA	AA	AA	GA	GA	GA	GA	GA	GA	AA	AA	AA	GG	AA	AA	GA
SHRSPaS005701	G/A	1	66733903	+	NA	NA	NA	NA	NA	NA	GG	GA	GG	GG	GG	GA	GA	GG	AA	GG	GA	GG	GG	GG	GG	AA	GG	GG	GG	GG	GG	GG	GG	GA	GG	GG	GA	GA	GG	GA	GA	GA	GG	GG	GG	GA	AA	GG	GA
SHRSPaS001215	G/T	1	67307877	+	NA	NA	NA	NA	NA	NA	TT	GG	GT	TT	TT	GG	GT	GG	GG	GG	GT	GT	GG	GT	TT	GG	GT	GG	GT	GT	GG	TT	GG	GG	GG	GT	GT	GG	GG	GG	GG	GG	GT	TT	GG	GT	GG	TT	GT
SHRSPaS003980	C/A	1	67423963	+	NA	NA	NA	NA	NA	NA	CC	CC	CC	CC	CC	CC	CA	CA	CC	CC	CA	CA	CC	CC	CA	CC	CC	CC	CA	CA	AA	CC	CC	CA	CA	CA	CC	CC	CC	CC	CC	CA	CA	CC	CC	CA	CC	CA	CA
SHRSPaS005771	A/G	1	68035552	+	NA	NA	NA	NA	NA	NA	AA	GA	AA	AA	AA	GA	GA	AA	AA	AA	GA	AA	GA	AA	AA	AA	AA	AA	AA	AA	AA	AA	AA	AA	AA	AA	AA	GA	AA	GA	AA	AA	AA	AA	AA	AA	AA	AA	AA
SHRSPaS006741	C/T	1	68497778	+	NA	NA	NA	NA	NA	NA	CC	CC	CT	TT	TT	CC	CC	CC	CC	CC	CC	CC	CC	CT	CT	CC	CC	CC	CC	CC	CC	CC	CC	CC	CC	CC	CC	CC	CC	CC	CC	CC	CC	TT	CC	CC	CC	CT	CC
SHRSPaS004670	G/T	1	68497868	+	NA	NA	NA	NA	NA	NA	GT	GG	GG	GG	GG	GG	GG	GT	GG	GG	GG	GT	GG	GG	GT	GT	GT	GG	GG	GT	GG	GT	GG	GT	GT	GT	GG	GG	GG	GG	GG	GT	GG	GG	GG	GG	GG	GG	GT
SHRSPaS006183	C/A	1	68527473	+	NA	NA	NA	NA	NA	NA	AA	CC	CA	AA	AA	CC	CA	CA	CC	CC	CA	CA	CC	CC	AA	CA	CA	CC	CA	AA	CA	AA	CC	CA	CA	CA	CA	CC	CC	CC	CC	CA	CA	AA	CC	CA	CC	AA	CA
SHRSPaS002148	A/G	1	68531549	+	NA	NA	NA	NA	NA	NA	AA	GA	AA	AA	AA	GA	GA	AA	GG	AA	GA	AA	GA	GA	AA	AA	AA	AA	AA	AA	GA	AA	AA	AA	AA	AA	GA	GA	AA	GA	AA	AA	AA	AA	AA	AA	AA	AA	AA
SHRSPaS003629	G/A	1	68642431	+	NA	NA	NA	NA	NA	NA	GA	GG	GG	GG	GG	GG	GG	GG	GG	GG	GA	GA	GG	GA	GA	GG	GG	GG	GA	GA	GA	GA	GG	GG	GG	GA	GA	GG	GG	GG	GG	GG	GA	GG	GG	GG	GG	AA	GA
SHRSPaS005982	T/C	1	68707248	+	NA	NA	NA	NA	NA	NA	TT	TT	CT	CC	CC	TT	CT	TT	TT	TT	TT	TT	CT	CT	CT	TT	TT	TT	CT	CT	TT	TT	TT	CT	CT	TT	TT	TT	TT	TT	TT	TT	CT	CC	TT	CT	TT	CC	CT
SHRSPaS003485	T/C	1	68766429	+	NA	NA	NA	NA	NA	NA	TT	TT	TT	TT	TT	TT	TT	CT	TT	TT	TT	TT	TT	TT	TT	CT	TT	TT	TT	CT	CT	TT	TT	CT	CT	CT	TT	TT	TT	TT	TT	CT	TT	TT	TT	TT	TT	TT	CT
SHRSPaS001819	G/A	1	69211636	+	NA	NA	NA	NA	NA	NA	GA	GG	GA	AA	AA	GG	GG	GG	GG	GG	GG	GG	GG	GG	GA	GG	GG	GG	GG	GG	GG	GA	GG	GG	GG	GG	GG	GG	GG	GG	GG	GG	GG	AA	GG	GG	GG	GA	GG
SHRSPaS002372	G/A	1	69375733	+	NA	NA	NA	NA	NA	NA	GA	GG	GA	GG	GG	GG	GG	GG	GG	GG	GG	GG	GG	GG	GG	GG	GG	GG	GG	GG	GG	GA	GG	GG	GG	GG	GG	GG	GG	GG	GG	GG	GG	GA	GG	GG	GG	GG	GG
SHRSPaS001786	G/T	1	69395148	+	NA	NA	NA	NA	NA	NA	GT	GG	GT	TT	TT	GG	GG	GG	GG	GG	GG	GG	GG	GG	GT	GG	GT	GG	GG	GG	GG	GT	GG	GG	GG	GG	GG	GG	GG	GG	GG	GG	GG	TT	GG	GG	GG	GT	GG
SHRSPaS002289	C/T	1	69647970	+	NA	NA	NA	NA	NA	NA	CT	CC	CT	TT	TT	CC	CC	CC	CC	CC	CC	CC	CC	CC	CT	CC	CT	CC	CC	CC	CC	CT	CC	CC	CC	CC	CC	CC	CC	CC	CC	CC	CC	TT	CC	CC	CC	CT	CC
SHRSPaS003680	T/G	1	70050531	+	NA	NA	NA	NA	NA	NA	GT	TT	GG	GG	GG	TT	TT	GT	TT	GT	TT	TT	GT	GT	GT	TT	GT	TT	GT	TT	TT	GT	GT	TT	TT	TT	TT	TT	TT	GT	TT	TT	TT	GG	GT	TT	GT	TT	TT
SHRSPaS005820	T/C	1	70080216	+	NA	NA	NA	NA	NA	NA	CC	TT	CT	CC	CC	TT	CT	CT	TT	TT	CT	CT	TT	CC	CC	CC	CT	TT	CT	CC	CC	CC	TT	CT	CT	CT	CT	TT	TT	TT	TT	CT	CT	CC	TT	CT	TT	CC	CT
SHRSPaS002915	A/G	1	70146913	+	NA	NA	NA	NA	NA	NA	GA	AA	GA	GG	GG	AA	AA	AA	AA	AA	AA	AA	AA	GA	GA	AA	GA	AA	AA	AA	AA	GA	AA	AA	AA	AA	AA	AA	AA	AA	AA	AA	AA	GG	AA	AA	AA	AA	AA
SHRSPaS002245	T/G	1	70264843	+	NA	NA	NA	NA	NA	NA	GT	TT	GT	GG	GG	TT	TT	TT	TT	TT	TT	TT	TT	GT	GT	TT	GT	TT	TT	TT	TT	GT	TT	TT	TT	TT	TT	TT	TT	TT	TT	TT	TT	GG	TT	TT	TT	TT	TT
SHRSPaS005444	A/G	1	70533341	+	NA	NA	NA	NA	NA	NA	AA	GG	GA	AA	AA	GA	GA	GA	AA	GG	GG	GA	GG	AA	AA	AA	GA	GG	GA	AA	AA	AA	GG	AA	GA	GA	AA	AA	GA	GG	GG	GA	GA	AA	GG	GA	AA	AA	GA
SHRSPaS004524	C/T	1	70587267	+	NA	NA	NA	NA	NA	NA	CT	CC	CC	CC	CC	CC	CC	CT	CC	CC	CT	CT	CC	CT	CT	CC	CC	CC	CT	CT	TT	CT	CC	CC	CC	CT	CC	CT	CC	CC	CC	CT	CT	CC	CC	CC	CC	TT	CT
SHRSPaS006634	G/A	1	70619734	+	NA	NA	NA	NA	NA	NA	GG	GA	GG	GG	GG	AA	AA	GG	GG	GG	GA	GG	GA	GG	GA	GA	GG	GA	GG	GG	GG	GG	GA	GA	GG	GG	GG	GA	AA	GG	GA	GA	GG	GG	GA	AA	GA	GG	GA
SHRSPaS002480	A/G	1	70660026	+	NA	NA	NA	NA	NA	NA	GA	AA	GA	GG	GG	AA	AA	AA	AA	AA	AA	AA	AA	GA	GA	AA	GA	AA	GA	AA	AA	GA	AA	AA	AA	AA	AA	AA	AA	AA	AA	AA	GA	GG	AA	AA	AA	AA	AA
SHRSPaS001944	A/G	1	70702201	+	NA	NA	NA	NA	NA	NA	GA	AA	GA	GG	GG	AA	AA	AA	AA	AA	AA	AA	AA	GA	GA	AA	GA	AA	AA	AA	AA	GA	AA	AA	AA	AA	AA	AA	AA	AA	AA	AA	AA	GG	AA	AA	AA	AA	AA
SHRSPaS002001	C/T	1	70728996	+	NA	NA	NA	NA	NA	NA	CT	CC	CT	TT	TT	CC	CC	CC	CC	CC	CC	CC	CC	CT	CT	CC	CT	CC	CC	CC	CC	CT	CC	CC	CC	CC	CC	CC	CC	CC	CC	CC	CC	TT	CC	CC	CC	CC	CC
SHRSPaS002586	G/A	1	70816843	+	NA	NA	NA	NA	NA	NA	AA	GG	GA	AA	AA	GG	GG	GG	GG	GG	GG	GG	GG	GA	GA	GG	GA	GG	GG	AA	GG	AA	GG	GA	GA	GG	GA	GG	GG	GG	GG	GG	GG	AA	GG	GG	GG	GG	GG
SHRSPaS003954	G/A	1	70828174	+	NA	NA	NA	NA	NA	NA	GG	GG	GG	GG	GG	GG	GG	GA	AA	GG	GA	GA	GG	AA	GA	GG	GG	GG	GA	GG	AA	GG	GG	GG	GG	GA	GA	GA	GA	GG	GG	GA	GA	GG	GG	GA	GG	AA	GA
SHRSPaS004381	T/C	1	70950135	+	NA	NA	NA	NA	NA	NA	CT	TT	TT	TT	TT	TT	TT	TT	TT	TT	TT	TT	TT	TT	TT	TT	TT	TT	TT	CC	TT	CT	TT	CT	CT	TT	TT	TT	TT	TT	TT	TT	TT	TT	TT	TT	TT	TT	TT
SHRSPaS002141	C/A	1	70995430	+	NA	NA	NA	NA	NA	NA	CA	CC	CA	AA	AA	CC	CC	CC	CC	CC	CC	CC	CC	CA	CC	CC	CA	CC	CC	CC	CC	CA	CC	CC	CC	CC	CC	CC	CC	CC	CC	CC	CC	AA	CC	CC	CC	CA	CC
SHRSPaS001205	G/A	1	71224634	+	NA	NA	NA	NA	NA	NA	GA	GG	GA	AA	AA	GG	GG	GG	GG	GG	GG	GG	GG	GA	GA	GG	GA	GG	GG	GG	GG	GA	GG	GG	GG	GG	GG	GG	GG	GG	GG	GG	GG	AA	GG	GG	GG	GA	GG
SHRSPaS003016	T/C	1	71271155	+	NA	NA	NA	NA	NA	NA	CT	CT	TT	TT	TT	TT	TT	CT	TT	CT	CT	CT	TT	CT	NN	TT	TT	TT	CC	CC	TT	CT	TT	CT	CC	CC	TT	CT	TT	CT	TT	CT	CC	TT	TT	TT	TT	TT	TT
SHRSPaS004404	G/A	1	71339727	+	NA	NA	NA	NA	NA	NA	GA	GG	GG	GA	AA	GG	GG	GG	GG	GG	GG	GG	GG	GA	GA	GG	GA	GG	GG	GG	GG	GA	GG	GG	GG	GG	GG	GG	GG	GG	GG	GG	GG	AA	GG	GG	GG	GA	GG
SHRSPaS001434	C/T	1	71602682	+	NA	NA	NA	NA	NA	NA	CT	CC	CT	CT	TT	CC	CC	CC	CC	CC	CC	CC	CC	CT	CT	CC	CC	CC	CC	CC	CC	CT	CC	CC	CC	CC	CC	CC	CC	CC	CC	CC	CC	CT	CC	CC	CC	CT	CC
SHRSPaS006729	C/T	1	71763186	+	NA	NA	NA	NA	NA	NA	CC	CT	CT	CC	CC	CC	CC	CT	CC	TT	CC	CT	CT	CC	CC	CC	CT	TT	CT	CC	CC	CC	TT	CT	CT	CT	CC	CC	CT	TT	CT	CC	CT	CC	TT	CC	CC	CC	CT
SHRSPaS004653	C/T	1	71763267	+	NA	NA	NA	NA	NA	NA	CT	CC	CC	CC	CC	CC	CC	CT	CC	CC	CT	CT	CC	CT	CC	CT	CC	CC	CT	TT	TT	CT	CC	CT	CT	CT	CC	CT	CC	CC	CC	CT	CT	CC	CC	CC	CC	CC	CC
SHRSPaS006655	T/C	1	72081259	+	NA	NA	NA	NA	NA	NA	TT	CT	TT	TT	TT	CT	CT	TT	CC	TT	CT	TT	CT	TT	TT	CT	TT	TT	TT	TT	TT	TT	TT	TT	TT	TT	CC	TT	TT	TT	CT	CT	TT	TT	TT	TT	CC	TT	TT
SHRSPaS003061	A/G	1	72332899	+	NA	NA	NA	NA	NA	NA	GA	AA	GA	GG	GG	AA	AA	AA	AA	AA	AA	AA	AA	GA	GA	AA	GA	AA	AA	AA	AA	GA	AA	AA	AA	AA	AA	AA	AA	AA	AA	AA	AA	GG	AA	AA	AA	GA	AA
SHRSPaS005781	C/T	1	72481320	+	NA	NA	NA	NA	NA	NA	TT	CC	CT	CT	CT	CC	CC	CT	CC	CC	CT	CT	CC	TT	TT	CT	CT	CC	CT	TT	TT	TT	CC	CT	CT	CT	CC	CT	CC	CC	CC	CT	CT	TT	CC	CC	CC	TT	CT
SHRSPaS001049	C/T	1	72509590	+	NA	NA	NA	NA	NA	NA	CT	CC	CT	TT	TT	CC	CC	CC	CC	CC	CC	CC	CC	CT	CT	CC	CT	CC	CT	CC	CC	CT	CC	CC	CC	CC	CC	CC	CC	CC	CC	CC	CT	TT	CC	CC	CC	CT	CC
SHRSPaS006748	G/A	1	72562951	+	NA	NA	NA	NA	NA	NA	GG	GA	GA	GG	GG	GG	GG	GA	GG	GA	GG	GA	GA	GG	GG	GG	GA	AA	GA	GG	GG	GG	GA	GA	GA	GA	GG	GG	AA	AA	GA	GG	GA	GG	AA	GG	GG	GG	GA
SHRSPaS005572	T/G	1	72735425	+	NA	NA	NA	NA	NA	NA	GT	TT	GT	GG	GG	TT	TT	TT	TT	TT	TT	TT	TT	GT	GT	TT	GT	TT	TT	TT	TT	GT	TT	TT	TT	TT	TT	TT	TT	TT	TT	TT	TT	GG	TT	TT	TT	GT	TT
SHRSPaS002793	T/C	1	72754739	+	NA	NA	NA	NA	NA	NA	CT	TT	CT	CC	CC	TT	TT	TT	TT	TT	TT	TT	TT	CT	CT	TT	CT	TT	TT	TT	TT	CT	TT	TT	TT	TT	TT	TT	TT	TT	TT	TT	TT	CC	TT	TT	TT	CT	TT
SHRSPaS005136	G/A	1	72789714	+	NA	NA	NA	NA	NA	NA	GG	GA	GA	GG	GG	GG	GG	GA	GG	GA	GG	GA	GA	GG	GG	GG	GA	AA	GA	GG	GG	GG	GA	GG	GA	GA	GG	GA	GA	AA	GA	GG	GA	GG	AA	GG	GG	GG	GA
SHRSPaS002279	T/C	1	72952145	+	NA	NA	NA	NA	NA	NA	TT	CT	CT	TT	TT	TT	CT	CT	TT	CC	TT	CC	CT	CT	CT	CT	CT	CC	CT	CT	CT	TT	CC	CC	CC	CT	TT	CC	CT	CC	CT	TT	CT	TT	CC	CT	TT	TT	CC
SHRSPaS006568	T/C	1	72995812	+	NA	NA	NA	NA	NA	NA	TT	TT	CT	TT	TT	CT	TT	TT	TT	CT	TT	CT	TT	TT	TT	TT	TT	TT	TT	TT	TT	TT	CT	CT	TT	CT	TT	CT	TT	CT	CT	TT	TT	TT	CT	TT	CT	TT	TT
SHRSPaS005680	T/C	1	73186206	+	NA	NA	NA	NA	NA	NA	TT	TT	CT	CC	TT	TT	TT	TT	CC	TT	TT	TT	TT	CT	CT	TT	CT	TT	TT	TT	TT	TT	TT	TT	TT	TT	CT	TT	TT	TT	TT	TT	TT	CT	TT	TT	CT	CT	TT
SHRSPaS005313	A/C	1	73379771	+	NA	NA	NA	NA	NA	NA	CC	AA	CA	CC	CC	AA	AA	AA	AA	AA	CA	CA	AA	CC	CC	AA	CA	AA	AA	CC	AA	CC	AA	CA	AA	CA	CA	CA	AA	AA	AA	AA	AA	CA	AA	AA	AA	CA	AA
SHRSPaS003197	C/T	1	73419447	+	NA	NA	NA	NA	NA	NA	CT	CC	CC	CC	CC	CC	CC	CT	CC	CT	CC	CC	CC	CC	CT	CC	CC	CC	CT	CT	CT	CT	CT	CC	CC	CC	CC	CC	CC	CC	CT	CT	CT	CC	TT	CC	CC	CT	CC
SHRSPaS002392	C/A	1	73442865	+	NA	NA	NA	NA	NA	NA	CA	CC	CA	AA	AA	CC	CC	CC	CC	CC	CC	CC	CC	NN	CA	CC	CA	CC	CC	CC	CC	CA	CC	CC	CC	CA	CC	CC	CC	CC	CC	CC	CC	CA	CC	CC	CC	CA	CC
SHRSPaS001302	G/A	1	73473302	+	NA	NA	NA	NA	NA	NA	GA	GG	GA	AA	AA	GA	GA	GG	AA	GG	GG	GG	GG	GA	GA	GG	GA	GG	GG	GG	GG	GA	GG	GG	GG	GA	GG	GG	GG	GG	GG	GG	GG	GA	GG	GA	GA	GA	GG
SHRSPaS002729	C/T	1	73554127	+	NA	NA	NA	NA	NA	NA	CT	CC	CT	TT	TT	CC	CC	CC	CC	CC	CC	CC	CC	CT	CT	CC	CT	CC	CC	CC	CC	CT	CC	CC	CC	CT	CC	CC	CC	CC	CC	CC	CC	CT	CC	CC	CC	CT	CC
SHRSPaS001026	G/A	1	73621053	+	NA	NA	NA	NA	NA	NA	GA	GA	GA	AA	AA	GG	GA	GA	GG	AA	GG	GA	GA	GA	GA	GG	AA	AA	GG	GG	GG	GA	AA	GA	AA	GA	GG	GA	AA	GA	GA	GG	GA	GA	AA	GA	GG	AA	GA
SHRSPaS002715	C/T	1	73795618	+	NA	NA	NA	NA	NA	NA	TT	CC	CT	TT	TT	CC	CC	CT	CC	CC	CT	CT	CC	TT	TT	CC	CT	CC	CT	TT	TT	TT	CC	CT	CC	CT	CC	CT	CC	CC	CC	CT	CT	TT	CC	CC	CC	TT	CT
SHRSPaS002172	T/C	1	73862255	+	NA	NA	NA	NA	NA	NA	CT	TT	CT	CC	CC	TT	TT	TT	TT	TT	TT	TT	TT	CT	CT	TT	CT	TT	TT	TT	TT	CT	TT	TT	TT	CT	TT	TT	TT	TT	TT	TT	TT	CT	TT	TT	TT	CT	TT
SHRSPaS006643	T/C	1	74072725	+	NA	NA	NA	NA	NA	NA	TT	TT	CT	NN	TT	TT	TT	TT	TT	TT	TT	TT	TT	CT	TT	TT	CT	TT	TT	TT	TT	TT	TT	TT	TT	CT	TT	TT	TT	TT	TT	TT	TT	TT	TT	TT	TT	CT	TT
SHRSPaS005664	T/C	1	74256884	+	NA	NA	NA	NA	NA	NA	CC	TT	CT	CC	CC	TT	TT	CT	TT	TT	CT	CT	TT	CC	CC	CT	CT	TT	CT	CC	CC	CC	TT	CT	TT	CT	TT	CT	TT	TT	TT	CT	CT	CC	TT	CT	TT	CC	CT
SHRSPaS006673	C/T	1	74444472	+	NA	NA	NA	NA	NA	NA	CC	CC	TT	TT	CT	CC	CC	CC	CC	CC	CC	CC	CC	CT	CT	CC	CT	NN	NN	CC	CC	CC	CC	NN	NN	CT	CC	CC	NN	NN	CC	CC	CC	CT	NN	NN	CC	CT	CC
SHRSPaS001900	G/T	1	74532287	+	NA	NA	NA	NA	NA	NA	GT	GT	GT	GG	GT	GT	GG	TT	GG	GG	TT	GT	GT	GT	GT	GG	TT	GT	GT	TT	GG	GT	GG	TT	TT	GG	GT	GT	GG	GT	GT	GT	TT	GT	GT	GG	GG	GG	TT
SHRSPaS005615	G/T	1	74634352	+	NA	NA	NA	NA	NA	NA	GG	GT	GG	GG	GG	GT	TT	GG	GG	TT	GG	GG	GT	GG	GG	TT	GG	GG	GG	GG	GG	GG	TT	GG	GG	GG	GG	GG	GG	GG	GT	GG	GG	GG	GT	TT	TT	GG	GG
SHRSPaS002979	A/G	1	74851975	+	NA	NA	NA	NA	NA	NA	GG	AA	GA	AA	GA	AA	AA	GA	AA	AA	AA	GA	AA	GA	GA	GA	AA	AA	GA	GG	GG	GG	AA	GA	AA	AA	AA	GA	AA	AA	AA	AA	GA	AA	AA	AA	AA	NN	GA
SHRSPaS005492	G/A	1	74889074	+	NA	NA	NA	NA	NA	NA	GG	GA	GG	GG	GG	GA	GG	GA	GG	GA	GA	GA	GA	GG	GG	GG	GA	GA	GG	GG	GG	GG	GA	GA	AA	GG	GG	GA	GG	GA	GA	GG	GA	GG	AA	GG	GA	GG	GA
SHRSPaS002471	T/C	1	74922605	+	NA	NA	NA	NA	NA	NA	CT	TT	CT	TT	CT	TT	TT	TT	TT	TT	TT	TT	TT	TT	TT	TT	TT	TT	TT	TT	TT	CT	TT	TT	TT	TT	TT	TT	TT	TT	TT	TT	TT	TT	TT	TT	TT	TT	TT
SHRSPaS006756	G/A	1	75674108	+	NA	NA	NA	NA	NA	NA	GG	GA	GG	GG	GG	GA	AA	GG	AA	GA	GG	GG	GA	GG	GG	GG	GG	GG	GG	GG	GG	GG	GA	GG	GG	GG	GA	GG	GG	GG	GA	GA	GG	GG	GG	AA	GG	GG	GG
SHRSPaS003996	C/T	1	75774764	+	NA	NA	NA	NA	NA	NA	CC	CC	CC	CC	CC	CC	CC	CT	CC	CC	CC	CC	CC	CC	CC	CT	CC	CC	CC	CC	CC	CC	CC	CC	CC	CC	CC	CC	CC	CC	CC	CC	CC	CC	CC	CC	CC	CC	CC
SHRSPaS006479	C/T	1	75914496	+	NA	NA	NA	NA	NA	NA	CC	TT	CT	CC	CC	TT	TT	CT	CC	TT	CT	CT	TT	CC	CC	CC	CT	CT	CT	CC	CC	CC	TT	CC	TT	CC	CC	CT	CT	TT	CT	CT	CT	CC	TT	CT	CC	CC	CT
SHRSPaS002919	C/T	1	75939116	+	NA	NA	NA	NA	NA	NA	CT	CC	CT	CC	CC	CC	CC	CC	CC	CC	CC	CC	CC	CC	CC	CC	CC	CC	CC	CC	CC	CT	CC	CC	CC	CT	CC	CC	CC	CC	CC	CC	CC	CC	CC	CC	CC	CC	CC
SHRSPaS005465	T/C	1	76049471	+	NA	NA	NA	NA	NA	NA	TT	CC	CT	TT	TT	CC	CT	CT	TT	CC	CT	CT	CC	TT	TT	TT	CT	CT	CT	TT	TT	TT	CC	TT	CC	TT	TT	CT	TT	CC	CT	CT	CT	TT	CC	TT	TT	TT	CT
SHRSPaS001473	G/A	1	76097980	+	NA	NA	NA	NA	NA	NA	GA	GG	GA	GG	GG	GG	GG	GG	GG	GG	GG	GG	GG	GG	GG	GG	GG	GG	GG	GG	GG	GA	GG	GG	GG	GA	GG	GG	GG	GG	GG	GG	GG	GG	GG	GG	GG	GG	GG
SHRSPaS002797	C/T	1	76196058	+	NA	NA	NA	NA	NA	NA	CT	CC	CT	CC	CC	CC	CC	CC	CC	CC	CC	CC	CC	CC	CC	CC	CT	CC	CC	CC	CC	CT	CC	CC	CC	CT	CC	CC	CC	CC	CC	CC	CC	CC	CC	CC	CC	CC	CC
SHRSPaS005011	G/T	1	76252903	+	NA	NA	NA	NA	NA	NA	GT	GG	GG	GG	GG	GG	GG	GG	GG	GG	GG	GG	GG	GG	GG	GG	GG	GG	GG	GT	GT	GT	GG	GG	GG	GG	GG	GG	GG	GG	GG	GG	GG	GG	GG	GG	GG	GT	GG
SHRSPaS001748	T/G	1	76291646	+	NA	NA	NA	NA	NA	NA	GT	TT	GT	TT	TT	TT	TT	TT	TT	TT	TT	TT	TT	TT	TT	TT	GT	TT	TT	TT	TT	GT	TT	TT	TT	GT	TT	TT	TT	TT	TT	TT	TT	TT	TT	TT	TT	TT	TT
SHRSPaS005092	T/G	1	76312394	+	NA	NA	NA	NA	NA	NA	GG	TT	GT	GG	GG	TT	TT	GT	TT	TT	GT	GT	TT	GG	GG	TT	GT	TT	TT	GG	GG	GG	TT	GT	TT	GT	TT	GT	GG	TT	TT	GT	TT	GG	TT	TT	TT	GG	TT
SHRSPaS002798	C/T	1	76318451	+	NA	NA	NA	NA	NA	NA	CT	CC	CT	TT	TT	CC	CC	CC	CC	CC	CC	CC	CC	TT	CT	CC	CT	CT	CT	CC	CC	CT	CC	CT	CC	TT	CT	CC	CT	CC	CT	CT	CT	TT	CC	CC	CC	TT	CT
SHRSPaS001264	C/A	1	76632776	+	NA	NA	NA	NA	NA	NA	CA	CC	CA	AA	AA	CC	CC	CC	AA	CC	CA	CC	CC	AA	CA	CA	CA	CC	CC	CA	CC	CA	CC	CA	CC	CA	AA	CC	CA	CC	CC	CC	CC	AA	CC	CC	CA	CA	CC
SHRSPaS001052	G/A	1	76659438	+	NA	NA	NA	NA	NA	NA	GA	GG	GA	GA	AA	GG	GG	GG	GG	GG	GG	GG	GG	GA	AA	GG	GA	GG	GG	GG	GG	GA	GG	GG	GG	GA	GG	GG	GA	GG	GG	GG	GG	GA	GG	GG	GG	GA	GG
SHRSPaS006044	G/A	1	77556785	+	NA	NA	NA	NA	NA	NA	GA	GG	GA	AA	AA	GG	GG	GG	GG	GG	GG	GG	GG	GA	GA	GG	GA	GG	GG	GG	GG	GA	GG	GG	GG	GA	GG	GG	GG	GG	GG	GG	GG	AA	GG	GG	GG	GA	GG
SHRSPaS002838	T/C	1	77706299	+	NA	NA	NA	NA	NA	NA	CT	TT	CT	CC	CC	TT	TT	TT	TT	TT	TT	TT	TT	CT	CT	TT	CT	TT	TT	TT	TT	CT	TT	TT	TT	CT	TT	TT	TT	TT	TT	TT	TT	CC	TT	TT	TT	CT	TT
SHRSPaS003583	T/C	1	77714425	+	NA	NA	NA	NA	NA	NA	TT	TT	TT	TT	TT	TT	TT	TT	TT	TT	CT	TT	TT	CT	CT	CC	TT	TT	CT	CT	CT	TT	TT	TT	TT	TT	TT	TT	TT	TT	TT	CT	CT	TT	TT	TT	TT	TT	CT
SHRSPaS002617	C/T	1	77724529	+	NA	NA	NA	NA	NA	NA	CT	CC	CT	TT	TT	CC	CC	CC	CC	CC	CT	CC	CC	TT	TT	TT	CT	CC	CT	CT	CT	CT	CC	CC	CC	CT	CC	CC	CC	CC	CC	CT	CT	TT	CC	CC	CC	CT	CT
SHRSPaS002935	C/T	1	77741952	+	NA	NA	NA	NA	NA	NA	CT	CC	CT	TT	TT	CC	CC	CC	CC	CC	CT	CC	CC	TT	TT	TT	CT	CC	CT	CT	CT	CT	CC	CC	CC	CT	CC	CC	CC	CC	CC	CT	CT	TT	CC	CC	CC	CT	CT
SHRSPaS006803	T/C	1	77929485	+	NA	NA	NA	NA	NA	NA	CT	TT	CT	CC	CC	TT	TT	TT	TT	TT	TT	TT	TT	CT	CT	TT	CT	TT	TT	TT	TT	CT	TT	TT	TT	CT	TT	TT	TT	TT	TT	TT	TT	CC	TT	TT	TT	CT	TT
SHRSPaS001794	G/A	1	77999046	+	NA	NA	NA	NA	NA	NA	GA	GG	GA	AA	AA	GG	GG	GG	GG	GG	GG	GG	GG	GA	GA	GG	GA	GG	GG	GG	GG	GA	GG	GG	GG	GA	GG	GG	GG	GG	GG	GG	GG	AA	GG	GG	GG	GA	GG
SHRSPaS001092	C/T	1	78054952	+	NA	NA	NA	NA	NA	NA	CT	CC	CT	TT	TT	CC	CT	CC	CC	CC	CC	CC	CC	CT	CT	CC	CT	CC	CC	CC	CC	CT	CT	CC	CC	CT	CC	CC	CT	CT	CC	CC	CC	TT	CT	TT	CC	CT	CC
SHRSPaS004682	A/C	1	78297070	+	NA	NA	NA	NA	NA	NA	CA	AA	AA	AA	AA	AA	AA	AA	AA	AA	AA	AA	AA	AA	AA	AA	AA	AA	AA	AA	AA	CA	AA	AA	AA	AA	AA	AA	AA	AA	AA	AA	AA	AA	AA	AA	AA	AA	AA
SHRSPaS003223	A/G	1	78467744	+	NA	NA	NA	NA	NA	NA	GA	AA	GA	AA	GA	AA	AA	GA	AA	AA	AA	GA	AA	GA	GA	AA	AA	AA	GA	GG	AA	GA	AA	GA	AA	AA	AA	GA	AA	AA	AA	GA	GA	AA	AA	AA	AA	GA	GA
SHRSPaS006574	A/G	1	78789212	+	NA	NA	NA	NA	NA	NA	AA	AA	GA	GG	GG	AA	AA	AA	AA	AA	AA	AA	AA	GA	GA	AA	GA	AA	AA	GA	AA	AA	AA	AA	AA	GA	AA	AA	AA	AA	AA	AA	AA	GA	AA	AA	AA	GA	AA
SHRSPaS005789	T/C	1	79156446	+	NA	NA	NA	NA	NA	NA	TT	TT	CT	TT	TT	TT	TT	TT	TT	TT	TT	TT	TT	CT	TT	CT	CT	TT	TT	CT	CC	TT	CT	TT	TT	TT	TT	CT	CT	TT	TT	TT	TT	TT	TT	TT	TT	TT	CT
SHRSPaS003868	C/T	1	79359363	+	NA	NA	NA	NA	NA	NA	CT	CC	CC	TT	TT	CC	CC	CC	CC	CT	CC	CT	CC	TT	CT	CT	TT	CC	CC	CC	TT	CT	CT	CC	CC	CT	CC	TT	CT	CC	CC	CT	CC	TT	CC	CC	CC	CT	CT
SHRSPaS001087	A/C	1	79480202	+	NA	NA	NA	NA	NA	NA	CA	AA	CA	CC	CC	AA	AA	CA	CC	CA	CA	CA	AA	CC	CC	CC	CC	AA	CA	CC	CC	CA	CA	CA	AA	CA	CA	CC	AA	AA	AA	AA	CA	CA	AA	AA	CC	CA	CC
SHRSPaS005121	G/A	1	79582617	+	NA	NA	NA	NA	NA	NA	GG	GG	GA	GG	GG	GG	GG	GG	GG	GG	GG	GA	GG	GG	GG	GG	GG	GG	GA	GA	GG	GG	GG	GG	GG	GG	GG	GA	GG	GG	GG	GG	GA	GG	GG	GG	GG	GG	GA
SHRSPaS005594	G/T	1	79596144	+	NA	NA	NA	NA	NA	NA	GG	GT	GG	GG	GG	GT	GT	GT	GG	GG	GG	GG	GG	GG	GG	GG	GG	GG	GG	GG	GG	GG	GG	GG	GG	GG	GG	GG	GG	GG	GG	GG	GG	GG	GT	GG	GG	GG	GG
SHRSPaS005171	T/C	1	79628302	+	NA	NA	NA	NA	NA	NA	CC	TT	CT	CC	CC	TT	TT	CT	CT	CT	CT	CT	TT	CC	CC	CC	CT	TT	CT	CC	CC	CC	TT	CT	TT	CT	CC	CT	TT	TT	TT	CT	CT	CC	TT	TT	TT	CC	CT
SHRSPaS002984	G/A	1	80043989	+	NA	NA	NA	NA	NA	NA	GA	AA	GA	GG	GA	AA	AA	GA	GG	GA	GA	GG	GA	GG	GG	GG	GG	GG	GA	GG	GG	GA	AA	GA	AA	GA	GG	GG	GA	GG	GA	GA	GG	GG	GA	AA	AA	GG	GG
SHRSPaS001347	A/G	1	80409314	+	NA	NA	NA	NA	NA	NA	GA	AA	GA	AA	AA	AA	AA	GG	GG	AA	AA	GA	AA	AA	GA	AA	AA	GA	GA	GG	GA	GA	GA	GA	AA	AA	GG	GA	GG	AA	AA	GA	GA	AA	GA	AA	GG	GA	GA
SHRSPaS002188	T/G	1	80653771	+	NA	NA	NA	NA	NA	NA	GT	TT	GT	TT	TT	TT	GT	TT	TT	TT	GT	TT	TT	TT	TT	TT	TT	TT	TT	GT	GG	GT	TT	TT	TT	TT	TT	TT	TT	TT	TT	GT	TT	TT	TT	GT	TT	GT	TT
SHRSPaS005731	G/A	1	80938725	+	NA	NA	NA	NA	NA	NA	AA	GG	GA	AA	AA	GG	GA	GA	AA	GA	GA	GA	GG	AA	AA	GA	GA	GG	GA	AA	AA	AA	GG	GA	GG	GA	AA	GA	GG	GG	GG	GA	GA	AA	GG	AA	GA	AA	GA
SHRSPaS005039	G/T	1	81410656	+	NA	NA	NA	NA	NA	NA	GG	TT	GT	GG	GG	TT	GT	GT	TT	GT	GT	GG	GT	GG	GG	GT	GG	GT	GT	GG	GG	GG	TT	GT	TT	GT	GT	GG	GG	TT	GT	GT	GG	GG	GT	GG	TT	GG	GG
SHRSPaS003146	C/T	1	81623198	+	NA	NA	NA	NA	NA	NA	CT	CC	CC	CT	CT	CC	CC	CC	CC	CT	CC	CC	CC	CC	CT	CC	CT	CC	CC	CC	CC	CT	CC	CC	CC	CT	CC	CC	CC	CC	CC	CC	CC	TT	CC	CC	CC	CC	CC
SHRSPaS001945	T/C	1	81764794	+	NA	NA	NA	NA	NA	NA	CT	TT	CT	TT	CT	TT	CT	CT	TT	TT	CT	CT	TT	CT	CT	TT	TT	TT	CT	CC	CC	CT	TT	CT	TT	TT	TT	CT	TT	TT	TT	TT	CT	TT	TT	CT	TT	CT	CT
SHRSPaS001070	A/G	1	81777206	+	NA	NA	NA	NA	NA	NA	GA	AA	GA	AA	GA	AA	GA	GA	AA	AA	GA	GA	AA	GA	GA	AA	AA	AA	GA	GG	GG	GA	AA	GA	AA	AA	AA	GA	AA	AA	AA	AA	GA	AA	AA	GA	AA	GA	GA
SHRSPaS003555	G/A	1	81923275	+	NA	NA	NA	NA	NA	NA	GA	GG	GG	GG	GG	GG	GG	GG	GG	GG	GG	GG	GG	GG	GG	GG	GG	GG	GG	GA	GG	GA	GG	GA	GG	GG	GG	GG	GG	GG	GG	GG	GG	GG	GG	GG	GG	GG	GG
SHRSPaS006811	A/G	1	81926864	+	NA	NA	NA	NA	NA	NA	AA	AA	GA	AA	GA	AA	GA	AA	AA	AA	AA	AA	AA	AA	AA	GG	AA	AA	AA	GA	AA	AA	AA	AA	AA	AA	AA	AA	AA	AA	AA	AA	AA	AA	AA	GA	AA	AA	AA
SHRSPaS004461	T/C	1	82036016	+	NA	NA	NA	NA	NA	NA	CT	TT	TT	CC	CT	TT	TT	TT	CT	CT	TT	TT	TT	CT	CT	TT	CT	TT	TT	TT	TT	CT	TT	TT	TT	CT	TT	TT	TT	TT	TT	TT	TT	CC	TT	TT	TT	CT	TT
SHRSPaS006572	T/C	1	82036475	+	NA	NA	NA	NA	NA	NA	TT	TT	CT	TT	TT	CT	TT	TT	TT	CT	CT	TT	TT	TT	TT	TT	TT	CT	CT	TT	TT	TT	CT	TT	TT	CT	TT	TT	TT	TT	CT	CT	TT	TT	TT	TT	TT	TT	TT
SHRSPaS001009	A/G	1	82086279	+	NA	NA	NA	NA	NA	NA	GA	AA	GA	AA	GA	AA	AA	GG	AA	AA	AA	GA	GA	AA	AA	AA	GA	AA	AA	GG	AA	GA	GA	GA	AA	AA	GA	GA	GA	AA	AA	AA	GA	AA	GG	AA	AA	AA	GA
SHRSPaS004667	A/G	1	82088981	+	NA	NA	NA	NA	NA	NA	GA	AA	AA	GG	GA	AA	AA	AA	GA	GA	AA	AA	AA	GA	GA	AA	GA	AA	AA	AA	AA	GA	AA	AA	AA	GA	AA	AA	AA	AA	AA	AA	AA	GG	AA	AA	AA	GA	AA
SHRSPaS006199	C/T	1	82117583	+	NA	NA	NA	NA	NA	NA	CT	TT	CT	TT	CT	TT	CT	CC	CT	TT	CT	CT	CT	CT	CT	CC	CT	TT	CT	CC	CC	CT	CT	CT	TT	TT	CC	CC	CT	TT	TT	CT	CC	TT	CC	CT	TT	CT	CC
SHRSPaS003648	A/G	1	82292987	+	NA	NA	NA	NA	NA	NA	GA	AA	AA	AA	GA	AA	AA	GA	AA	AA	AA	AA	AA	AA	AA	AA	AA	AA	GA	GA	AA	GA	AA	GA	AA	AA	AA	AA	AA	AA	AA	GA	GA	AA	AA	AA	AA	GA	GA
SHRSPaS004805	G/T	1	82626476	+	NA	NA	NA	NA	NA	NA	GG	GG	GG	GG	GT	GG	GG	GG	GT	GG	GT	GT	GG	GT	GT	GG	GG	GG	GT	GT	GT	GG	GG	GT	GG	GT	TT	GT	GG	GG	GG	GG	TT	GG	GG	GT	GG	GG	GT
SHRSPaS003252	C/T	1	82707052	+	NA	NA	NA	NA	NA	NA	CT	CC	CC	TT	TT	CC	CC	CC	CT	CT	CT	CT	CC	TT	TT	CC	CT	CC	CT	CT	CT	CT	CC	CT	CC	CC	CC	CT	CC	CC	CC	CC	CT	TT	CC	CC	CT	CT	CT
SHRSPaS001917	T/C	1	82722314	+	NA	NA	NA	NA	NA	NA	CT	CC	CT	CC	CT	CC	CT	TT	CT	CC	CT	CT	TT	CT	CT	TT	CT	CT	CT	TT	TT	CT	CT	CT	CC	CT	TT	TT	CT	CC	CC	CT	TT	CC	TT	TT	CC	CT	TT
SHRSPaS004593	T/C	1	82745126	+	NA	NA	NA	NA	NA	NA	CT	TT	TT	CC	CT	TT	TT	TT	CT	CT	TT	TT	TT	CT	CT	TT	CT	TT	TT	TT	TT	CT	TT	TT	TT	TT	TT	TT	TT	TT	TT	TT	TT	CC	TT	TT	TT	CT	TT
SHRSPaS006859	C/T	1	82822299	+	NA	NA	NA	NA	NA	NA	TT	CC	CT	TT	TT	CC	CC	CT	TT	CT	CT	CT	CC	TT	TT	CC	CT	CC	CT	TT	TT	TT	CC	CT	CC	CT	CT	CT	CC	CC	CC	CT	TT	TT	CC	CC	CC	TT	CT
SHRSPaS004842	C/T	1	82823331	+	NA	NA	NA	NA	NA	NA	CT	CC	CC	CT	CT	CC	CC	CC	CT	CC	CC	CC	CC	CC	CC	CC	CT	CC	CC	CC	CC	CT	CC	CC	CC	CC	CC	CC	CC	CC	CC	CC	CC	CT	CC	CC	CC	CC	CC
SHRSPaS006986	A/G	1	82889304	+	NA	NA	NA	NA	NA	NA	GG	AA	GA	GG	GG	AA	AA	GA	GA	GA	GA	GA	AA	GG	GG	AA	GA	AA	GA	GG	GG	GG	AA	GA	AA	GA	AA	GA	AA	AA	AA	GA	GG	GG	AA	AA	AA	GG	GA
SHRSPaS005425	C/A	1	83145388	+	NA	NA	NA	NA	NA	NA	AA	CC	CA	AA	AA	CC	CC	CA	AA	CA	CA	CC	CC	AA	AA	CC	CA	CC	CA	AA	AA	AA	CC	CA	CC	CA	CA	CC	CA	CC	CC	CA	AA	AA	CA	CC	CC	AA	CA
SHRSPaS004813	C/T	1	83251091	+	NA	NA	NA	NA	NA	NA	CT	CC	CC	CC	CC	CC	CC	CC	CC	CC	CC	CT	CC	CC	CT	CC	CC	CC	CT	CT	CT	CT	CC	CT	CC	CC	CC	CT	CC	CC	CC	CC	CT	CC	CC	CC	CC	CT	CT
SHRSPaS006254	T/C	1	83253394	+	NA	NA	NA	NA	NA	NA	CT	TT	CT	TT	TT	TT	TT	TT	TT	TT	TT	CT	TT	TT	CT	TT	TT	TT	CT	CC	CC	CT	TT	CT	TT	CT	TT	CT	TT	TT	TT	TT	CT	TT	TT	TT	TT	CT	CT
SHRSPaS002036	G/A	1	83271934	+	NA	NA	NA	NA	NA	NA	GA	GG	GA	GA	GA	GG	GG	GG	GA	GG	GG	GG	GG	GG	GA	GG	GA	GG	GG	GA	GG	GA	GG	GG	GG	GA	GG	GG	GG	GG	GG	GG	GG	GA	GG	GG	GG	GG	GG
SHRSPaS002411	C/T	1	84005939	+	NA	NA	NA	NA	NA	NA	CT	CT	CC	TT	CT	CC	CC	CT	TT	CT	CC	CT	TT	CT	CT	TT	TT	TT	CT	CC	CC	CT	CT	CC	CT	CT	TT	CT	TT	TT	CC	CT	CC	TT	CT	CT	TT	CT	CT
SHRSPaS001584	G/A	1	84269503	+	NA	NA	NA	NA	NA	NA	GA	GA	GA	GG	GA	AA	AA	GG	GG	GA	GA	GA	AA	GA	GG	GA	GA	GG	GA	GG	GG	GA	AA	GA	GA	GA	GG	AA	GG	GG	AA	GG	GA	GG	GA	GA	GG	GA	GA
SHRSPaS005302	G/A	1	84278176	+	NA	NA	NA	NA	NA	NA	GG	GA	GG	GG	GG	GG	GG	GA	NN	GG	GG	GA	GG	GG	GG	GG	GG	AA	GA	GA	GA	GG	GG	GA	GA	GG	GA	GG	GA	GA	GG	AA	GA	GA	GA	GA	AA	GG	GA
SHRSPaS002757	C/A	1	84297296	+	NA	NA	NA	NA	NA	NA	CA	CA	CC	AA	CA	CC	CC	CA	AA	CA	CC	CA	CC	CA	CA	CA	CA	AA	CA	CA	CA	CA	CC	CA	CA	CA	AA	CC	AA	AA	CC	AA	CA	AA	CA	CA	AA	CA	CA
SHRSPaS002135	G/A	1	84379561	+	NA	NA	NA	NA	NA	NA	GA	GA	AA	GG	GA	GA	AA	GA	GG	GA	GA	GA	GG	GA	GA	AA	GG	GG	GA	GA	AA	GA	GA	GA	GA	GA	GG	GA	GG	GG	AA	GG	AA	GG	GA	GA	GG	GA	GA
SHRSPaS005560	C/A	1	84433677	+	NA	NA	NA	NA	NA	NA	CC	CA	CC	CC	CC	CA	CC	CA	CC	CC	CA	CA	AA	CC	CC	CC	CA	AA	CA	CC	CC	CC	CA	CC	CA	CC	CC	CA	AA	AA	CC	CA	CC	CC	CA	CA	AA	CC	CA
SHRSPaS002262	G/A	1	84711101	+	NA	NA	NA	NA	NA	NA	GA	GG	GA	GA	GA	GG	GA	GA	GG	GG	GA	GA	GG	GG	GA	AA	GA	GA	GA	AA	AA	GA	GG	GA	GG	GG	GG	GA	GG	GG	GG	GA	GA	GG	GG	GA	GG	GA	GA
SHRSPaS005975	T/G	1	84719356	+	NA	NA	NA	NA	NA	NA	TT	TT	GT	GT	GT	TT	TT	TT	TT	TT	GT	GT	TT	TT	TT	TT	GT	TT	TT	GG	GG	TT	TT	GT	TT	TT	TT	GT	TT	TT	TT	GT	TT	TT	TT	TT	TT	GT	TT
SHRSPaS003621	G/T	1	84723373	+	NA	NA	NA	NA	NA	NA	GT	GG	GG	GG	GG	GG	GT	GT	GG	GG	GG	GG	GG	GG	GT	TT	GG	GG	GT	GG	GG	GT	GG	GG	GG	GG	GG	GG	GG	GG	GG	GG	GT	GG	GG	GT	GG	GG	GT
SHRSPaS001723	C/T	1	84731852	+	NA	NA	NA	NA	NA	NA	CT	CC	CT	TT	TT	CC	CC	CC	TT	CT	CC	TT	CC	TT	CT	CC	CT	CT	CC	TT	CT	CT	CC	CT	CC	TT	TT	CT	CC	CC	CC	CT	CC	TT	CT	CT	TT	TT	CC
SHRSPaS006534	A/G	1	84881891	+	NA	NA	NA	NA	NA	NA	AA	GA	AA	AA	AA	GA	AA	AA	AA	AA	GA	AA	AA	AA	AA	AA	AA	AA	AA	AA	AA	AA	AA	AA	GA	AA	AA	AA	AA	GG	AA	AA	AA	AA	AA	AA	AA	AA	AA
SHRSPaS006616	C/T	1	84893110	+	NA	NA	NA	NA	NA	NA	CT	CC	CT	CC	CT	CC	CT	CT	CC	CC	CT	CT	CC	CT	CC	CC	CC	CC	CC	TT	CT	CT	CC	CT	CC	CC	CC	CT	CC	CC	CC	CT	CC	CC	CC	CC	CC	CT	CC
SHRSPaS004648	C/A	1	84916484	+	NA	NA	NA	NA	NA	NA	CA	CC	CA	CA	CA	CC	CA	CA	CA	CC	CA	CA	CC	CA	CA	CC	CA	CC	CA	AA	AA	CA	CC	CA	CC	CC	CC	CA	CC	CC	CC	CA	CA	CC	CC	CC	CC	CA	CA
SHRSPaS006709	G/T	1	84974181	+	NA	NA	NA	NA	NA	NA	GG	GG	GT	GG	GG	GG	GG	GT	GG	GG	GT	GT	GG	GG	GT	GT	GG	GG	GT	TT	TT	GG	GG	GT	GG	GG	GG	GT	GG	GG	GG	GT	GT	GG	GG	GG	GG	GT	GT
SHRSPaS004626	C/T	1	84987648	+	NA	NA	NA	NA	NA	NA	CT	CC	CC	CT	CT	CC	CC	CC	CT	CT	CC	CC	CC	CT	CT	CC	CC	CC	CC	CC	CC	CT	CC	CC	CC	CT	CC	CC	CC	CC	CC	CC	CC	TT	CC	CC	CC	CT	CC
SHRSPaS002277	C/T	1	85010095	+	NA	NA	NA	NA	NA	NA	CT	CC	CT	CC	CT	CC	CC	CC	CC	CC	CC	CT	CC	CT	CT	CT	CC	CC	CT	TT	CT	CT	CC	CT	CC	CC	CC	CT	CC	CC	CC	CC	CT	CC	CC	CC	CC	CC	CT
SHRSPaS003505	A/C	1	85249718	+	NA	NA	NA	NA	NA	NA	CA	AA	AA	AA	AA	AA	AA	AA	CA	AA	AA	AA	AA	CA	AA	AA	AA	AA	AA	AA	AA	AA	AA	AA	AA	AA	AA	AA	AA	AA	AA	AA	AA	AA	AA	AA	AA	CA	AA
SHRSPaS005885	C/T	1	85249790	+	NA	NA	NA	NA	NA	NA	TT	CC	CT	TT	TT	CC	CT	CT	CT	CT	CT	CT	CC	TT	TT	CC	CT	CC	CT	TT	TT	TT	CC	CC	CC	CT	CC	CT	CC	CC	CC	CT	CT	TT	CC	CC	CC	TT	CT
SHRSPaS003190	G/A	1	87453415	+	NA	NA	NA	NA	NA	NA	GA	GG	GG	GA	GA	GG	GG	GG	GA	GG	GG	GG	GG	GA	GA	GG	GG	GG	GG	GG	GG	GA	GG	GG	GG	GG	GG	GG	GG	GG	GG	GG	GG	AA	GG	GG	GG	GA	GG
SHRSPaS001166	T/C	1	87758651	+	NA	NA	NA	NA	NA	NA	CT	TT	CT	TT	CT	TT	TT	CT	CT	CT	CT	CT	TT	CT	CT	TT	TT	TT	CT	CC	CC	CT	TT	TT	TT	TT	TT	CT	TT	TT	TT	CT	CT	TT	TT	TT	TT	CT	CT
SHRSPaS003088	T/G	1	87785029	+	NA	NA	NA	NA	NA	NA	GT	TT	TT	GG	GT	TT	TT	TT	GT	GT	GT	TT	TT	GT	GT	TT	GT	TT	GT	TT	GT	GT	TT	TT	TT	GT	TT	TT	TT	TT	TT	TT	GT	GG	TT	TT	TT	GT	GT
SHRSPaS001290	T/C	1	87848018	+	NA	NA	NA	NA	NA	NA	CT	TT	CT	TT	CT	TT	TT	CT	CT	TT	CT	CT	TT	CT	CT	TT	TT	TT	CT	CC	CC	CT	TT	TT	TT	TT	TT	CT	TT	TT	TT	CT	CT	TT	TT	TT	TT	CT	CT
SHRSPaS001879	G/A	1	87998056	+	NA	NA	NA	NA	NA	NA	GA	GG	GA	GG	GG	GG	GG	GG	GG	GG	GA	GG	GG	GG	GA	GG	GG	GG	GA	GA	AA	GA	GG	GG	GG	GG	GG	GG	GG	GG	GG	GG	GA	GG	GG	GG	GG	GA	GA
SHRSPaS001562	G/A	1	88169360	+	NA	NA	NA	NA	NA	NA	GA	GG	GA	GG	GA	GG	GG	GA	GG	GG	GA	GA	GG	GA	GA	GG	GG	GG	GA	GA	AA	GA	GG	GG	GG	GG	GG	GA	GG	GG	GG	GA	GA	GG	GG	GG	GG	GA	GA
SHRSPaS001992	A/G	1	88245735	+	NA	NA	NA	NA	NA	NA	GA	AA	GA	GG	GG	AA	AA	GA	GG	GA	GA	GA	AA	GG	GG	GA	GA	AA	GA	GA	GG	GA	AA	AA	AA	GA	GG	GA	AA	AA	AA	GA	GA	GG	AA	GA	AA	GG	GA
SHRSPaS005739	G/A	1	88569513	+	NA	NA	NA	NA	NA	NA	GG	GA	GG	GG	GG	GA	GA	GG	GG	GG	GA	GG	GA	GG	GA	GG	GG	GG	GA	GG	GG	GG	GG	GA	GA	GG	GG	GG	GG	GA	GG	GG	GG	GG	GG	GG	GG	GG	GG
SHRSPaS005806	A/G	1	88583974	+	NA	NA	NA	NA	NA	NA	AA	GA	GA	AA	AA	GA	GA	AA	AA	GA	AA	AA	AA	AA	GA	AA	GA	AA	AA	GA	AA	AA	GA	GA	GA	GA	AA	GA	AA	GA	GA	AA	GA	AA	AA	GA	GA	AA	GA
SHRSPaS002298	G/A	1	88662610	+	NA	NA	NA	NA	NA	NA	GA	GG	GA	GG	GG	GG	GG	GG	GG	GG	GA	GA	GG	GA	GA	GG	GG	GG	GA	GA	AA	GA	GG	GG	GG	GG	GG	GA	GG	GG	GG	GG	GA	GG	GG	GA	AA	GG	GA
SHRSPaS006614	A/G	1	88693283	+	NA	NA	NA	NA	NA	NA	AA	GA	GA	AA	AA	GA	GA	GA	AA	GA	AA	AA	AA	AA	GA	AA	GA	AA	AA	GA	AA	AA	GA	GA	GA	GA	AA	GA	GG	GA	GA	AA	GA	AA	GG	GA	AA	AA	GA
SHRSPaS002557	T/C	1	88773115	+	NA	NA	NA	NA	NA	NA	CT	TT	CT	TT	CT	TT	TT	CT	TT	TT	TT	CT	TT	TT	CT	CC	TT	TT	CT	CT	CT	CT	TT	TT	TT	TT	CT	CT	TT	TT	TT	CT	CT	TT	TT	TT	TT	CT	CT
SHRSPaS006796	A/C	1	88897294	+	NA	NA	NA	NA	NA	NA	AA	AA	CA	CC	CA	AA	AA	AA	AA	CA	CA	CA	AA	CC	CA	AA	CA	AA	AA	CA	AA	AA	AA	AA	AA	CA	AA	AA	AA	AA	AA	AA	AA	CA	AA	AA	AA	AA	AA
SHRSPaS004564	A/G	1	88900158	+	NA	NA	NA	NA	NA	NA	GA	AA	AA	AA	AA	AA	AA	GA	AA	AA	AA	AA	AA	AA	GA	AA	AA	AA	GA	AA	GG	GA	AA	AA	AA	AA	AA	GA	AA	AA	AA	GA	GA	AA	AA	AA	AA	GA	GA
SHRSPaS006649	G/A	1	88900273	+	NA	NA	NA	NA	NA	NA	GG	GG	GA	GG	GA	GG	GG	GG	GG	GG	GA	GA	GG	GG	GG	GG	GG	GG	GG	GA	GG	GG	GG	GG	GG	GG	GG	GG	GG	GG	GG	GG	GG	GG	GG	GG	GG	GG	GG
SHRSPaS001986	G/T	1	88969466	+	NA	NA	NA	NA	NA	NA	GT	GG	GT	GG	GG	GG	GG	GT	GG	GG	GT	GT	GG	GT	GT	GT	GG	GG	GT	GT	TT	GT	GG	GG	GG	GG	GG	GT	GG	GG	GG	GT	GT	GG	GG	GG	GG	GT	GT
SHRSPaS002131	C/T	1	89381140	+	NA	NA	NA	NA	NA	NA	CT	CC	CT	TT	CT	CC	CC	CC	CT	CT	CC	CC	CT	CT	CT	CT	CT	CT	CT	CC	CC	CT	TT	CC	CC	CT	CC	CC	CC	CC	CT	CC	CC	TT	CT	CC	CC	CT	CC
SHRSPaS004175	T/G	1	89920353	+	NA	NA	NA	NA	NA	NA	GT	TT	GT	TT	GT	TT	TT	TT	TT	TT	TT	GT	TT	GT	GT	GT	TT	TT	GT	GT	GG	GT	TT	TT	TT	TT	TT	GT	TT	TT	TT	TT	GT	TT	TT	TT	TT	GT	GT
SHRSPaS006124	A/C	1	89968671	+	NA	NA	NA	NA	NA	NA	AA	CA	AA	AA	AA	CA	CA	AA	CA	CA	AA	AA	CA	AA	AA	AA	CA	AA	CA	AA	AA	AA	CC	CA	AA	AA	AA	CA	CA	CA	CA	AA	CA	AA	AA	CA	CA	AA	CA
SHRSPaS005777	T/C	1	89982344	+	NA	NA	NA	NA	NA	NA	CC	TT	CT	CC	CC	TT	TT	TT	CT	CT	TT	CT	TT	CC	CC	CT	CT	TT	CT	CT	CC	CC	TT	TT	TT	CT	TT	TT	TT	TT	TT	TT	CT	CC	TT	TT	TT	CC	CT
SHRSPaS003669	G/A	1	90132503	+	NA	NA	NA	NA	NA	NA	GA	GG	GG	GA	GG	GG	GA	GG	GA	GG	GG	GA	GG	GG	GA	GG	GG	GG	GA	GG	GA	GA	GG	GG	GG	GG	GA	GG	GG	GG	GG	GG	GA	GA	GG	GG	GG	GG	GA
SHRSPaS006144	T/C	1	90202236	+	NA	NA	NA	NA	NA	NA	TT	TT	CT	TT	TT	TT	CT	TT	TT	CT	TT	CT	CC	TT	TT	TT	TT	TT	CT	CT	TT	TT	CC	CT	CT	CT	TT	TT	CT	CT	CT	CT	TT	TT	CT	TT	CT	TT	TT
SHRSPaS004568	C/T	1	90277469	+	NA	NA	NA	NA	NA	NA	CT	CC	CC	CC	CC	CC	CC	CC	CC	CC	CC	CT	CC	CC	CT	CC	CC	CC	CT	CC	CT	CT	CC	CC	CC	CC	CC	CT	CC	CC	CC	CC	CT	CC	CC	CC	CC	CC	CT
SHRSPaS002535	C/T	1	90312597	+	NA	NA	NA	NA	NA	NA	CC	TT	CT	CC	CC	TT	TT	CC	CC	CT	CT	CT	TT	CC	CT	CT	CT	CT	CT	CT	CC	CC	TT	TT	TT	CT	TT	CT	CT	TT	TT	CT	CT	CC	TT	TT	TT	CC	CT
SHRSPaS001842	G/A	1	90418791	+	NA	NA	NA	NA	NA	NA	GA	GG	GA	GG	GG	GG	GG	GA	GG	GG	GA	GA	GG	GG	GA	GG	GG	GG	GA	GA	GA	GA	GG	GG	GG	GG	GG	GG	GG	GG	GG	GA	GA	GG	GG	GG	GG	GG	GA
SHRSPaS001214	C/T	1	90436669	+	NA	NA	NA	NA	NA	NA	CT	CC	CT	CC	CC	CC	CC	CT	CC	CC	CT	CT	CC	CC	CT	CC	CC	CC	CT	CT	CT	CT	CC	CC	CC	CC	CC	CT	CC	CC	CC	CT	CT	CC	CC	CC	CC	CC	CT
SHRSPaS006992	G/A	1	90441349	+	NA	NA	NA	NA	NA	NA	GG	GA	GG	GG	GG	GA	GG	GA	GG	GG	GA	GG	GG	GG	GG	GA	GG	AA	GG	GA	GG	GG	GG	GA	AA	GG	GG	GG	GG	GA	GG	GG	GG	GG	GA	GG	GG	GG	GG
SHRSPaS004934	T/G	1	90492033	+	NA	NA	NA	NA	NA	NA	GT	TT	TT	GG	GT	TT	TT	TT	GT	GT	GT	TT	TT	GG	GT	GT	GT	TT	TT	TT	GT	GT	TT	TT	TT	GT	TT	GT	TT	TT	TT	TT	TT	GG	TT	TT	TT	GT	TT
SHRSPaS006928	T/C	1	90492550	+	NA	NA	NA	NA	NA	NA	TT	TT	CT	TT	TT	TT	CT	TT	TT	CT	TT	TT	CC	TT	TT	TT	TT	TT	CT	CT	TT	TT	CC	TT	CT	TT	CT	TT	CT	CT	CT	TT	TT	TT	CC	CT	TT	TT	TT
SHRSPaS005322	T/G	1	90576939	+	NA	NA	NA	NA	NA	NA	GG	TT	GT	GG	GG	TT	TT	GT	GG	GT	GT	GT	TT	GT	GG	GG	GT	TT	GT	GT	GG	GG	TT	TT	TT	GT	GT	GT	TT	TT	TT	GT	GT	GG	TT	TT	GG	GG	GT
SHRSPaS001196	C/T	1	90597679	+	NA	NA	NA	NA	NA	NA	CT	CC	CT	CC	CT	CC	CC	CT	CT	CC	CT	CC	CC	CT	CT	CC	CC	CC	CC	CT	CC	CT	CC	CC	CC	CC	CT	CC	CC	CC	CC	CT	CC	CC	CC	CC	TT	CC	CC
SHRSPaS003315	A/G	1	90810667	+	NA	NA	NA	NA	NA	NA	GA	AA	AA	GG	GA	AA	AA	AA	GA	GA	AA	AA	AA	GA	GA	AA	GA	AA	AA	AA	AA	GA	AA	AA	AA	GA	AA	AA	AA	AA	AA	AA	AA	AA	AA	AA	AA	AA	AA
SHRSPaS005053	A/G	1	91391930	+	NA	NA	NA	NA	NA	NA	AA	GA	GA	AA	AA	GG	GG	AA	AA	GA	GA	AA	GA	AA	AA	AA	GA	GA	GA	GA	AA	AA	GG	AA	GA	AA	AA	GA	GG	GG	GG	AA	GA	AA	GG	GG	AA	AA	GA
SHRSPaS002126	T/C	1	91460245	+	NA	NA	NA	NA	NA	NA	CT	TT	CT	TT	CT	TT	TT	CT	CT	TT	TT	CT	TT	TT	TT	TT	TT	TT	TT	CT	CT	CT	TT	TT	TT	TT	CT	TT	TT	TT	TT	CT	TT	TT	TT	TT	TT	CT	TT
SHRSPaS001164	G/A	1	91527507	+	NA	NA	NA	NA	NA	NA	GA	GG	GA	GG	GA	GG	GG	GA	GG	GG	GG	GA	GG	GA	GA	GG	GG	GG	GA	GA	AA	GA	GG	GG	GG	GG	GG	GA	GG	GG	GG	GA	GA	GG	GG	GG	GG	GA	GA
SHRSPaS001330	G/A	1	91578703	+	NA	NA	NA	NA	NA	NA	GA	GG	GA	GG	GA	GG	GG	GA	GG	GG	GG	GA	GG	GA	GA	GG	GG	GG	GA	GA	AA	GA	GG	GG	GG	GG	GG	GA	GG	GG	GG	GA	GA	GG	GG	GG	GG	GA	GA
SHRSPaS001955	C/T	1	91792397	+	NA	NA	NA	NA	NA	NA	CC	CT	CT	CC	CC	TT	TT	CC	CT	CT	CT	CT	CT	CC	CT	TT	CT	TT	CT	CT	CC	CC	TT	CC	CT	CC	TT	CT	CT	TT	TT	CC	CT	CC	TT	TT	TT	CC	CT
SHRSPaS003054	C/A	1	91813792	+	NA	NA	NA	NA	NA	NA	CC	CC	CA	CC	CC	CC	CC	CC	CC	CC	CC	CC	CC	CA	CC	CC	CC	CC	CA	CA	CA	CC	CC	CC	CC	CC	CC	CA	CA	CC	CC	CC	CA	CC	CC	CC	CC	CA	CA
SHRSPaS006607	T/G	1	91977341	+	NA	NA	NA	NA	NA	NA	GT	GT	GT	TT	GT	TT	TT	GT	TT	TT	TT	GT	TT	GT	GT	GT	TT	TT	GT	GT	GG	GT	TT	GG	GT	GT	TT	GT	TT	TT	TT	GG	GT	TT	TT	TT	TT	GT	GT
SHRSPaS005626	A/G	1	92042518	+	NA	NA	NA	NA	NA	NA	AA	AA	GA	AA	AA	AA	AA	AA	AA	GA	AA	AA	AA	AA	AA	AA	GA	AA	AA	AA	AA	AA	GG	AA	AA	AA	AA	GA	AA	GA	GA	AA	AA	AA	GA	AA	AA	AA	GA
SHRSPaS006267	G/A	1	92649339	+	NA	NA	NA	NA	NA	NA	GG	AA	GA	GG	GG	GA	AA	GG	GG	GA	GG	GA	GG	GG	GG	GG	GA	GA	GG	GG	GG	GG	AA	GA	GA	GA	GG	GA	GA	GA	GA	GA	GG	GG	GA	GA	GG	GG	GG
SHRSPaS006493	A/G	1	92694085	+	NA	NA	NA	NA	NA	NA	AA	GA	GA	AA	AA	GA	GG	AA	AA	GA	AA	AA	AA	AA	AA	GA	GA	GA	AA	AA	AA	AA	GG	AA	AA	AA	GA	GA	AA	GA	GA	AA	AA	AA	GA	GG	AA	AA	AA
SHRSPaS002061	G/A	1	92708447	+	NA	NA	NA	NA	NA	NA	GA	GG	GA	GG	GG	GG	GG	GA	GG	GG	GA	GG	GG	GA	GA	GG	GG	GG	GG	GA	AA	GA	GG	GG	GG	GG	GG	GG	GG	GG	GG	GA	GG	GG	GG	GG	GG	GG	GA
SHRSPaS005214	C/A	1	92739863	+	NA	NA	NA	NA	NA	NA	AA	CC	CA	CA	CA	CC	CC	CA	CA	CA	CA	CC	CC	CA	AA	CC	CA	CC	CA	CA	AA	AA	CC	CC	CC	CA	CC	CA	CC	CC	CC	CA	CA	CA	CC	CC	CC	CA	CA
SHRSPaS002221	C/A	1	92763249	+	NA	NA	NA	NA	NA	NA	CA	CC	CA	CC	CC	CC	CC	CA	CC	CC	CC	CC	CC	CC	CA	CC	CC	CC	CA	CA	AA	CA	CC	CC	CC	CC	CC	CC	CC	CC	CC	CA	CA	CC	CC	CC	CC	CA	CC
SHRSPaS006464	G/A	1	92786601	+	NA	NA	NA	NA	NA	NA	GG	AA	GA	GG	GG	GA	GA	GG	GG	GA	GG	GA	GG	GG	GG	GG	GA	GA	GG	GG	GG	GG	AA	GA	GA	GA	GG	GA	GG	GA	GA	GA	GG	GG	GA	AA	GG	GG	GG
SHRSPaS001858	T/C	1	92851977	+	NA	NA	NA	NA	NA	NA	CT	TT	CT	TT	TT	TT	CT	CT	TT	TT	CT	TT	TT	TT	NN	TT	TT	TT	CT	CT	TT	CT	TT	TT	TT	TT	TT	TT	TT	TT	TT	CT	CT	TT	TT	TT	TT	CT	TT
SHRSPaS006760	G/A	1	92946660	+	NA	NA	NA	NA	NA	NA	AA	GG	GA	AA	AA	GG	GA	GA	GA	GA	GA	GG	GG	AA	AA	GA	GA	GG	GA	GA	AA	AA	GG	GG	GG	GA	GG	GA	GG	GG	GG	GA	GA	AA	GG	GG	GA	AA	GA
SHRSPaS006947	C/T	1	92947359	+	NA	NA	NA	NA	NA	NA	TT	CC	CT	CT	TT	CC	CT	CT	CT	CT	CT	CC	CC	CT	TT	CT	CT	CC	CT	CT	TT	CT	CC	CC	CC	CT	CC	CT	CC	CC	CC	CT	CT	CT	CC	CC	CT	CT	CT
SHRSPaS006579	A/G	1	92951005	+	NA	NA	NA	NA	NA	NA	GG	AA	GA	GA	GG	AA	GA	GA	GA	GA	GA	AA	AA	GA	GG	AA	GA	AA	GA	GA	GG	GA	AA	AA	AA	GA	AA	GA	AA	AA	AA	GA	GA	GA	AA	AA	GA	GA	GA
SHRSPaS001780	A/G	1	93218959	+	NA	NA	NA	NA	NA	NA	GA	GA	AA	AA	AA	AA	AA	AA	AA	GA	AA	GA	AA	AA	AA	AA	AA	AA	AA	AA	AA	AA	AA	GA	GA	GG	AA	AA	GG	AA	AA	GA	GA	GA	AA	GA	AA	AA	AA
SHRSPaS002299	T/G	1	93238025	+	NA	NA	NA	NA	NA	NA	TT	TT	GT	GT	TT	TT	TT	GT	GT	TT	TT	TT	TT	GG	TT	TT	TT	TT	GT	GT	TT	GT	TT	TT	TT	TT	GT	TT	TT	TT	TT	GT	GT	GT	TT	TT	TT	GG	TT
SHRSPaS005124	T/C	1	93439102	+	NA	NA	NA	NA	NA	NA	CT	TT	CT	TT	TT	TT	TT	TT	TT	TT	CT	TT	TT	CT	TT	TT	TT	TT	CT	CT	CT	CT	TT	TT	TT	TT	TT	CT	TT	TT	TT	TT	CT	TT	TT	TT	TT	CT	TT
SHRSPaS004896	C/A	1	93492003	+	NA	NA	NA	NA	NA	NA	CC	CC	CA	CC	CC	CC	CC	CA	CC	CA	CA	CC	CC	CA	CA	CC	CC	CC	CC	CA	AA	CC	CC	CC	CC	CC	CC	CA	CC	CC	CC	CA	CC	CC	CC	CA	CC	CA	CA
SHRSPaS003228	T/C	1	93577989	+	NA	NA	NA	NA	NA	NA	TT	TT	TT	TT	TT	TT	TT	CT	TT	TT	CT	TT	TT	TT	CT	TT	TT	TT	CT	TT	CT	TT	TT	TT	TT	TT	TT	CT	TT	TT	TT	CT	CT	TT	TT	TT	TT	TT	CT
SHRSPaS001446	C/T	1	93683861	+	NA	NA	NA	NA	NA	NA	CT	CC	CT	CC	CC	CC	CC	CT	CC	CC	CC	CC	CC	CT	CT	CC	CC	CC	CC	CT	TT	CT	CC	CC	CC	CC	CC	CC	CC	CC	CC	CT	CC	CC	CC	CC	CC	CC	CC
SHRSPaS002116	A/G	1	93731507	+	NA	NA	NA	NA	NA	NA	GA	AA	GA	GA	GA	AA	GA	GA	GA	AA	GA	AA	AA	GA	GG	AA	GA	AA	GA	GA	GG	GA	AA	AA	AA	AA	AA	GA	AA	AA	AA	GA	GA	AA	AA	AA	AA	GG	GA
SHRSPaS005841	A/C	1	93804106	+	NA	NA	NA	NA	NA	NA	AA	CA	CA	AA	AA	CC	CA	CA	AA	CA	CA	AA	CC	AA	AA	CA	CA	CC	CA	CA	AA	AA	CC	CA	CA	AA	AA	CA	CC	CC	CC	AA	AA	CA	CA	CA	CC	AA	CA
SHRSPaS002904	G/A	1	94050189	+	NA	NA	NA	NA	NA	NA	GG	AA	GA	GG	GA	AA	GA	GA	GG	GA	GA	AA	GA	GG	GA	GA	GA	GA	GA	GA	GG	GG	GA	AA	AA	GA	GA	GA	AA	GA	AA	GA	GA	GA	AA	GA	GA	GG	GG
SHRSPaS001889	A/C	1	94116442	+	NA	NA	NA	NA	NA	NA	CC	AA	CA	AA	AA	AA	CA	CA	CA	AA	CA	AA	AA	CA	CA	CA	AA	AA	CA	CA	CC	CC	AA	AA	AA	CA	AA	CA	AA	AA	AA	CA	CA	AA	AA	AA	AA	CA	CA
SHRSPaS002076	A/G	1	94176767	+	NA	NA	NA	NA	NA	NA	GG	AA	GA	GG	GA	AA	GA	GA	AA	GA	GA	GA	AA	GG	GA	GG	GA	AA	GA	GA	GG	GA	GA	AA	AA	AA	GA	GA	AA	AA	AA	GA	GA	GG	AA	AA	AA	GG	GA
SHRSPaS001229	C/A	1	94345789	+	NA	NA	NA	NA	NA	NA	AA	CC	CA	AA	AA	CC	CC	CA	AA	CA	CC	CC	CC	AA	CA	CC	CA	CC	CC	CA	AA	AA	CA	CC	CC	CA	CA	CC	CC	CC	CC	CA	CC	CA	CC	CC	CC	CA	AA
SHRSPaS005516	C/T	1	94507104	+	NA	NA	NA	NA	NA	NA	CC	TT	CT	CC	CC	CT	CT	CC	CC	CT	CC	CT	CC	CC	CC	CC	CT	TT	CT	CC	CC	CC	CT	CT	CT	CT	CC	CT	CT	CT	TT	CT	CT	CC	TT	CT	CC	CC	CC
SHRSPaS004981	C/T	1	94513351	+	NA	NA	NA	NA	NA	NA	CT	CC	CC	TT	CT	CC	CC	CC	CC	CT	CC	CC	CC	CT	CC	CC	CT	CC	CC	CC	CC	CC	CT	CC	CC	CC	CC	CC	CC	CC	CC	CC	CC	CT	CC	CC	CC	CT	CC
SHRSPaS006962	A/G	1	94513474	+	NA	NA	NA	NA	NA	NA	GG	AA	GA	GG	GG	AA	AA	GA	GG	GA	GA	AA	AA	GG	GG	AA	GA	AA	GA	GA	GG	GG	GA	AA	AA	GA	GA	AA	GA	AA	AA	GA	GA	GA	AA	AA	AA	GG	GA
SHRSPaS006027	A/G	1	94634251	+	NA	NA	NA	NA	NA	NA	AA	AA	GA	AA	AA	GA	AA	GG	GA	GA	GG	GG	GA	GA	GA	GA	GA	GG	GA	GG	GG	GA	GA	GA	GA	GG	GG	GA	GG	GA	AA	GA	AA	AA	GA	GA	GG	AA	AA
SHRSPaS003702	G/T	1	94636611	+	NA	NA	NA	NA	NA	NA	GT	GG	GG	GG	GG	GG	GG	GG	GG	GG	GG	GG	GG	GT	GT	GT	GG	GG	GT	GG	GG	GT	GG	GT	GG	GG	GG	GT	GG	GG	GG	GG	GT	GG	GG	GG	GG	GT	GT
SHRSPaS005088	G/A	1	94696116	+	NA	NA	NA	NA	NA	NA	GG	AA	GA	GG	GG	AA	AA	GA	GG	GG	GA	GA	GG	GG	GG	GA	GG	GG	GG	GA	GG	GG	GG	GA	AA	GG	GA	GG	GG	GG	AA	GA	GG	GG	GA	GA	AA	GG	GG
SHRSPaS003948	T/C	1	94740864	+	NA	NA	NA	NA	NA	NA	CT	TT	TT	CC	CT	TT	TT	TT	TT	CT	TT	TT	CT	CT	CT	TT	CT	TT	TT	TT	TT	CT	CT	TT	TT	CT	TT	TT	TT	CT	TT	TT	CT	CC	TT	TT	TT	CT	CT
SHRSPaS003734	G/A	1	94801212	+	NA	NA	NA	NA	NA	NA	GA	GG	GG	AA	GA	GG	GG	GG	GG	GA	GG	GG	GA	GA	GA	GG	GA	GG	GG	GG	GG	GA	GG	GG	GG	GA	GG	GG	GG	GA	GG	GG	GA	AA	GG	GG	GG	GA	GA
SHRSPaS006059	G/A	1	94801838	+	NA	NA	NA	NA	NA	NA	GG	AA	GA	GG	GG	GA	GA	GA	GG	GG	GG	GA	GG	GG	GG	GG	GG	GA	GA	GG	GG	GG	GA	GA	GA	GA	GG	GG	GG	GA	AA	GA	GG	GG	AA	GA	GG	GG	GG
SHRSPaS002118	A/G	1	94880816	+	NA	NA	NA	NA	NA	NA	AA	AA	GA	AA	AA	AA	GA	GA	AA	AA	GA	AA	AA	GA	GA	GA	AA	AA	AA	GA	GG	AA	AA	AA	AA	AA	AA	GA	AA	AA	AA	GA	AA	AA	AA	AA	AA	GA	GA
SHRSPaS002747	G/A	1	95026248	+	NA	NA	NA	NA	NA	NA	GA	GG	GA	GG	GG	GG	GG	GG	GG	GA	GG	GA	GG	GA	GG	GA	GG	GG	GG	GA	GG	GA	GA	GG	GG	GG	GG	GG	GG	GG	GG	GG	GG	GG	GG	GG	GG	GG	GG
SHRSPaS002232	A/G	1	95040457	+	NA	NA	NA	NA	NA	NA	GA	AA	GA	AA	AA	AA	AA	AA	AA	AA	AA	GA	AA	GA	AA	GA	AA	AA	AA	GA	AA	GA	AA	AA	AA	AA	AA	AA	AA	AA	AA	AA	AA	AA	AA	AA	NN	AA	AA
SHRSPaS001526	G/A	1	95052500	+	NA	NA	NA	NA	NA	NA	GA	GG	GA	GG	GG	GG	GG	GA	GA	GA	GA	GA	GG	GA	GA	GA	GG	GG	GA	GA	AA	GA	GA	GG	GG	GG	GG	GA	GG	GG	GG	GA	GA	GG	GG	GG	GG	GA	GA
SHRSPaS004211	A/G	1	95067386	+	NA	NA	NA	NA	NA	NA	AA	AA	AA	GG	GG	AA	AA	AA	AA	GA	AA	AA	AA	GA	GA	AA	GA	AA	AA	AA	AA	GA	GA	AA	AA	GA	AA	AA	AA	AA	AA	AA	AA	GG	AA	AA	AA	GA	AA
SHRSPaS004360	C/T	1	95497370	+	NA	NA	NA	NA	NA	NA	CT	CC	CC	CC	TT	CC	CC	CC	CC	CC	CC	CC	CC	CC	CC	CC	CC	CC	CC	CC	CC	CC	CC	CC	CC	CC	CC	CC	CT	CC	CC	CC	CC	CT	CC	CC	CC	CC	CC
SHRSPaS002571	C/T	1	95591681	+	NA	NA	NA	NA	NA	NA	CT	CC	CT	TT	TT	CC	CC	CC	CT	CT	CC	CT	CC	CT	CT	CC	CT	CC	CC	TT	CT	CT	CT	CT	CT	CT	CC	CC	CC	CC	CC	CC	CC	TT	CC	CC	CC	CT	CC
SHRSPaS003671	C/T	1	95598292	+	NA	NA	NA	NA	NA	NA	CT	CC	CC	CC	CC	CT	CC	CT	CC	CC	TT	CC	CC	CC	CC	CT	CC	CC	CT	CC	CT	CT	CC	CC	CC	CC	TT	CT	CC	CC	CC	CT	CT	CC	CC	CC	CC	CT	CC
SHRSPaS006142	G/A	1	95610402	+	NA	NA	NA	NA	NA	NA	GG	AA	GA	GG	GG	GA	GA	GA	GG	GA	GG	GA	AA	GG	GG	GG	GA	AA	GA	GG	GG	GG	GA	GA	GA	GA	GG	GA	AA	AA	AA	GA	GA	GG	AA	GA	GG	GG	GA
SHRSPaS004559	T/G	1	95630520	+	NA	NA	NA	NA	NA	NA	GT	TT	TT	GT	TT	TT	TT	TT	TT	NN	TT	TT	TT	TT	NN	TT	TT	TT	TT	GT	TT	TT	GT	GT	GT	TT	TT	TT	TT	TT	TT	TT	TT	GT	TT	TT	TT	TT	TT
SHRSPaS001126	C/T	1	95921478	+	NA	NA	NA	NA	NA	NA	CT	CC	CT	CC	CC	CC	CC	CC	CC	CC	CC	CC	CC	CC	CC	CT	CC	CC	CC	CT	CC	CT	CC	CC	CC	CC	CC	CC	CC	CC	CC	CC	CC	CC	CC	CC	CC	CC	CC
SHRSPaS002901	G/A	1	96046023	+	NA	NA	NA	NA	NA	NA	GG	GG	GA	GG	GG	GG	GG	GA	GG	GA	GG	GG	GA	GG	GG	GA	GG	GA	GG	AA	GG	GG	GA	GA	GA	GG	GG	GG	AA	GG	GG	GG	GG	GG	GA	GG	GG	GG	GA
SHRSPaS005996	T/C	1	96047903	+	NA	NA	NA	NA	NA	NA	TT	CC	CT	TT	TT	CT	CT	TT	TT	TT	TT	TT	TT	TT	TT	TT	CT	CT	CT	TT	TT	TT	TT	CT	CT	TT	TT	CT	TT	CT	CT	CT	TT	TT	CT	CT	TT	TT	TT
SHRSPaS002800	G/T	1	96210691	+	NA	NA	NA	NA	NA	NA	GT	GG	GT	GG	GG	GG	GG	GG	GG	GG	GG	GT	GG	GG	GG	GG	GG	GG	GG	GT	GG	GT	GG	GG	GG	GG	GG	GG	GG	GG	GG	GG	GG	GG	GG	GG	GG	GG	GG
SHRSPaS001873	A/G	1	96321954	+	NA	NA	NA	NA	NA	NA	GA	AA	GA	AA	AA	AA	AA	AA	AA	AA	GA	GA	AA	AA	GA	AA	AA	AA	AA	GA	AA	GA	AA	AA	AA	AA	AA	GA	AA	AA	AA	AA	AA	AA	AA	AA	AA	GA	AA
SHRSPaS004971	G/T	1	96367488	+	NA	NA	NA	NA	NA	NA	GT	GG	GG	TT	TT	GG	GG	GG	GT	GT	GG	GG	GG	GT	GG	GG	GT	GG	GG	GG	GG	GT	GT	GG	GG	GT	GG	GG	GG	GG	GG	GG	GG	GT	GG	GG	GG	GT	GG
SHRSPaS006956	G/A	1	96383963	+	NA	NA	NA	NA	NA	NA	GG	GA	GA	GG	GG	GG	GA	GA	GG	GG	GG	GA	GA	GG	GG	GA	GA	AA	GA	GA	GG	GG	GA	GA	AA	GA	GA	GA	AA	GA	AA	GA	GG	GG	AA	GA	GG	GG	GA
SHRSPaS001587	C/T	1	96460411	+	NA	NA	NA	NA	NA	NA	CT	CC	CT	CC	CC	CC	CC	CC	CT	CC	CT	CT	CC	CC	CT	CC	CC	CC	CC	CT	CT	CT	CC	CC	CC	CC	CC	CT	CC	CC	CC	CC	CC	CC	CC	CC	CT	CT	CC
SHRSPaS002922	C/T	1	96557738	+	NA	NA	NA	NA	NA	NA	CT	CC	CT	CC	CC	CC	CC	CC	CC	CC	CT	CT	CC	CC	CC	CC	CC	CC	CT	CT	CT	CT	CC	CC	CC	CC	CC	CC	CC	CC	CC	CC	CT	CC	CC	CC	CC	CT	CC
SHRSPaS006112	A/G	1	96765851	+	NA	NA	NA	NA	NA	NA	GA	GA	GA	GG	GG	AA	AA	GA	AA	GA	AA	GA	AA	GG	GA	AA	GA	AA	AA	GA	AA	GA	GA	GA	GG	GG	AA	AA	AA	GA	GA	GA	AA	GG	GA	AA	AA	GA	AA
SHRSPaS003802	A/G	1	96766045	+	NA	NA	NA	NA	NA	NA	GA	AA	AA	GG	GG	AA	AA	AA	AA	GA	AA	AA	AA	GA	GA	AA	GA	AA	AA	AA	AA	GA	GA	AA	AA	GA	AA	AA	AA	AA	AA	AA	AA	GG	AA	AA	AA	GA	AA
SHRSPaS005365	A/G	1	96774417	+	NA	NA	NA	NA	NA	NA	GG	AA	GA	GG	GG	AA	AA	GA	GG	GA	GA	GA	AA	GG	GG	GA	GA	AA	GA	GA	GA	GG	GA	AA	AA	GA	GA	AA	AA	AA	AA	GA	GA	GG	AA	AA	AA	GG	AA
SHRSPaS001841	A/G	1	97296176	+	NA	NA	NA	NA	NA	NA	GA	GA	GA	AA	AA	GA	AA	GG	AA	GA	GG	GA	GA	GA	GA	AA	GA	GG	GG	GA	AA	GA	GG	GA	GG	GA	AA	GA	GA	GA	GG	GG	GA	AA	GA	AA	AA	GA	AA
SHRSPaS004960	T/C	1	97387906	+	NA	NA	NA	NA	NA	NA	CT	TT	TT	CC	CT	TT	TT	TT	TT	CT	TT	CT	CT	CT	CT	CT	CT	TT	TT	TT	CT	CT	CT	TT	TT	CT	CT	CT	TT	CT	TT	TT	CT	CT	CT	TT	TT	CT	TT
SHRSPaS003920	A/G	1	97455847	+	NA	NA	NA	NA	NA	NA	GA	AA	AA	GG	GA	AA	AA	AA	AA	AA	AA	GA	GA	GA	GA	GG	GA	AA	AA	AA	GA	GA	AA	AA	AA	GA	GA	GA	AA	GA	AA	AA	GA	GA	GA	AA	AA	GA	GA
SHRSPaS004895	A/G	1	97484797	+	NA	NA	NA	NA	NA	NA	GA	AA	AA	GG	GG	GA	AA	GG	GA	GA	GA	GG	GA	GA	GG	GG	GG	GA	GA	AA	GG	GA	GA	AA	AA	GA	GA	GG	AA	GA	GA	GA	GA	GG	GA	AA	AA	GA	GA
SHRSPaS002286	G/A	2	173239	+	NA	NA	NA	NA	NA	NA	GG	GG	GA	GG	GA	GA	GG	AA	GG	GG	GA	AA	GA	GA	GG	GG	GG	AA	AA	GG	GA	GG	GA	GA	GA	GG	GG	GG	AA	GA	GA	GA	AA	GG	GG	GG	GG	GA	AA
SHRSPaS004751	A/G	2	509035	+	NA	NA	NA	NA	NA	NA	GA	AA	AA	GG	GA	AA	GA	AA	AA	AA	AA	AA	AA	AA	GA	GA	GA	AA	AA	AA	AA	GA	GA	AA	AA	GA	GA	AA	AA	AA	AA	AA	AA	GG	AA	GA	AA	GA	AA
SHRSPaS006662	C/T	2	752057	+	NA	NA	NA	NA	NA	NA	CC	CC	CT	CC	CC	CT	CC	CC	CC	CT	CC	CT	CT	CC	CC	CC	CT	CC	CT	CC	CC	CC	CC	CT	CC	CC	CC	CT	CC	CT	CT	CT	CT	CC	CT	CC	CC	CC	CT
SHRSPaS004583	C/T	2	753344	+	NA	NA	NA	NA	NA	NA	CC	CC	CC	CT	CC	CC	CC	CC	CC	CC	CC	CC	CC	CC	CT	CC	CC	CC	CC	CC	CC	CT	CT	CC	CC	CC	CC	CC	CC	CC	CC	CC	CC	CC	CC	CC	CC	CC	CC
SHRSPaS002731	T/C	2	769555	+	NA	NA	NA	NA	NA	NA	TT	TT	CT	TT	CT	TT	TT	CT	TT	TT	TT	CT	TT	CT	CT	TT	TT	TT	CT	CT	CC	TT	CT	TT	CT	TT	CT	TT	TT	TT	TT	CT	CT	TT	TT	TT	TT	TT	CT
SHRSPaS002816	T/G	2	1031748	+	NA	NA	NA	NA	NA	NA	GT	GG	GT	GG	GT	GT	GG	TT	GT	GG	GG	GT	GT	GT	GG	TT	GG	TT	TT	GT	GT	GT	GT	GT	GG	GG	TT	GT	TT	TT	GT	TT	TT	GG	GT	GT	TT	GT	TT
SHRSPaS002969	G/A	2	1078982	+	NA	NA	NA	NA	NA	NA	AA	GG	GA	AA	AA	GG	GG	GG	GA	GG	GG	GG	GG	GA	AA	GG	GA	GG	GA	GA	GA	AA	AA	GG	GG	GA	GG	GG	GG	GG	GG	GG	GA	AA	GG	GG	GG	AA	GA
SHRSPaS006862	C/T	2	1257945	+	NA	NA	NA	NA	NA	NA	CC	CC	CT	CC	CC	CC	CC	CC	CC	CT	CC	CC	CT	CC	CC	CC	CT	CC	CC	CC	CC	CC	CC	CC	CC	CC	CC	CT	TT	CC	CT	CC	CC	CC	CT	CT	CC	CC	CC
SHRSPaS006629	A/G	2	1348841	+	NA	NA	NA	NA	NA	NA	AA	GA	AA	AA	AA	GA	AA	AA	AA	GA	GA	AA	AA	AA	AA	AA	AA	AA	AA	GA	AA	AA	AA	GA	GA	GA	AA	GA	GA	AA	AA	AA	AA	AA	AA	AA	GA	AA	AA
SHRSPaS002522	T/G	2	1522394	+	NA	NA	NA	NA	NA	NA	GT	TT	GT	TT	GT	TT	GT	GT	TT	TT	GT	GT	TT	GG	GT	TT	TT	TT	TT	GT	GG	GT	GT	TT	TT	TT	GT	TT	TT	TT	TT	GT	TT	TT	TT	GT	TT	GT	GT
SHRSPaS006768	G/A	2	1710329	+	NA	NA	NA	NA	NA	NA	GG	GA	GA	GG	GG	GA	GA	GA	GG	GA	GG	GA	GA	GG	GG	AA	GA	GG	AA	GG	GG	GG	GG	GA	GG	GG	GA	AA	GA	GG	AA	GA	AA	GG	AA	GG	AA	GG	GA
SHRSPaS002356	A/G	2	1736723	+	NA	NA	NA	NA	NA	NA	GA	GA	GA	AA	AA	GA	GA	GA	AA	GA	AA	GG	GA	GA	AA	GG	GA	AA	GG	GA	GG	GA	AA	GA	AA	AA	GA	GG	GA	AA	GG	AA	GG	AA	GG	AA	AA	GA	GG
SHRSPaS006580	C/T	2	1750683	+	NA	NA	NA	NA	NA	NA	CC	CT	CC	CC	CC	CT	CC	CC	CC	CT	CT	CC	CC	CC	CC	CC	CC	CC	CC	CT	CC	CC	CC	CT	TT	CC	CC	CC	CC	CC	CC	CC	CC	CC	CC	CC	CC	CC	CC
SHRSPaS004466	C/T	2	1755409	+	NA	NA	NA	NA	NA	NA	CT	CC	CC	TT	CT	CC	CC	CC	CT	CC	CC	CC	CC	CC	CT	CC	CC	CC	CC	CC	CC	CT	CT	CC	CC	CT	CC	CC	CC	CC	CC	CC	CC	TT	CC	CC	CC	CT	CC
SHRSPaS001846	A/G	2	1771120	+	NA	NA	NA	NA	NA	NA	GA	GA	GA	GG	GG	GA	AA	AA	GA	GA	GG	AA	AA	GA	GG	AA	AA	AA	AA	GA	AA	GA	GG	GA	GG	GA	GA	AA	GA	AA	AA	AA	AA	GG	AA	GA	GA	GA	AA
SHRSPaS003390	C/T	2	1866624	+	NA	NA	NA	NA	NA	NA	CC	CC	CC	CC	CC	CC	CC	CC	CC	CC	CC	CC	CC	TT	CC	CC	CC	CC	CC	CT	CC	CC	CC	CC	CC	CC	CC	CC	CC	CC	CC	CC	CC	CC	CC	CC	CC	CT	CT
SHRSPaS005720	T/C	2	1869092	+	NA	NA	NA	NA	NA	NA	TT	CT	CT	CT	CT	CT	CT	CT	CT	CT	CC	CT	TT	TT	CT	CC	CT	TT	CT	CT	CC	TT	CT	CT	CC	CT	CC	CT	TT	TT	TT	CC	CT	TT	CT	CT	CC	TT	TT
SHRSPaS005014	A/C	2	1877512	+	NA	NA	NA	NA	NA	NA	CA	AA	AA	AA	AA	AA	AA	AA	CA	AA	AA	AA	AA	AA	CA	AA	AA	AA	AA	AA	AA	CA	CA	AA	AA	AA	AA	AA	AA	AA	AA	AA	AA	CA	AA	AA	AA	AA	AA
SHRSPaS002687	A/G	2	1976488	+	NA	NA	NA	NA	NA	NA	AA	GA	GA	AA	AA	AA	GA	AA	AA	GA	AA	AA	GA	AA	GA	AA	GA	AA	AA	AA	AA	AA	AA	AA	AA	AA	AA	GA	AA	AA	GA	AA	AA	AA	AA	AA	GG	AA	AA
SHRSPaS004053	C/T	2	1997856	+	NA	NA	NA	NA	NA	NA	CT	CC	CC	TT	CT	CC	CC	CC	CT	CC	CC	CC	CC	CC	CT	CC	CC	CC	CC	CC	CC	CT	CT	CC	CC	CT	CC	CC	CC	CC	CC	CC	CC	TT	CC	CC	CC	CT	CC
SHRSPaS006665	T/C	2	2006045	+	NA	NA	NA	NA	NA	NA	TT	CT	TT	TT	TT	CT	TT	TT	TT	CT	CT	TT	TT	TT	TT	TT	TT	TT	TT	CT	TT	TT	TT	CT	CC	TT	TT	TT	TT	TT	TT	TT	TT	TT	TT	TT	TT	TT	TT
SHRSPaS004208	A/G	2	2069644	+	NA	NA	NA	NA	NA	NA	AA	AA	AA	AA	AA	AA	AA	AA	AA	AA	AA	AA	AA	AA	AA	GG	AA	NN	AA	AA	GG	AA	AA	AA	AA	AA	GA	AA	NN	NN	AA	AA	AA	AA	GG	AA	GG	AA	AA
SHRSPaS002374	T/C	2	2175662	+	NA	NA	NA	NA	NA	NA	CT	TT	CT	TT	CT	TT	TT	CT	TT	TT	CT	CT	TT	CC	CT	TT	TT	TT	CT	CT	TT	CT	CT	TT	TT	TT	TT	TT	CT	TT	TT	CT	CT	TT	TT	TT	TT	CT	CT
SHRSPaS003472	A/C	2	2205225	+	NA	NA	NA	NA	NA	NA	CA	AA	AA	CC	CC	AA	AA	AA	AA	AA	CA	CA	AA	AA	CC	AA	AA	AA	AA	AA	AA	AA	CA	AA	AA	CA	AA	AA	AA	AA	AA	AA	AA	CA	AA	AA	AA	CA	AA
SHRSPaS001135	T/C	2	3033288	+	NA	NA	NA	NA	NA	NA	CT	TT	CT	TT	TT	TT	TT	TT	TT	TT	CT	TT	TT	CC	TT	TT	TT	TT	TT	TT	CT	CT	CT	TT	TT	TT	TT	TT	TT	TT	TT	TT	TT	TT	TT	TT	TT	TT	TT
SHRSPaS002808	G/A	2	3043768	+	NA	NA	NA	NA	NA	NA	GA	GG	GA	GG	GG	GG	GG	GG	GG	GG	GA	GG	GG	AA	GG	GG	GG	GG	GG	GG	GA	GA	GA	GG	GG	GG	GG	GG	GG	GG	GG	GG	GG	GG	GG	GG	GG	GG	GG
SHRSPaS005084	C/T	2	3055790	+	NA	NA	NA	NA	NA	NA	CC	CT	CC	CC	CC	TT	CC	TT	CT	CT	CT	CT	CC	CC	CC	CC	CC	CC	CT	TT	CC	CC	CC	TT	TT	CC	CC	CT	CC	CC	CT	TT	CT	CC	CT	CC	TT	CC	CC
SHRSPaS002171	C/A	2	3142195	+	NA	NA	NA	NA	NA	NA	CA	CC	CA	CC	CA	CC	CC	CC	CC	CC	CC	CC	CC	AA	CA	CC	CA	CC	CC	CC	CC	CA	CA	CC	CC	CC	CC	CC	CC	CC	CC	CC	CC	CC	CC	CC	CC	CC	CC
SHRSPaS004871	A/G	2	3490258	+	NA	NA	NA	NA	NA	NA	GA	AA	AA	GA	AA	AA	AA	AA	GA	AA	AA	AA	AA	AA	GA	AA	AA	AA	AA	AA	AA	GA	GA	AA	AA	GA	AA	AA	AA	AA	AA	AA	AA	GA	AA	AA	AA	GA	AA
SHRSPaS002183	A/G	2	3571526	+	NA	NA	NA	NA	NA	NA	GA	AA	GA	GA	GA	AA	AA	AA	GA	AA	GA	AA	AA	GA	GG	AA	AA	AA	GA	AA	AA	GA	GA	AA	AA	GA	AA	AA	AA	AA	AA	AA	GA	GG	AA	AA	AA	GG	AA
SHRSPaS002428	C/T	2	3596037	+	NA	NA	NA	NA	NA	NA	CT	CC	CT	CT	CC	CC	CC	CC	CT	CC	CT	CC	CC	CC	CT	CC	CT	CC	CC	CC	CC	CT	TT	CC	CC	CT	CC	CC	CC	CC	CC	CC	CC	TT	CC	CC	CC	CT	CC
SHRSPaS005813	A/G	2	3632162	+	NA	NA	NA	NA	NA	NA	AA	GA	AA	AA	AA	GA	AA	GA	AA	GA	GA	AA	AA	AA	AA	AA	AA	AA	AA	GA	AA	AA	AA	GA	GG	AA	GA	AA	AA	AA	GA	AA	AA	AA	AA	AA	AA	AA	AA
SHRSPaS003804	A/G	2	3641099	+	NA	NA	NA	NA	NA	NA	GA	AA	AA	AA	GA	AA	AA	AA	AA	AA	AA	AA	AA	GA	GA	AA	AA	AA	AA	AA	AA	GA	AA	AA	AA	AA	AA	AA	AA	AA	AA	AA	AA	AA	AA	AA	AA	AA	AA
SHRSPaS005339	C/T	2	3657712	+	NA	NA	NA	NA	NA	NA	CC	CT	CT	CC	CC	CT	CT	CT	CC	CT	CT	CC	CC	CC	CC	CT	CC	CC	CC	CT	CT	CC	CT	TT	TT	CC	CT	CT	CC	CC	CT	CT	CC	CC	CT	CT	CC	CC	CC
SHRSPaS004715	A/G	2	3887083	+	NA	NA	NA	NA	NA	NA	GA	AA	AA	GG	AA	AA	AA	AA	GA	AA	AA	AA	AA	AA	GA	AA	AA	AA	AA	AA	AA	AA	AA	AA	AA	GA	AA	AA	AA	AA	AA	AA	AA	GA	AA	AA	AA	AA	AA
SHRSPaS001340	G/T	2	3957878	+	NA	NA	NA	NA	NA	NA	GT	GG	GT	GG	GT	GG	GG	GT	GG	GG	GT	GT	GG	TT	GT	GT	GT	GG	GT	GT	TT	GT	TT	GG	GG	GG	GT	GG	TT	GG	GG	GT	GT	GG	GG	GG	GG	GT	GT
SHRSPaS002196	C/T	2	3966451	+	NA	NA	NA	NA	NA	NA	CC	TT	CT	CC	CT	CT	TT	TT	CC	TT	CT	CC	TT	CC	CC	CC	CT	TT	CC	CT	CT	CT	CC	TT	TT	CT	CC	CT	CC	TT	TT	TT	CC	CC	TT	CT	CC	CT	CT
SHRSPaS004136	C/T	2	4016055	+	NA	NA	NA	NA	NA	NA	CT	CC	CC	TT	CT	CC	CC	CC	CT	CC	CC	CC	CC	CC	CT	CC	CC	CC	CC	CC	CC	CC	CC	CC	CC	CT	CC	CC	CC	CC	CC	CC	CC	TT	CC	CC	CC	CC	CC
SHRSPaS002561	G/A	2	4382545	+	NA	NA	NA	NA	NA	NA	GA	GG	GA	GG	GA	GG	GG	GG	GG	GG	GG	GA	GG	AA	GA	GA	GG	GG	GG	GG	GG	GA	GA	GG	GG	GG	GG	GG	GG	GG	GG	GG	GG	GG	GG	GG	GG	GA	GG
SHRSPaS006718	T/C	2	4383497	+	NA	NA	NA	NA	NA	NA	TT	CT	CT	TT	TT	CT	CT	TT	TT	CT	CC	TT	CC	TT	TT	CT	TT	CC	TT	CT	CT	CT	TT	CT	CC	CT	CT	TT	CC	CC	TT	CT	TT	TT	CT	CC	TT	TT	CT
SHRSPaS002849	A/G	2	4456072	+	NA	NA	NA	NA	NA	NA	AA	AA	GA	AA	GG	AA	AA	GA	AA	AA	GA	AA	AA	AA	GA	GA	AA	AA	AA	AA	GA	AA	GA	GA	AA	AA	AA	AA	AA	AA	AA	GA	AA	AA	AA	AA	AA	AA	GA
SHRSPaS005317	C/T	2	4487392	+	NA	NA	NA	NA	NA	NA	CC	CT	CC	CC	CC	CC	CT	CC	CC	CT	CC	CC	CC	CC	CC	CC	CT	CC	CC	CC	CC	CC	CC	CC	CC	CC	CC	CT	CC	CC	CC	CT	CC	CC	CT	CC	CC	CC	CT
SHRSPaS006379	G/A	2	4570890	+	NA	NA	NA	NA	NA	NA	GG	GG	GA	GG	AA	GG	GG	AA	GA	GG	GA	GA	GG	GA	GA	GA	GG	GG	GG	GG	GA	GG	GA	GG	GG	GG	GG	GG	GG	GG	GA	GA	GG	GG	GG	GG	GG	GG	GA
SHRSPaS001666	C/T	2	4587661	+	NA	NA	NA	NA	NA	NA	CT	CT	CC	CC	CT	CC	CT	CT	CT	CT	CC	CT	CC	TT	CT	CC	CT	CC	CT	CT	CT	CT	CC	CC	CC	CC	CT	CT	CC	CC	CT	CT	CT	CC	CT	CC	CC	CT	CC
SHRSPaS006065	G/A	2	4637272	+	NA	NA	NA	NA	NA	NA	GG	GA	GA	GG	GA	GA	GG	GG	GG	GA	AA	GG	AA	GG	GG	AA	GG	AA	GA	GG	GG	GG	GG	GA	GA	GA	GA	GG	GG	AA	GA	GA	GA	GG	GA	GG	GA	GG	AA
SHRSPaS002928	A/C	2	4853810	+	NA	NA	NA	NA	NA	NA	AA	AA	CA	AA	AA	AA	CA	CA	AA	AA	AA	AA	AA	AA	AA	CA	AA	AA	AA	AA	AA	AA	CA	AA	AA	AA	CA	AA	AA	AA	AA	CA	AA	AA	AA	CA	AA	AA	AA
SHRSPaS001362	G/A	2	4870239	+	NA	NA	NA	NA	NA	NA	GA	GA	GG	AA	GG	GG	AA	GG	GA	GA	GG	GG	GG	GG	GA	GG	AA	GG	GG	GG	GG	GA	GA	GG	GG	GA	GG	GA	GG	GG	GG	GG	GG	AA	GA	GA	GG	GA	GG
SHRSPaS005984	A/G	2	4886079	+	NA	NA	NA	NA	NA	NA	AA	GA	GA	AA	AA	GG	AA	GA	AA	GA	GA	GA	GG	AA	AA	AA	AA	GG	GA	GA	AA	AA	AA	GG	GG	GA	AA	GA	GG	GA	GG	GA	GA	AA	GA	GA	AA	AA	GA
SHRSPaS002685	G/A	2	5023939	+	NA	NA	NA	NA	NA	NA	GA	GA	GA	GG	AA	GG	GA	GA	AA	GA	GA	GA	GG	AA	GA	AA	GA	GG	GA	GA	AA	GA	GA	GG	GG	GG	GA	GA	GG	GG	GG	GA	GA	GG	GG	GA	GG	GA	GA
SHRSPaS001306	T/C	2	5028834	+	NA	NA	NA	NA	NA	NA	CT	CT	TT	CT	TT	CT	CT	CT	CT	TT	CT	TT	TT	TT	TT	TT	CT	TT	TT	TT	TT	TT	TT	CT	CT	CT	CT	TT	TT	CT	CT	CT	TT	CT	CT	CT	CT	CT	TT
SHRSPaS006364	A/G	2	5055265	+	NA	NA	NA	NA	NA	NA	AA	AA	GA	AA	AA	GA	AA	AA	AA	GA	AA	GA	GA	AA	AA	AA	AA	GG	GA	GA	AA	AA	AA	GA	GA	AA	AA	GA	GG	GA	AA	AA	GA	AA	GA	AA	AA	AA	AA
SHRSPaS006189	A/G	2	5505384	+	NA	NA	NA	NA	NA	NA	AA	GA	GA	AA	AA	GA	GA	GA	AA	GG	GA	AA	GA	AA	AA	AA	AA	GG	AA	AA	AA	AA	AA	AA	GA	AA	AA	AA	GG	GA	GA	AA	AA	AA	GG	GA	AA	GA	AA
SHRSPaS003907	G/T	2	5505483	+	NA	NA	NA	NA	NA	NA	GT	GG	GG	TT	GG	GG	GG	GG	GT	GG	GG	GG	GG	GG	GG	GG	GT	GG	GG	GG	GG	GT	GT	GG	GG	GT	GG	GG	GG	GG	GG	GG	GG	GT	GG	GG	GG	GT	GG
SHRSPaS002408	A/C	2	5547077	+	NA	NA	NA	NA	NA	NA	CA	CA	AA	CC	AA	CA	CA	CA	CC	AA	CA	AA	CA	AA	NN	AA	CA	AA	CA	AA	CA	CA	CA	CA	CA	CC	CA	AA	CC	CA	CC	CA	CA	CA	CA	CC	CC	CA	CA
SHRSPaS004551	A/G	2	5591270	+	NA	NA	NA	NA	NA	NA	GA	AA	AA	GG	AA	AA	AA	AA	AA	AA	AA	AA	AA	AA	NN	AA	GA	AA	AA	AA	AA	GA	GA	AA	AA	GA	AA	AA	AA	AA	AA	AA	AA	GA	AA	AA	AA	GA	AA
SHRSPaS006640	T/C	2	5591541	+	NA	NA	NA	NA	NA	NA	TT	CT	TT	TT	TT	CT	TT	CT	TT	TT	CT	TT	CT	TT	TT	TT	TT	TT	CT	TT	CT	TT	TT	TT	CT	CT	TT	TT	TT	CT	CC	TT	CT	TT	CT	CT	CC	TT	CT
SHRSPaS003241	G/T	2	5650128	+	NA	NA	NA	NA	NA	NA	TT	GG	GT	TT	GT	GG	GG	GG	GG	GG	GG	GT	GT	GT	TT	GT	GT	GG	GT	GT	TT	TT	TT	GG	GG	TT	GT	GG	GG	GT	GT	GG	GT	GT	GG	GG	GT	TT	GT
SHRSPaS004883	G/A	2	5675740	+	NA	NA	NA	NA	NA	NA	GA	GA	GA	GG	GG	GA	GG	GA	GA	AA	GA	GG	AA	GG	GA	GG	GG	AA	GG	GG	GG	GG	GG	GA	GA	GA	GG	GG	GG	AA	AA	GA	GG	GG	AA	GA	AA	GG	GA
SHRSPaS001578	A/G	2	5969793	+	NA	NA	NA	NA	NA	NA	AA	GA	AA	AA	GA	GA	GG	AA	GA	AA	AA	GA	AA	AA	AA	GA	GA	AA	GA	GA	AA	AA	AA	GA	GA	AA	AA	GG	AA	AA	AA	GA	GA	AA	AA	GG	GA	AA	GA
SHRSPaS005564	C/T	2	5993723	+	NA	NA	NA	NA	NA	NA	CC	TT	CT	CC	CC	CT	CT	CT	CT	TT	CT	CC	CT	CC	CC	CT	CT	TT	CC	CC	CC	CC	CC	CC	CT	CC	CC	CT	CC	CT	CT	CC	CC	CT	TT	CC	CC	CC	CC
SHRSPaS005909	G/A	2	6025328	+	NA	NA	NA	NA	NA	NA	GG	GA	GA	GG	GG	GG	GA	GG	GA	AA	GG	GG	AA	GG	GG	GA	GA	AA	GA	GG	GG	GG	GG	GG	GG	GA	GG	GA	GG	AA	GA	GG	GA	GA	GA	GG	GA	GG	GA
SHRSPaS001787	A/G	2	6029070	+	NA	NA	NA	NA	NA	NA	GA	AA	GA	AA	GA	AA	AA	GA	AA	AA	GA	GA	AA	GA	GA	AA	AA	AA	AA	GA	GA	GA	GA	AA	AA	AA	GA	AA	AA	AA	AA	GA	AA	AA	AA	AA	AA	AA	GA
SHRSPaS005068	G/A	2	6126934	+	NA	NA	NA	NA	NA	NA	GG	NN	GA	GG	GG	GA	NN	GA	GG	AA	GA	GG	AA	GG	GG	GG	GG	AA	GG	GG	GG	GG	GG	GG	GA	GA	GG	GG	GG	GA	AA	GG	GG	GG	AA	GA	GG	GG	GA
SHRSPaS002890	T/G	2	6365969	+	NA	NA	NA	NA	NA	NA	GT	TT	GT	TT	GT	TT	TT	GT	TT	TT	TT	TT	TT	TT	TT	GT	TT	TT	TT	TT	TT	GT	GT	TT	TT	TT	TT	TT	GG	TT	TT	GT	TT	TT	TT	TT	TT	TT	TT
SHRSPaS002801	T/G	2	6483493	+	NA	NA	NA	NA	NA	NA	GG	TT	GT	GG	TT	TT	TT	TT	GG	TT	GT	GT	TT	GT	GT	TT	GT	TT	TT	TT	GG	GG	GG	GT	TT	GT	GT	TT	GG	TT	TT	GT	TT	GG	TT	GT	GG	GG	GT
SHRSPaS002787	A/G	2	6491689	+	NA	NA	NA	NA	NA	NA	GG	AA	GA	GG	AA	AA	AA	AA	GG	AA	GA	GA	AA	GA	GA	AA	GA	AA	AA	AA	GG	GG	GG	AA	AA	GA	GA	AA	GG	AA	AA	GA	AA	GG	AA	GA	AA	GG	GA
SHRSPaS001630	C/T	2	6563081	+	NA	NA	NA	NA	NA	NA	CT	CT	CT	CC	CT	CT	CT	CT	TT	CC	TT	CT	CC	CT	CC	CC	CC	CC	CC	CT	TT	CT	CT	CC	CT	CC	CT	CC	TT	CC	CC	CC	CC	CC	CT	TT	CC	CT	CT
SHRSPaS002991	T/C	2	6717257	+	NA	NA	NA	NA	NA	NA	CT	TT	CT	TT	TT	TT	CT	CT	TT	TT	CT	CT	TT	CT	CT	TT	TT	TT	TT	CT	CC	CT	CT	TT	TT	TT	TT	TT	TT	TT	TT	CT	TT	CT	TT	CT	TT	CT	TT
SHRSPaS005612	C/T	2	6760394	+	NA	NA	NA	NA	NA	NA	CC	CC	CT	CC	CC	CC	CC	CC	CC	CT	CC	CC	CC	CC	CC	CC	CC	TT	CC	CC	CC	CC	CC	CC	CC	CC	CC	CC	CC	CC	CC	CC	CC	CC	CT	CC	CC	CC	CC
SHRSPaS002086	G/T	2	6792080	+	NA	NA	NA	NA	NA	NA	TT	GG	GT	GG	GT	GG	GT	GT	GT	GG	GT	GT	GG	TT	GG	GG	GG	GG	GG	GT	TT	GT	GT	GG	GG	GG	GT	GG	TT	GG	GG	GT	GG	GT	GG	TT	GG	GT	GG
SHRSPaS006515	G/T	2	6988405	+	NA	NA	NA	NA	NA	NA	GG	GT	GT	GG	GG	GT	GT	GG	GG	TT	GG	GT	GG	GG	GG	GG	GT	TT	GG	GT	GG	GG	GG	GT	GT	GG	GG	TT	GG	GG	GG	GG	GT	GG	GT	GG	GG	GG	GG
SHRSPaS003038	G/A	2	7022985	+	NA	NA	NA	NA	NA	NA	GA	GA	GG	AA	GA	GA	GA	GA	AA	GG	GA	GG	AA	GG	AA	AA	GA	GG	GA	GG	GG	GA	GA	GA	GA	AA	AA	GG	AA	AA	AA	GA	GG	AA	GA	GA	AA	GA	GA
SHRSPaS003213	A/C	2	7119764	+	NA	NA	NA	NA	NA	NA	CA	AA	AA	CC	CA	AA	AA	AA	CA	AA	AA	AA	AA	CC	CA	CC	CA	AA	CA	CA	CA	CA	CA	AA	AA	CA	AA	AA	AA	AA	AA	AA	CA	CC	AA	AA	AA	CA	AA
SHRSPaS005353	T/C	2	7120097	+	NA	NA	NA	NA	NA	NA	TT	CT	TT	TT	TT	CT	CT	CT	TT	TT	CT	TT	CT	TT	TT	TT	TT	TT	CT	TT	TT	TT	TT	TT	CT	CT	TT	TT	TT	CT	CC	TT	TT	TT	CT	CT	TT	TT	CT
SHRSPaS002659	G/A	2	7214841	+	NA	NA	NA	NA	NA	NA	GA	GA	GA	AA	GA	GA	GG	AA	GA	GG	GA	GA	GA	AA	GA	GG	GA	GG	GA	GA	AA	GA	AA	GG	GA	AA	GA	GG	AA	GA	AA	GA	GG	AA	GA	GA	GA	GA	AA
SHRSPaS006461	C/T	2	7231981	+	NA	NA	NA	NA	NA	NA	CC	CT	CT	CC	CC	CT	CT	CC	CC	TT	CC	CT	CC	CC	CC	CC	CT	TT	CC	CT	CC	CC	CC	CT	CT	CC	CC	TT	CC	CC	CC	CC	CT	CC	CT	CC	CC	CC	CC
SHRSPaS002234	C/A	2	7285440	+	NA	NA	NA	NA	NA	NA	CC	CC	CA	CC	CA	CC	CC	CC	CA	CC	CA	CA	CC	AA	CC	CC	CC	CC	CC	CA	AA	CC	CA	CC	CC	CC	CA	CC	AA	CA	CC	CC	CC	CC	CC	CC	CA	CA	CA
SHRSPaS006959	G/T	2	7329728	+	NA	NA	NA	NA	NA	NA	GG	GT	GG	TT	GG	GG	GT	GG	GG	GG	GG	GG	GG	GG	GT	GG	GG	GG	GG	GG	GG	GG	GT	GG	GG	GG	GT	GT	GG	GG	GG	GG	GG	TT	GG	GG	GG	GG	GG
SHRSPaS001593	C/T	2	7471845	+	NA	NA	NA	NA	NA	NA	CC	CT	TT	CC	CT	TT	CT	CT	CC	CT	CT	CT	TT	CC	CT	TT	CC	TT	CT	CC	CC	CC	CT	CT	CT	CT	CT	CC	TT	TT	TT	CT	CC	CC	TT	CT	CT	CC	CT
SHRSPaS006989	C/T	2	7567254	+	NA	NA	NA	NA	NA	NA	CC	CC	CT	CC	CC	CC	CC	CC	CC	TT	CC	CT	CC	CC	CC	CC	CT	TT	CC	CT	CC	CC	CC	CT	CT	CC	CC	CT	TT	CC	CC	CC	CT	CC	CT	CC	CC	CC	CC
SHRSPaS003751	T/C	2	7772138	+	NA	NA	NA	NA	NA	NA	CT	TT	CT	TT	CC	TT	TT	CT	TT	TT	CT	CT	TT	CC	CT	TT	CT	TT	TT	CT	CC	TT	CT	TT	TT	TT	TT	TT	TT	TT	TT	TT	TT	TT	TT	TT	TT	CT	CT
SHRSPaS005036	G/A	2	7804039	+	NA	NA	NA	NA	NA	NA	GG	GA	GG	GG	GG	GG	GA	GG	GG	GG	GG	GG	GG	GG	GG	GG	GG	GG	GG	GG	GG	GG	GG	GG	GG	GG	GG	GA	GG	GG	GG	GG	GG	GG	GG	GG	GG	GG	GG
SHRSPaS001769	T/C	2	7887677	+	NA	NA	NA	NA	NA	NA	CT	TT	CT	CC	TT	TT	TT	CT	TT	TT	TT	TT	TT	CT	CT	CT	CT	TT	TT	TT	CT	CT	CC	TT	TT	CT	TT	TT	TT	TT	TT	TT	TT	CC	TT	CT	TT	CT	CT
SHRSPaS003693	T/C	2	7969863	+	NA	NA	NA	NA	NA	NA	CT	TT	TT	TT	TT	TT	CT	TT	TT	TT	TT	TT	TT	TT	TT	CT	CT	TT	CT	TT	TT	CT	TT	TT	TT	TT	CT	TT	TT	TT	TT	CT	CT	TT	TT	CT	TT	CT	CT
SHRSPaS006019	G/A	2	7970085	+	NA	NA	NA	NA	NA	NA	GG	GA	GG	AA	GG	GG	GA	GG	GG	GA	GG	GG	GG	GG	GG	GG	GA	GG	GG	GA	GG	GG	GA	GA	GA	GA	GG	AA	GG	GA	GG	GG	GG	AA	GG	GG	GG	GG	GG
SHRSPaS005568	T/C	2	8036294	+	NA	NA	NA	NA	NA	NA	TT	CT	CT	TT	TT	CC	TT	CT	TT	CC	CT	CC	CC	TT	TT	CT	CT	CC	CC	CT	TT	TT	TT	CC	CC	CT	TT	CT	CC	CT	CC	CT	CC	TT	CC	TT	TT	CT	CC
SHRSPaS005109	T/C	2	8069892	+	NA	NA	NA	NA	NA	NA	TT	CT	TT	TT	TT	TT	CC	TT	TT	TT	TT	TT	TT	TT	TT	CT	TT	TT	TT	TT	TT	TT	TT	TT	TT	TT	CT	CT	TT	CT	TT	TT	TT	TT	TT	CT	CT	TT	TT
SHRSPaS006582	C/T	2	8592903	+	NA	NA	NA	NA	NA	NA	CC	TT	CT	CC	CC	TT	TT	CC	CC	CT	CT	CT	TT	CC	CT	TT	CC	TT	CT	CC	CC	CC	CC	CT	CT	CT	CT	CT	TT	TT	TT	CT	CT	CC	TT	CT	CT	CC	CT
SHRSPaS001641	G/T	2	8676156	+	NA	NA	NA	NA	NA	NA	TT	GG	GT	TT	TT	GG	GG	GT	TT	GG	GT	GT	GG	TT	TT	GG	GT	GG	GT	GT	GT	TT	TT	GG	GG	GT	GT	GG	GG	GG	GG	GG	GT	TT	GG	GT	GG	GT	GT
SHRSPaS006839	G/A	2	8696390	+	NA	NA	NA	NA	NA	NA	GG	AA	GA	GG	GG	AA	AA	GG	GG	GA	GA	GA	AA	GG	GG	AA	GG	AA	GA	GG	GG	GG	GG	GA	GA	GA	GA	GA	GG	AA	AA	GA	GA	GG	AA	GA	AA	GG	GA
SHRSPaS004324	C/T	2	8700691	+	NA	NA	NA	NA	NA	NA	CT	CC	CC	TT	CC	CC	CC	CC	CC	CC	CC	CC	CC	CC	CT	CC	CC	CC	CC	CC	CC	CT	CT	CC	CC	CT	CC	CC	CC	CC	CC	CC	CC	TT	CC	CC	CC	CC	CC
SHRSPaS006817	G/A	2	8752305	+	NA	NA	NA	NA	NA	NA	GG	AA	GA	GG	GG	AA	AA	GG	GG	GA	GA	GA	AA	GG	GG	GA	GG	AA	GA	GG	GG	GG	GG	GA	GA	GA	GA	GA	AA	AA	AA	GA	GA	GG	AA	GA	AA	GG	GA
SHRSPaS003776	C/A	2	8757551	+	NA	NA	NA	NA	NA	NA	CA	CC	CC	CA	CC	CC	CC	CC	CC	CC	CC	CC	CC	CC	CA	CC	CC	CC	CC	CC	CC	CA	CA	CC	CC	CA	CC	CC	CC	CC	CC	CC	CC	CC	CC	CC	CC	CC	CC
SHRSPaS006260	A/G	2	8772280	+	NA	NA	NA	NA	NA	NA	AA	GA	AA	AA	AA	GA	AA	AA	GG	GA	AA	AA	GA	AA	AA	GA	AA	AA	GA	AA	AA	AA	AA	AA	GA	GA	GA	AA	AA	GA	GG	GG	AA	AA	AA	GA	AA	AA	AA
SHRSPaS004026	A/G	2	8772344	+	NA	NA	NA	NA	NA	NA	GA	AA	AA	GG	AA	AA	AA	AA	AA	AA	AA	AA	AA	AA	GA	AA	AA	AA	AA	AA	AA	GA	GA	AA	AA	GA	AA	AA	AA	AA	AA	AA	AA	GG	AA	AA	AA	AA	AA
SHRSPaS002365	C/T	2	9099950	+	NA	NA	NA	NA	NA	NA	CT	CC	CT	CC	CT	CC	CC	CT	CC	CC	CC	CT	CC	TT	CT	CC	CC	CC	CC	CC	TT	CT	CT	CC	CC	CC	CC	CC	CC	CC	CC	CT	CC	CC	CC	CC	CC	CT	CC
SHRSPaS002858	T/C	2	9377528	+	NA	NA	NA	NA	NA	NA	CT	TT	CT	CC	CC	TT	CT	CT	CC	TT	CT	CT	TT	CC	CC	TT	CT	TT	CT	CT	CC	CC	CC	TT	TT	CT	CT	TT	CT	TT	TT	CT	CT	CC	TT	CT	TT	CC	CT
SHRSPaS002521	T/C	2	9515695	+	NA	NA	NA	NA	NA	NA	CT	TT	CT	CC	CC	TT	TT	CT	CC	TT	CT	CT	TT	CC	CC	TT	CT	TT	CT	CT	CC	CC	CC	TT	TT	CT	CT	TT	CT	TT	TT	CT	CT	CC	TT	TT	TT	CC	CT
SHRSPaS001449	T/C	2	9516055	+	NA	NA	NA	NA	NA	NA	CT	TT	CT	CC	CC	TT	TT	CT	TT	TT	CT	CT	TT	CC	CC	TT	CT	TT	CT	CT	CC	CC	CC	TT	TT	CT	TT	TT	CT	TT	TT	CT	CT	CC	TT	TT	TT	CC	CT
SHRSPaS002114	T/C	2	9615814	+	NA	NA	NA	NA	NA	NA	CT	TT	CT	CT	CC	TT	TT	TT	TT	TT	CT	CT	TT	CC	CC	TT	CT	TT	CT	CT	CC	CT	CC	TT	TT	CT	TT	TT	TT	TT	TT	CT	CT	CC	TT	TT	TT	CC	CT
SHRSPaS002294	G/A	2	9667278	+	NA	NA	NA	NA	NA	NA	GA	GG	GA	GG	AA	GG	GG	GG	GG	GG	GG	GG	GG	GA	GA	GG	GG	GG	GA	GA	GG	GA	GA	GG	GG	GG	GG	GG	GA	GG	GG	GG	GA	GG	GG	GG	GG	GG	GG
SHRSPaS003029	A/G	2	9673825	+	NA	NA	NA	NA	NA	NA	GA	AA	GA	GG	GG	AA	AA	GA	AA	AA	GA	GA	AA	GG	GG	AA	GA	AA	GA	GA	GG	GG	GG	AA	AA	GA	AA	AA	GA	AA	AA	GA	GA	GG	AA	AA	AA	GG	GA
SHRSPaS002780	C/T	2	9721936	+	NA	NA	NA	NA	NA	NA	CC	CC	CT	CT	CT	CC	CC	CC	TT	CC	CT	CT	CC	TT	CC	CC	CC	CC	CT	CT	TT	CC	CT	CC	CC	CC	CT	CC	CC	CC	CC	CT	CT	CC	CC	CC	CT	CT	CT
SHRSPaS003689	A/G	2	9726567	+	NA	NA	NA	NA	NA	NA	AA	AA	GA	AA	GA	AA	AA	AA	AA	AA	GA	GA	AA	GG	AA	AA	AA	AA	GA	GA	GG	AA	GA	AA	AA	AA	AA	AA	AA	AA	AA	GA	GA	AA	AA	AA	AA	GA	GA
SHRSPaS006116	T/C	2	9798815	+	NA	NA	NA	NA	NA	NA	TT	TT	CT	TT	CT	TT	TT	TT	CC	TT	TT	TT	TT	CT	TT	TT	TT	TT	CT	CT	TT	TT	CT	TT	TT	TT	TT	TT	TT	TT	TT	TT	CT	TT	TT	TT	TT	CT	CT
SHRSPaS004990	G/A	2	9825517	+	NA	NA	NA	NA	NA	NA	GA	GG	GG	GG	GG	GG	GG	GG	GG	GG	GG	GG	GG	GA	GG	GG	GG	GG	GG	GG	GG	GA	GG	GG	GG	GG	GA	GG	GG	GG	GG	GA	GG	GG	GG	GG	GG	GG	GG
SHRSPaS006251	G/T	2	10048420	+	NA	NA	NA	NA	NA	NA	GG	TT	GT	GG	GG	GT	GT	GG	GG	GT	GG	GT	TT	GG	GG	GG	GG	TT	GG	GG	GG	GG	GG	GG	GT	GT	GT	GT	GG	GT	TT	GT	GG	GG	TT	GT	GG	GG	GG
SHRSPaS004714	A/G	2	10137931	+	NA	NA	NA	NA	NA	NA	GA	AA	GA	AA	GG	AA	AA	GA	AA	AA	GA	GA	AA	GG	GA	NN	AA	AA	GA	GA	GG	GA	GA	AA	AA	AA	AA	AA	AA	AA	AA	GA	GA	AA	AA	AA	AA	GG	GA
SHRSPaS004780	A/G	2	10248545	+	NA	NA	NA	NA	NA	NA	GA	AA	AA	AA	GG	AA	AA	GA	AA	AA	AA	AA	AA	GA	GA	GA	AA	AA	AA	GA	GA	GA	AA	AA	AA	AA	AA	AA	AA	AA	AA	AA	AA	AA	AA	AA	AA	GA	GA
SHRSPaS005657	T/C	2	10458028	+	NA	NA	NA	NA	NA	NA	TT	CC	CT	TT	TT	CC	CC	TT	NN	CT	CT	CT	CT	TT	TT	TT	TT	CC	CT	CT	TT	TT	TT	CT	CC	TT	TT	TT	CC	CT	CC	TT	CT	TT	CC	CT	TT	TT	CT
SHRSPaS005431	C/T	2	10511269	+	NA	NA	NA	NA	NA	NA	CT	CC	CT	CT	TT	CT	CC	CT	TT	CC	TT	CT	CC	TT	NN	CC	CC	CT	CT	CT	TT	CT	CT	CC	CC	CC	CT	CC	CC	CC	CC	CT	TT	TT	CC	CT	TT	CT	CT
SHRSPaS003397	C/T	2	10563701	+	NA	NA	NA	NA	NA	NA	CT	CC	CC	TT	CC	CC	CC	CC	CC	CC	CC	CC	CC	CC	NN	CC	CT	CC	CC	CC	CC	CT	CT	CC	CC	CT	CC	CC	CC	CC	CC	CC	CC	TT	CC	CC	CC	CT	CC
SHRSPaS002213	T/C	2	10643141	+	NA	NA	NA	NA	NA	NA	CT	TT	CT	CC	CC	CT	TT	CT	CC	TT	CC	CT	TT	CC	CC	CC	TT	CT	CT	CT	CC	CT	CC	TT	TT	CT	CC	TT	TT	TT	TT	CT	CC	CC	TT	TT	TT	CC	CC
SHRSPaS006736	A/G	2	10736993	+	NA	NA	NA	NA	NA	NA	AA	AA	GA	AA	GG	AA	AA	GA	AA	AA	AA	GA	AA	AA	GA	AA	AA	AA	AA	GA	GG	AA	GA	AA	AA	AA	AA	AA	AA	AA	AA	AA	AA	AA	AA	AA	AA	GA	GA
SHRSPaS003610	T/G	2	10891506	+	NA	NA	NA	NA	NA	NA	GT	TT	TT	GT	TT	TT	TT	TT	TT	TT	TT	TT	TT	TT	GT	TT	TT	TT	TT	TT	TT	GT	GT	TT	TT	TT	TT	TT	TT	TT	TT	TT	TT	TT	TT	TT	TT	GT	TT
SHRSPaS002342	T/C	2	10984513	+	NA	NA	NA	NA	NA	NA	TT	TT	CT	TT	CC	TT	TT	TT	TT	TT	CT	CT	TT	CC	CT	TT	TT	TT	CT	CT	CT	TT	CT	TT	TT	TT	TT	TT	TT	TT	TT	CT	CT	TT	TT	TT	TT	TT	TT
SHRSPaS002755	G/T	2	10992676	+	NA	NA	NA	NA	NA	NA	GT	GG	GT	TT	TT	GG	GG	TT	GG	GG	GT	GT	GG	GG	TT	GG	GT	GG	TT	GT	TT	GT	TT	GT	GG	GT	GG	GT	TT	GT	GG	GT	GT	TT	GT	GT	GG	TT	GT
SHRSPaS005871	G/A	2	11024668	+	NA	NA	NA	NA	NA	NA	GG	AA	GA	GG	GG	AA	GA	GG	GG	AA	GA	GA	AA	GG	GG	GA	GG	AA	GG	GA	GG	GG	GG	GA	AA	GA	GA	GA	GG	GA	AA	GA	GA	GG	GA	GG	GG	GG	GA
SHRSPaS001354	T/G	2	11282317	+	NA	NA	NA	NA	NA	NA	TT	TT	GT	TT	GT	TT	TT	TT	TT	TT	GT	GT	TT	GG	TT	TT	TT	TT	GT	GT	GT	TT	GT	TT	TT	TT	TT	TT	TT	TT	TT	TT	GT	TT	TT	TT	TT	TT	TT
SHRSPaS004844	A/G	2	11525523	+	NA	NA	NA	NA	NA	NA	GA	AA	AA	GG	AA	AA	AA	AA	AA	AA	AA	AA	AA	AA	GA	AA	AA	AA	AA	AA	AA	GA	GA	AA	AA	GA	AA	AA	AA	AA	AA	AA	AA	GA	AA	AA	AA	GA	AA
SHRSPaS001574	A/G	2	11551335	+	NA	NA	NA	NA	NA	NA	GA	AA	GA	GG	GG	AA	AA	GA	AA	AA	GA	GA	AA	GG	GG	AA	AA	AA	GA	GA	GG	GA	GA	AA	AA	GA	AA	AA	GA	AA	AA	GA	AA	GG	GA	AA	AA	GG	GA
SHRSPaS003114	T/G	2	11561458	+	NA	NA	NA	NA	NA	NA	GT	TT	TT	GG	TT	TT	TT	TT	TT	TT	TT	TT	TT	TT	GT	TT	TT	TT	TT	TT	TT	GT	GT	TT	TT	GT	TT	TT	TT	TT	TT	TT	TT	GT	TT	TT	TT	GT	TT
SHRSPaS002594	G/A	2	11606990	+	NA	NA	NA	NA	NA	NA	GA	GG	GA	AA	AA	GG	GG	GA	GG	GA	GA	GA	GA	AA	AA	GG	GG	GA	GG	GA	AA	GA	GA	GG	GG	GA	GG	GG	AA	GA	GG	GA	GA	AA	GG	GG	AA	AA	AA
SHRSPaS005310	C/A	2	11708715	+	NA	NA	NA	NA	NA	NA	CC	AA	CA	CC	CC	AA	CA	CA	CC	CA	CA	CA	CA	CC	CC	CC	CA	CA	CC	CA	CC	CC	CC	CA	AA	CA	CC	AA	CA	CA	CA	CC	CC	CC	CA	CA	CC	CC	CC
SHRSPaS002989	C/A	2	11876785	+	NA	NA	NA	NA	NA	NA	CA	AA	CA	CC	CC	CA	AA	CC	CC	CA	CC	AA	CA	CC	CC	AA	CC	CA	CA	CA	CC	CA	CA	CA	AA	CC	AA	CC	AA	CA	CA	CC	CC	CC	AA	AA	AA	CC	CC
SHRSPaS003790	T/C	2	11935609	+	NA	NA	NA	NA	NA	NA	CT	TT	TT	CC	TT	TT	TT	TT	TT	TT	TT	TT	TT	TT	CT	TT	CT	TT	TT	TT	TT	CT	CT	TT	TT	CT	TT	TT	TT	TT	TT	TT	TT	CT	TT	TT	TT	CT	TT
SHRSPaS001701	C/T	2	12059096	+	NA	NA	NA	NA	NA	NA	CT	CC	CT	CC	CT	CC	CC	CC	CC	CC	CC	CC	CC	TT	CC	CT	CC	CC	CT	CT	CT	CT	CT	CC	CC	CC	CC	CC	CC	CC	CC	CC	CT	CC	CC	CC	CC	CT	CT
SHRSPaS004962	C/A	2	12079338	+	NA	NA	NA	NA	NA	NA	CA	CC	CC	CC	CA	CC	CA	CA	CC	CC	CC	CA	CC	CA	AA	CC	CC	CC	CC	CC	AA	AA	CA	CC	CC	CA	CC	CC	CC	CC	CC	CC	CC	CA	CC	CA	CC	CA	CC
SHRSPaS006221	C/T	2	12099437	+	NA	NA	NA	NA	NA	NA	CC	CC	CT	CC	CT	CC	CC	CC	CC	CC	CC	CC	CC	CT	CC	CT	CC	CC	CC	CT	CC	CC	CC	CC	CC	CC	CC	CC	CC	CC	CC	CC	CC	CC	CC	CC	CC	CC	CT
SHRSPaS004621	T/C	2	12191228	+	NA	NA	NA	NA	NA	NA	CT	TT	TT	TT	CT	TT	CT	TT	TT	TT	CT	TT	TT	CC	TT	CT	TT	TT	CT	TT	CC	CT	CT	TT	TT	TT	TT	TT	TT	TT	TT	TT	CT	TT	TT	CT	TT	CT	CT
SHRSPaS006901	G/A	2	12327946	+	NA	NA	NA	NA	NA	NA	GG	GG	GA	GG	GG	GG	GG	GG	GG	GG	GG	GG	GA	GG	GG	GA	GG	GG	GG	GG	GG	GG	GG	GA	GG	GG	GA	GG	GG	GA	GA	GA	GA	GG	GG	GA	GA	GG	GG
SHRSPaS004302	T/C	2	12836675	+	NA	NA	NA	NA	NA	NA	CT	TT	TT	TT	CT	TT	TT	TT	TT	TT	CT	TT	TT	TT	CT	TT	TT	TT	CT	TT	CC	CT	TT	TT	TT	TT	TT	TT	TT	TT	TT	CT	CT	TT	TT	TT	TT	CT	TT
SHRSPaS001939	G/A	2	12984571	+	NA	NA	NA	NA	NA	NA	GA	GG	GA	GG	GA	GG	GG	GA	GG	GG	GA	GA	GG	GA	GA	GA	GG	GG	GG	GA	AA	GA	GA	GG	GG	GG	GG	GG	GG	GG	GG	GA	GG	GG	GG	GG	GG	GA	GG
SHRSPaS006787	A/G	2	13140119	+	NA	NA	NA	NA	NA	NA	AA	GG	GA	AA	AA	GG	GG	GA	AA	GG	GA	GA	GA	AA	AA	AA	GA	GA	GA	GA	AA	AA	AA	GG	GG	GA	AA	GG	GA	GA	GG	GA	AA	AA	GG	GG	AA	AA	GA
SHRSPaS003723	G/A	2	13311621	+	NA	NA	NA	NA	NA	NA	GA	GG	GG	AA	GG	GG	GG	GG	GG	GG	GG	GG	GG	GG	GA	GG	GA	GG	GG	GG	GG	GA	GA	GG	GG	GA	GG	GG	GA	GG	GG	GG	GG	AA	GG	GG	GG	GA	GG
SHRSPaS004240	A/G	2	15089762	+	NA	NA	NA	NA	NA	NA	AA	AA	AA	AA	GG	AA	AA	AA	AA	AA	AA	GA	AA	GA	GA	GA	AA	AA	GA	AA	AA	AA	GA	AA	AA	AA	AA	AA	AA	AA	AA	AA	GA	AA	AA	AA	AA	GA	AA
SHRSPaS005347	T/G	2	15158739	+	NA	NA	NA	NA	NA	NA	GG	TT	GT	GG	GG	TT	GT	GT	TT	TT	TT	GT	TT	GG	GG	GG	GT	TT	GT	GT	GT	GG	GT	TT	TT	GT	TT	TT	TT	TT	TT	GT	GT	GG	TT	GT	TT	GT	GT
SHRSPaS005450	T/C	2	15215039	+	NA	NA	NA	NA	NA	NA	TT	CC	CT	TT	TT	CC	CT	CT	TT	CC	CT	CT	CC	TT	TT	TT	CT	CT	CT	CT	TT	TT	CT	CC	CC	CT	CT	CC	CC	CC	CT	CT	CT	TT	CC	CT	TT	TT	CT
SHRSPaS005894	C/T	2	15493462	+	NA	NA	NA	NA	NA	NA	CC	CC	CT	CC	CC	CT	CC	CC	CC	CT	CT	CT	CT	CC	CC	CT	CC	CT	CT	CT	CC	CC	CT	TT	CT	CT	CC	CT	TT	TT	CT	CT	CC	CC	CC	CC	CT	CC	CT
SHRSPaS003520	G/A	2	15493938	+	NA	NA	NA	NA	NA	NA	GA	GG	GG	GG	GG	GG	GA	GA	NN	GG	GG	GA	GG	GA	GG	GG	GG	GG	GG	GG	GG	GA	GG	GG	GG	GG	GG	GG	GG	GG	GG	GA	GG	GG	GG	GA	GG	GA	GG
SHRSPaS003425	T/C	2	15711999	+	NA	NA	NA	NA	NA	NA	CT	TT	TT	CC	TT	TT	TT	TT	TT	TT	TT	TT	TT	TT	CT	TT	CT	TT	TT	TT	TT	CT	TT	TT	TT	CT	TT	TT	TT	TT	TT	TT	TT	CT	TT	TT	TT	TT	TT
SHRSPaS004951	C/T	2	16102973	+	NA	NA	NA	NA	NA	NA	CT	CC	CC	CT	CC	CC	CC	CC	CC	CC	CT	CC	CC	TT	CT	CC	CT	CC	CC	CC	CT	CT	CC	CC	CC	CT	CC	CC	CC	CC	CC	CC	CC	TT	CC	CT	CC	CT	CT
SHRSPaS003554	G/A	2	16455490	+	NA	NA	NA	NA	NA	NA	GA	GG	GG	GG	AA	GG	GA	GG	GG	GG	GA	GA	GG	AA	GA	GG	GG	GG	GA	GG	GA	GA	GA	GG	GG	GG	GG	GG	GG	GG	GG	GA	GA	GG	GG	GA	GG	GA	GG
SHRSPaS005058	G/T	2	16508083	+	NA	NA	NA	NA	NA	NA	TT	GG	GT	TT	TT	GG	GT	GT	GG	GG	GT	GT	GG	TT	TT	GG	GT	GG	GT	GT	GT	TT	GT	GG	GG	GT	GG	GG	GG	GG	GG	GT	GT	TT	GG	GT	GG	TT	GG
SHRSPaS005921	T/C	2	16513118	+	NA	NA	NA	NA	NA	NA	CC	TT	CT	CC	CC	TT	CT	CT	CC	TT	CT	CT	TT	CC	CC	CC	CT	TT	CT	CT	CC	CC	CT	TT	TT	CT	CT	TT	TT	TT	TT	CT	CT	CC	TT	CT	CT	CC	CT
SHRSPaS005698	T/C	2	17021367	+	NA	NA	NA	NA	NA	NA	TT	CT	CT	TT	TT	TT	CT	TT	TT	TT	TT	TT	CT	TT	TT	TT	TT	CC	TT	TT	TT	TT	TT	CT	TT	TT	TT	TT	TT	CT	CT	TT	TT	TT	TT	TT	CT	TT	CT
SHRSPaS006425	G/T	2	17192377	+	NA	NA	NA	NA	NA	NA	TT	GG	GT	TT	TT	GG	GG	GT	GG	GG	GT	GT	GG	TT	TT	TT	GT	GG	GT	TT	TT	TT	GT	GG	GG	GT	GG	GG	GG	GG	GG	GT	GT	TT	GG	GG	GG	TT	GT
SHRSPaS004422	C/A	2	17747421	+	NA	NA	NA	NA	NA	NA	CC	CC	CC	CC	CA	CC	CC	CA	CC	CC	CC	CA	CC	CA	CA	CC	CC	CC	CC	CA	CC	CC	CA	CC	CC	CC	CC	CC	CC	CC	CC	CC	CC	CC	CC	CC	CC	CA	CA
SHRSPaS006612	A/G	2	18611959	+	NA	NA	NA	NA	NA	NA	AA	AA	GA	AA	AA	AA	AA	GA	AA	GG	AA	GA	GA	AA	AA	AA	AA	AA	GA	AA	AA	AA	GA	GG	GA	GA	AA	AA	AA	AA	GG	GA	GA	AA	GA	AA	AA	AA	GA
SHRSPaS006032	A/G	2	18649808	+	NA	NA	NA	NA	NA	NA	GG	AA	GA	GG	AA	AA	AA	AA	AA	AA	AA	AA	AA	AA	GA	AA	GA	AA	AA	GA	AA	GG	AA	AA	AA	GA	AA	AA	AA	AA	AA	AA	AA	GG	AA	AA	AA	GG	AA
SHRSPaS006383	T/G	2	18662278	+	NA	NA	NA	NA	NA	NA	GG	TT	GT	GG	TT	TT	TT	TT	GG	TT	TT	TT	TT	TT	GT	TT	GT	TT	TT	GT	TT	GG	TT	TT	TT	GT	GG	TT	TT	TT	TT	TT	TT	GG	TT	TT	TT	GG	TT
SHRSPaS002539	G/A	2	18884002	+	NA	NA	NA	NA	NA	NA	GG	GG	GA	GG	AA	GG	GG	GG	GG	GG	GG	GG	GG	GG	GA	GA	GG	GG	GG	GA	GG	GG	GG	GG	GG	GG	GA	GG	GG	GG	GG	GG	GG	GG	GG	GG	GG	GA	GA
SHRSPaS006016	T/G	2	19885425	+	NA	NA	NA	NA	NA	NA	GG	TT	GT	GG	GG	TT	GT	GT	TT	TT	GT	GT	TT	GG	GG	GT	GT	TT	GT	GG	GG	GG	GT	TT	TT	GT	GT	TT	TT	TT	TT	GT	GT	GG	TT	TT	GT	GG	GT
SHRSPaS001418	C/T	2	19975304	+	NA	NA	NA	NA	NA	NA	CC	CC	CT	CC	TT	CC	CC	CT	TT	CC	CT	CT	CC	TT	CT	CT	CT	CC	CC	TT	TT	CT	CT	CC	CC	CC	TT	TT	CC	CC	CC	CT	CC	CC	CC	CC	CC	CC	CT
SHRSPaS001523	T/C	2	19988980	+	NA	NA	NA	NA	NA	NA	TT	TT	CT	TT	CC	TT	TT	TT	TT	TT	CT	CT	TT	CC	CT	CT	TT	TT	TT	CC	CT	TT	TT	TT	TT	TT	TT	TT	TT	TT	TT	TT	TT	TT	TT	TT	TT	TT	CT
SHRSPaS005606	T/C	2	20520193	+	NA	NA	NA	NA	NA	NA	CC	TT	CT	CC	CC	TT	CT	CT	CC	TT	TT	CT	TT	CT	CC	TT	CT	TT	CT	CC	CC	CC	TT	TT	TT	CT	CC	TT	TT	TT	TT	CT	CT	CC	TT	TT	TT	CC	CT
SHRSPaS005346	C/T	2	20690859	+	NA	NA	NA	NA	NA	NA	CC	CC	CT	CC	TT	CC	CT	CT	CC	CC	CC	CT	CC	CT	CT	CT	CC	CC	CT	TT	TT	CC	CT	CT	CC	CC	CC	CC	CC	CC	CC	CT	CT	CC	CC	CC	CC	CT	CT
SHRSPaS006810	C/T	2	20827523	+	NA	NA	NA	NA	NA	NA	TT	CC	CT	TT	TT	CC	CT	CT	CC	CC	CT	CT	CC	TT	TT	TT	CT	CC	CT	TT	TT	TT	CT	CT	CC	CT	CT	CC	CC	CC	CC	CT	CT	TT	CC	CC	TT	TT	CT
SHRSPaS001509	A/G	2	21345583	+	NA	NA	NA	NA	NA	NA	AA	AA	GA	AA	GA	AA	AA	GA	AA	AA	AA	AA	AA	GA	AA	AA	AA	AA	GA	GA	GA	AA	GA	AA	AA	AA	AA	AA	AA	AA	AA	GA	GA	AA	AA	AA	AA	GA	GA
SHRSPaS005198	A/G	2	21410031	+	NA	NA	NA	NA	NA	NA	GA	AA	GA	AA	GG	AA	GA	GA	GA	AA	GA	GA	AA	GG	GA	GA	AA	AA	GA	GG	GG	AA	GA	GA	AA	AA	GA	AA	AA	AA	AA	GA	GA	AA	AA	AA	AA	GA	GA
SHRSPaS006355	G/A	2	21412684	+	NA	NA	NA	NA	NA	NA	AA	GG	GA	AA	AA	GG	GA	GA	AA	GG	GA	GA	GG	AA	AA	GA	GA	GG	GA	AA	AA	AA	GA	GA	GG	GA	GA	GG	GG	GG	GG	GA	GA	AA	GG	GG	GG	AA	GA
SHRSPaS005453	C/A	2	21679714	+	NA	NA	NA	NA	NA	NA	CC	CA	CA	CC	CC	AA	CC	CA	CC	AA	CA	CA	CA	CC	CC	AA	CA	CA	CC	CC	CC	CC	CA	CA	CA	CA	CA	AA	AA	CC	CA	CC	CA	CC	AA	CA	AA	CC	CA
SHRSPaS003712	C/T	2	21876768	+	NA	NA	NA	NA	NA	NA	TT	CC	CC	TT	CC	CC	CT	CT	TT	CC	CC	CT	CC	CT	CT	CC	CT	CC	CT	CT	TT	TT	CC	CT	CC	CT	CT	CC	CC	CC	CC	CT	CT	TT	CC	CT	CT	TT	CC
SHRSPaS005494	C/T	2	21975350	+	NA	NA	NA	NA	NA	NA	CC	CC	CT	CC	CT	CC	CT	CT	CC	CC	CT	CT	CC	TT	CT	CT	CC	CC	CT	TT	TT	CC	CT	CT	CC	CC	CC	CC	CC	CC	CC	CT	CT	CC	CC	CC	CC	CT	CC
SHRSPaS001635	A/G	2	22689459	+	NA	NA	NA	NA	NA	NA	GA	AA	GA	AA	GA	AA	GA	GA	AA	AA	GA	GA	AA	GG	GA	GA	AA	AA	GA	GG	GA	GA	GA	GA	AA	AA	AA	AA	AA	AA	AA	GA	GA	AA	AA	AA	AA	GA	GA
SHRSPaS003933	C/T	2	22995941	+	NA	NA	NA	NA	NA	NA	CT	CC	CC	TT	CT	CC	CC	CC	CT	CC	CC	CC	CC	CC	CT	CC	CT	CC	CC	CC	CC	CT	CC	CC	CC	CT	CC	CC	CC	CC	CC	CC	CC	TT	CC	CC	CC	CT	CC
SHRSPaS005880	T/C	2	23164336	+	NA	NA	NA	NA	NA	NA	TT	CT	CT	TT	TT	TT	CT	TT	CT	CT	TT	CT	CT	TT	TT	TT	CT	CT	CT	TT	TT	TT	CT	TT	TT	TT	TT	CC	TT	CC	CT	TT	CT	TT	TT	CT	CT	TT	CT
SHRSPaS005265	A/G	2	23182575	+	NA	NA	NA	NA	NA	NA	AA	GA	GA	AA	AA	GA	AA	AA	AA	AA	AA	GA	GA	AA	AA	AA	AA	GA	GA	AA	AA	AA	AA	AA	GA	AA	AA	GA	AA	GA	AA	AA	GA	AA	AA	AA	AA	AA	AA
SHRSPaS001137	G/A	2	23276069	+	NA	NA	NA	NA	NA	NA	GG	GA	GG	GG	GA	GA	GG	GG	GG	GG	GG	GG	GG	GG	GA	GG	GG	GA	GG	GG	GG	GG	GG	GG	AA	GG	GG	GG	GG	GG	GG	GA	GG	GG	GG	GG	GA	GG	GA
SHRSPaS004725	A/C	2	24444170	+	NA	NA	NA	NA	NA	NA	CA	AA	AA	AA	AA	AA	AA	AA	CA	AA	AA	AA	AA	AA	NN	CA	AA	AA	CA	AA	AA	CA	CA	AA	AA	AA	AA	AA	AA	AA	AA	AA	CA	AA	AA	AA	AA	AA	AA
SHRSPaS001477	A/C	2	25152967	+	NA	NA	NA	NA	NA	NA	CA	CA	CA	CC	CC	CA	AA	CA	CC	AA	AA	CA	AA	CA	CC	CC	CA	AA	AA	CC	AA	NN	AA	CA	CA	CA	CA	AA	AA	AA	AA	CA	AA	CC	AA	AA	AA	CC	CA
SHRSPaS005295	T/C	2	25258250	+	NA	NA	NA	NA	NA	NA	TT	CC	CT	TT	TT	CC	CT	TT	TT	CC	CT	CT	CT	TT	TT	TT	CT	CT	TT	TT	TT	TT	CT	TT	CT	TT	CT	CC	CT	CT	CT	TT	TT	TT	CT	CC	CT	TT	CT
SHRSPaS002869	G/T	2	25288869	+	NA	NA	NA	NA	NA	NA	GT	GG	GT	GG	GG	GG	GG	GT	GG	GG	GT	GT	GG	TT	GT	TT	GG	GG	GT	TT	TT	GT	GG	GT	GG	GT	GT	GG	GG	GG	GG	GT	GT	GG	GG	GG	GG	GT	GT
SHRSPaS005498	T/C	2	25313132	+	NA	NA	NA	NA	NA	NA	CC	TT	CT	CC	CC	TT	TT	CT	CT	TT	CT	CT	TT	CC	CC	CC	CT	TT	CT	CC	CC	CC	TT	CT	TT	CT	CT	TT	TT	TT	TT	CT	CT	CC	TT	TT	TT	CC	CT
SHRSPaS004923	A/G	2	25338730	+	NA	NA	NA	NA	NA	NA	GA	AA	AA	GG	GG	AA	AA	AA	GA	AA	GA	AA	AA	GA	GA	AA	GA	AA	GA	AA	GA	GA	AA	AA	AA	AA	AA	AA	AA	AA	AA	AA	GA	GG	AA	AA	AA	GA	AA
SHRSPaS002310	C/T	2	25454143	+	NA	NA	NA	NA	NA	NA	CT	CC	CT	CC	CC	CC	CC	CT	CC	CC	CT	CT	CC	CT	CC	CT	CC	CC	CT	TT	CT	CT	CC	CT	CC	CC	CC	CC	CC	CC	CC	CT	CT	CC	CC	CC	CC	CC	CT
SHRSPaS001399	T/C	2	25490045	+	NA	NA	NA	NA	NA	NA	CC	TT	CT	CC	CC	TT	TT	CT	CT	TT	CT	CT	TT	CT	CT	CT	CT	TT	CT	CC	CT	CC	TT	CT	TT	TT	TT	TT	TT	TT	TT	CT	CT	CC	TT	TT	TT	CT	CT
SHRSPaS001082	C/T	2	25601433	+	NA	NA	NA	NA	NA	NA	CT	CC	CT	CC	CC	CC	CT	TT	CT	CC	CC	CT	CC	CT	CT	TT	CC	CT	CC	TT	CT	CT	CT	TT	CT	TT	CT	CC	CC	CT	CT	TT	CC	CC	CT	CC	CT	CT	CT
SHRSPaS001231	C/T	2	26441210	+	NA	NA	NA	NA	NA	NA	CT	CT	CC	CC	CT	CC	CT	CT	CT	CT	CC	CC	CT	CC	CT	CT	TT	CT	CC	CC	CC	CT	TT	CT	CT	CT	TT	CT	TT	CT	TT	CT	CC	TT	CT	TT	CC	CT	CT
SHRSPaS006390	G/A	2	26574625	+	NA	NA	NA	NA	NA	NA	GG	GA	GG	GG	GG	AA	GG	GG	GA	GG	GA	GG	GG	GG	GG	GG	GG	AA	GG	GG	GG	GG	GA	GA	AA	GA	GG	GG	GG	GA	AA	GA	GG	GG	AA	GA	GA	GG	GG
SHRSPaS006417	T/C	2	26612848	+	NA	NA	NA	NA	NA	NA	TT	CT	TT	TT	TT	CC	TT	TT	TT	TT	CT	TT	TT	TT	TT	TT	TT	CC	TT	TT	TT	TT	TT	CT	CC	TT	CC	TT	TT	TT	CT	CT	TT	TT	CT	CT	TT	TT	TT
SHRSPaS005311	A/G	2	26728501	+	NA	NA	NA	NA	NA	NA	GA	GA	AA	GA	GG	AA	GA	GA	AA	GA	GA	AA	GA	AA	AA	AA	GA	GA	AA	AA	AA	GA	GG	GA	GA	GA	AA	GA	GA	GA	GG	GA	AA	AA	GA	GA	AA	AA	GA
SHRSPaS004228	T/C	2	26773235	+	NA	NA	NA	NA	NA	NA	CT	TT	TT	CT	CC	TT	TT	TT	TT	TT	TT	TT	TT	TT	CT	TT	TT	TT	TT	TT	TT	CT	TT	TT	TT	TT	TT	TT	TT	TT	TT	TT	TT	TT	TT	TT	TT	TT	TT
SHRSPaS005582	C/A	2	26913445	+	NA	NA	NA	NA	NA	NA	AA	CC	CA	AA	AA	CC	CC	CA	AA	CC	CA	CA	CC	CA	AA	CA	CA	CC	CA	AA	AA	AA	CC	CA	CC	CA	CC	CC	CA	CC	CC	CA	CA	AA	CC	CC	CC	AA	CA
SHRSPaS001925	C/T	2	27328060	+	NA	NA	NA	NA	NA	NA	CC	CC	CT	CC	CC	CC	CC	CT	CC	CC	CC	CC	CC	CC	CT	CT	CC	CC	CC	CT	CC	CC	CC	CC	CC	CT	CC	CC	CC	CC	CC	CT	CC	CC	CC	CC	CC	CC	CC
SHRSPaS001801	T/C	2	27682147	+	NA	NA	NA	NA	NA	NA	CT	TT	CT	CC	CC	TT	TT	CT	CT	TT	TT	CT	TT	CT	CC	TT	CT	TT	CT	CC	CC	CT	TT	CT	TT	CT	CC	TT	TT	TT	TT	CT	CT	CC	TT	TT	TT	CT	CT
SHRSPaS003568	G/A	2	28469704	+	NA	NA	NA	NA	NA	NA	GG	GG	GG	GG	GG	GG	GG	GG	GG	GG	GG	GA	GG	GA	GG	GG	GG	GG	GA	GA	GG	GG	GG	GA	GG	GG	GG	GG	GG	GG	GG	GG	GA	GG	GG	GG	GG	GG	GA
SHRSPaS006459	T/G	2	28752240	+	NA	NA	NA	NA	NA	NA	TT	GG	GT	TT	TT	GG	GT	GT	TT	GG	GT	GT	GG	TT	TT	GG	GT	GT	GT	TT	TT	TT	GG	GT	GG	GT	GG	GG	GG	GG	GG	GT	GT	TT	GG	GT	TT	TT	GT
SHRSPaS004306	A/C	2	28752502	+	NA	NA	NA	NA	NA	NA	CC	AA	AA	CA	CC	AA	AA	AA	CC	AA	CA	CA	AA	CC	CA	AA	CA	CA	CA	CA	CA	CC	AA	CA	AA	AA	AA	AA	AA	AA	AA	AA	CA	CC	AA	AA	CC	CC	CA
SHRSPaS006308	G/A	2	28955381	+	NA	NA	NA	NA	NA	NA	GG	GA	GG	GG	GG	GA	GG	GG	GG	GG	GG	GG	GG	GG	GG	GA	GG	GG	GG	GG	GG	GG	GG	GG	GA	GG	GG	GG	GG	GG	GA	GG	GA	GG	GG	GG	GG	GG	GG
SHRSPaS004104	T/C	2	28955698	+	NA	NA	NA	NA	NA	NA	TT	TT	TT	TT	TT	TT	CT	CT	TT	TT	CT	CT	TT	CT	TT	TT	TT	TT	CT	CT	CT	TT	TT	CT	TT	TT	TT	TT	TT	TT	TT	CT	CT	TT	TT	TT	TT	CT	CT
SHRSPaS003957	C/A	2	29360275	+	NA	NA	NA	NA	NA	NA	CA	CC	CC	CC	CC	CC	CC	CC	CC	CC	CC	CC	CC	CC	CA	CC	CA	CC	CC	CC	CC	CC	CC	CC	CC	CC	CC	CC	CC	CC	CC	CC	CC	CA	CC	CC	CC	CA	CC
SHRSPaS006692	T/C	2	29369970	+	NA	NA	NA	NA	NA	NA	TT	CT	TT	TT	TT	TT	CC	TT	TT	TT	TT	TT	TT	TT	TT	TT	TT	CT	TT	TT	TT	TT	TT	CT	CT	TT	TT	TT	TT	TT	CT	TT	TT	TT	TT	CT	TT	TT	TT
SHRSPaS005178	G/T	2	29565729	+	NA	NA	NA	NA	NA	NA	GG	GG	GT	GG	GG	GG	GG	GT	GG	GG	GG	GT	GG	GG	GT	GG	GG	GG	GG	TT	GT	GG	GG	GT	GG	GT	GG	GG	GG	GG	GG	GT	GG	GG	GG	GG	GG	GT	GT
SHRSPaS006651	A/G	2	30651564	+	NA	NA	NA	NA	NA	NA	AA	AA	GA	AA	AA	AA	GA	AA	AA	AA	AA	AA	GG	AA	AA	AA	AA	AA	GA	AA	AA	AA	GA	AA	AA	GA	AA	AA	AA	GG	AA	GA	GA	AA	AA	AA	AA	AA	AA
SHRSPaS005724	G/T	2	33664303	+	NA	NA	NA	NA	NA	NA	GG	GT	GT	GG	GG	TT	GT	GT	GG	TT	GT	GT	TT	GG	GG	TT	GT	GG	GT	GG	GG	GG	TT	GG	GT	GT	TT	TT	TT	TT	GT	GT	GT	GG	TT	GT	TT	GG	GT
SHRSPaS004538	C/T	2	34353529	+	NA	NA	NA	NA	NA	NA	CC	CC	CC	CC	CC	CC	CC	CT	CC	CC	CT	CC	CC	CC	CT	CC	CC	CC	CT	CC	CT	CC	CC	CC	CC	CT	CC	CC	CC	CC	CC	CT	CT	CC	CC	CC	CC	CC	CC
SHRSPaS001854	G/A	2	34418149	+	NA	NA	NA	NA	NA	NA	GG	GG	GA	GG	GG	GG	GG	GG	GG	GG	GA	GA	GG	GG	GG	GG	GG	GG	GG	AA	AA	GG	GG	GA	GG	GG	GG	GG	GG	GG	GG	GG	GG	GG	GG	GG	GG	GA	GA
SHRSPaS005517	G/A	2	34887545	+	NA	NA	NA	NA	NA	NA	GG	GA	GG	GG	GG	GA	GG	GG	GG	GG	GG	GG	GG	GG	GG	GG	GG	GG	GG	GG	GG	GG	GG	GG	GA	GG	GG	GG	GG	GA	GG	GG	GG	GG	GA	GG	GA	GG	GG
SHRSPaS002128	A/G	2	35288319	+	NA	NA	NA	NA	NA	NA	AA	GA	AA	AA	AA	AA	GA	AA	AA	AA	GA	GA	AA	GA	AA	GA	AA	GA	GA	GA	GA	AA	AA	GG	GA	AA	GA	AA	AA	AA	GA	AA	GA	AA	AA	GG	AA	GA	GA
SHRSPaS005783	T/C	2	37227081	+	NA	NA	NA	NA	NA	NA	TT	CT	CT	TT	TT	TT	CT	CT	TT	TT	TT	TT	CC	TT	TT	TT	CT	CC	TT	TT	TT	TT	CT	CT	CT	TT	TT	CT	CT	CT	CT	TT	CT	TT	CC	CC	CC	TT	CT
SHRSPaS005448	C/A	2	37254815	+	NA	NA	NA	NA	NA	NA	CC	CC	CA	CC	CC	CC	CC	CA	CC	CC	CC	CA	CC	CA	CC	CC	CA	CC	CA	CA	CA	AA	CC	CC	CC	CA	CA	CC	CC	CC	CC	AA	CC	CA	CC	CC	CC	CC	CA
SHRSPaS003266	G/A	2	37255427	+	NA	NA	NA	NA	NA	NA	AA	GG	GG	AA	AA	GG	GA	GG	GA	GG	GG	GG	GG	GA	AA	GG	GG	GG	GG	GG	GG	GA	GG	GG	GG	GA	GG	GG	GG	GG	GG	GG	GG	GA	GG	GG	GG	GA	GG
SHRSPaS001527	C/T	2	37493180	+	NA	NA	NA	NA	NA	NA	TT	CT	CC	CT	CC	TT	CC	CC	CT	CT	CT	CC	CC	CT	TT	CT	CC	CC	CT	CC	CT	CT	CT	CC	CT	CT	CT	CT	CT	CT	CT	CC	CT	CC	CC	CC	CC	CC	CC
SHRSPaS002117	A/G	2	37671860	+	NA	NA	NA	NA	NA	NA	AA	GA	GA	AA	AA	GA	AA	GA	AA	AA	AA	AA	GA	AA	AA	GA	GA	GA	AA	AA	AA	AA	GA	AA	GA	AA	AA	GA	GG	GG	GA	AA	GA	AA	GA	GA	AA	AA	GA
SHRSPaS006873	A/G	2	38050019	+	NA	NA	NA	NA	NA	NA	AA	GA	NN	AA	AA	GG	GA	GA	AA	AA	GA	AA	AA	AA	AA	GA	NN	AA	AA	NN	AA	NN	GG	AA	GA	AA	AA	GG	GA	GG	GA	AA	AA	NN	AA	AA	GA	AA	NN
SHRSPaS005441	C/A	2	40523354	+	NA	NA	NA	NA	NA	NA	NN	CA	CC	AA	CA	AA	CA	AA	CA	CA	CA	CA	CC	CA	CA	CA	CC	CC	CA	CC	CA	CA	CA	CC	CA	CA	CC	CA	CA	CA	CA	AA	CC	CA	CC	CA	AA	CA	CC
SHRSPaS006018	G/A	2	40884075	+	NA	NA	NA	NA	NA	NA	GG	GA	GG	GG	GG	GA	GG	GA	GG	GA	GG	GA	GG	GG	GG	GG	GG	GG	GA	GG	GG	GG	GG	GG	GA	GA	GG	GG	GA	GA	GA	GA	GG	GG	GG	GG	GG	GG	GG
SHRSPaS003732	T/G	2	42274980	+	NA	NA	NA	NA	NA	NA	TT	TT	TT	TT	GT	TT	TT	TT	TT	GT	TT	TT	TT	GT	GT	TT	GT	TT	GT	TT	GT	GT	TT	TT	TT	GT	GG	TT	TT	TT	TT	TT	GT	TT	TT	TT	TT	TT	TT
SHRSPaS005372	A/G	2	42647341	+	NA	NA	NA	NA	NA	NA	AA	GA	GA	GA	GA	AA	GA	GA	AA	GA	GA	GA	GA	GA	GA	GA	GA	GG	GA	GG	GG	GA	AA	GG	GA	GA	GG	AA	GA	AA	GA	GA	GA	AA	GA	GA	AA	GA	GA
SHRSPaS006797	C/T	2	43260577	+	NA	NA	NA	NA	NA	NA	CC	CT	CC	CC	CC	CC	CT	CT	CC	CC	CT	CC	CT	CT	CT	CC	CC	TT	CT	CC	CT	CC	CC	NN	CT	CT	CC	CC	CC	CC	CT	CT	CT	CC	CT	CT	CC	CC	CC
SHRSPaS002525	A/G	2	45867365	+	NA	NA	NA	NA	NA	NA	AA	AA	GA	AA	AA	AA	AA	AA	AA	AA	AA	GA	AA	AA	AA	AA	GA	AA	GA	GG	AA	GA	AA	GA	AA	AA	AA	AA	AA	AA	AA	AA	GA	AA	AA	AA	AA	AA	AA
SHRSPaS005355	T/C	2	50059756	+	NA	NA	NA	NA	NA	NA	TT	CT	TT	TT	TT	CT	TT	CT	TT	CT	TT	CT	TT	TT	TT	TT	TT	TT	CT	TT	TT	TT	TT	TT	CT	CT	TT	TT	TT	CT	CT	CT	TT	TT	TT	TT	TT	TT	TT
SHRSPaS005166	C/T	2	51285870	+	NA	NA	NA	NA	NA	NA	CC	CT	CC	CC	CC	CT	CC	CT	CC	CC	CC	CT	CC	CT	CC	CC	CC	CC	CT	CT	TT	CC	CC	CT	CT	CC	CC	CC	CC	CT	CT	TT	CT	CC	CC	CC	CC	CT	CT
SHRSPaS006419	T/C	2	52039569	+	NA	NA	NA	NA	NA	NA	TT	CT	TT	CT	TT	CC	CT	TT	CT	CT	CT	CT	TT	TT	TT	CT	TT	TT	NN	TT	TT	TT	CT	TT	CT	CT	TT	CT	CT	CT	CT	CT	CT	TT	TT	CT	CT	TT	CT
SHRSPaS005667	A/G	2	52078372	+	NA	NA	NA	NA	NA	NA	AA	GA	GA	AA	AA	AA	GA	GG	AA	AA	AA	AA	GG	AA	AA	AA	GA	GG	AA	AA	AA	AA	GA	GA	GA	AA	GG	GA	GA	GA	GA	GA	GA	AA	GG	GA	GA	AA	GA
SHRSPaS003900	T/C	2	52789295	+	NA	NA	NA	NA	NA	NA	CT	TT	TT	TT	CC	TT	TT	TT	CT	TT	TT	TT	TT	CT	TT	TT	TT	TT	TT	TT	TT	TT	TT	TT	TT	TT	TT	TT	TT	TT	TT	TT	TT	TT	TT	TT	TT	TT	TT
SHRSPaS004498	C/A	2	53367058	+	NA	NA	NA	NA	NA	NA	CA	CC	CC	CC	CA	CC	CC	CC	CC	CC	CC	CC	CC	NN	CC	NN	CC	CC	CC	CC	CC	CA	CC	CC	CC	CC	CC	CC	CC	CC	CC	CC	CC	CC	CC	CC	CC	CC	CC
SHRSPaS003936	A/G	2	53406590	+	NA	NA	NA	NA	NA	NA	AA	AA	AA	AA	AA	AA	GA	AA	AA	AA	GA	AA	AA	GA	GA	GG	AA	AA	AA	AA	AA	AA	AA	AA	AA	GA	AA	AA	GA	AA	AA	AA	AA	AA	AA	GA	AA	AA	AA
SHRSPaS006208	C/T	2	53406796	+	NA	NA	NA	NA	NA	NA	CC	CT	CC	CC	CC	TT	CC	CC	CC	CT	CT	CT	CC	CC	CC	CC	CC	CC	CT	CC	CC	CC	CC	CC	CT	CT	CC	CC	CC	CC	CC	CC	CC	CC	CC	CC	CC	CC	CC
SHRSPaS002859	C/T	2	53462597	+	NA	NA	NA	NA	NA	NA	CT	CT	CT	CC	CT	TT	CT	CT	CC	CT	CT	CT	CT	CT	CC	CC	CT	CT	CT	CC	CC	CT	CT	CT	CT	CT	CC	CT	CT	NN	CT	CC	CT	CC	CT	CT	NN	CC	CT
SHRSPaS002157	A/G	2	53463330	+	NA	NA	NA	NA	NA	NA	AA	AA	GA	GA	AA	AA	AA	GA	AA	AA	AA	GA	AA	AA	AA	AA	AA	AA	GA	NN	GA	AA	AA	GA	AA	AA	AA	AA	AA	AA	AA	GA	GA	AA	AA	AA	AA	GG	GA
SHRSPaS002519	C/T	2	53556513	+	NA	NA	NA	NA	NA	NA	CT	CT	CT	CT	CT	TT	CC	CC	CC	CT	CT	CT	CC	CT	CC	CC	CC	CC	CT	CT	CC	CT	CC	CC	CT	CT	CC	CC	CC	CC	CC	CC	CC	CC	CC	CC	CC	CC	CC
SHRSPaS006177	C/T	2	53558445	+	NA	NA	NA	NA	NA	NA	CC	CC	CT	CT	CC	CC	CC	CT	CT	CC	CC	CT	CT	CC	CC	CC	CT	CT	CC	NN	NN	CC	CT	CT	CT	CC	TT	CT	CC	CT	CT	CT	CT	CC	CT	CC	CT	CT	CT
SHRSPaS003894	A/C	2	53558627	+	NA	NA	NA	NA	NA	NA	CA	AA	AA	CA	NN	AA	AA	AA	AA	AA	AA	AA	AA	CA	AA	AA	AA	AA	AA	AA	AA	NN	AA	AA	AA	AA	AA	AA	AA	AA	AA	AA	AA	AA	AA	AA	AA	AA	AA
SHRSPaS003934	A/G	2	53559586	+	NA	NA	NA	NA	NA	NA	GG	GA	GA	GA	GG	GG	GA	AA	GA	GG	GG	NN	AA	GG	GG	GG	GA	AA	GG	GA	AA	GG	AA	GA	GA	GG	AA	AA	AA	AA	AA	AA	AA	GG	AA	AA	AA	GA	AA
SHRSPaS005773	C/T	2	54884303	+	NA	NA	NA	NA	NA	NA	CC	CT	CT	CC	CC	TT	CT	CT	CT	CT	CT	CT	CT	CC	CC	TT	CT	TT	CT	CT	CC	CC	CC	CT	TT	CT	CT	CT	TT	CC	CT	CC	TT	CC	CT	CT	TT	CC	TT
SHRSPaS003007	G/A	2	55259139	+	NA	NA	NA	NA	NA	NA	GA	GA	GA	GA	AA	GG	AA	GG	GA	GA	GG	GG	GG	GA	GA	AA	GA	GG	GG	GA	GG	AA	GG	GG	GG	GG	GG	GG	GG	GA	GA	GG	GA	AA	GG	GA	GG	GG	GA
SHRSPaS006278	G/A	2	60378334	+	NA	NA	NA	NA	NA	NA	GG	GG	GA	GG	GG	GG	GG	GG	GG	GG	GG	GG	GA	GG	GG	GG	GA	GG	GG	GG	GG	GG	GA	GG	GG	GG	GG	GA	GG	GA	GG	GG	GA	GG	GA	GA	GG	GG	GA
SHRSPaS004052	A/G	2	60378684	+	NA	NA	NA	NA	NA	NA	AA	AA	AA	GA	AA	AA	AA	GA	AA	AA	GA	AA	AA	AA	GA	AA	AA	AA	AA	AA	AA	AA	AA	AA	AA	GA	GG	AA	AA	AA	AA	GA	AA	AA	AA	AA	AA	AA	GA
SHRSPaS004229	G/A	2	61180550	+	NA	NA	NA	NA	NA	NA	GA	GG	GG	GG	GA	GG	GG	GG	GG	GG	GG	GG	GG	GA	GA	GG	GG	GG	GG	GG	GG	GG	GG	GG	GG	GG	GG	GG	GG	GG	GG	GG	GG	GG	GG	GG	GG	GG	GG
SHRSPaS006402	A/C	2	61180738	+	NA	NA	NA	NA	NA	NA	CC	AA	CA	CC	CC	AA	AA	CA	CC	CA	CA	CA	AA	CC	CC	CA	CA	AA	CA	CC	CC	CC	AA	CA	AA	CA	CC	AA	CA	AA	AA	CA	CA	CC	AA	AA	AA	CC	CA
SHRSPaS005576	A/G	2	65228816	+	NA	NA	NA	NA	NA	NA	GG	AA	GA	AA	AA	AA	AA	GA	AA	AA	AA	GA	GG	GA	GA	AA	GA	GG	GG	GG	GA	GA	GG	GG	GA	GA	AA	GG	AA	GA	GA	GG	GA	AA	GG	AA	AA	GA	GG
SHRSPaS001756	C/A	2	65247859	+	NA	NA	NA	NA	NA	NA	CA	CC	CA	CC	CA	CC	CC	CA	CC	CC	CC	CC	CC	CC	CC	CC	CA	CC	CC	CC	CC	AA	CC	CC	CC	CC	CC	CC	CC	CC	CC	CC	CA	CA	CC	CC	CC	CC	CA
SHRSPaS002611	T/C	2	65253170	+	NA	NA	NA	NA	NA	NA	CT	CC	CT	TT	CT	CC	CT	CC	CT	CT	CT	CT	TT	TT	TT	CT	CT	TT	TT	TT	TT	CC	TT	TT	CT	CT	CC	TT	CC	CT	CT	TT	CC	CT	TT	CC	CC	TT	CT
SHRSPaS001663	G/A	2	65681142	+	NA	NA	NA	NA	NA	NA	GA	GA	GG	GG	GA	GG	AA	GG	AA	GA	GG	GA	GG	AA	AA	GG	GG	GG	GG	AA	GA	AA	GG	GA	GG	AA	AA	GG	GG	GA	GA	GA	GG	GA	GG	GA	GG	GA	GG
SHRSPaS005563	G/A	2	65700322	+	NA	NA	NA	NA	NA	NA	GG	AA	GA	NN	GA	AA	GA	GA	GG	GA	GA	GA	GA	GG	GG	GA	NN	AA	GG	GG	GA	GG	GG	GA	AA	GA	GG	AA	AA	GA	AA	GG	GA	GG	GA	AA	AA	GG	GA
SHRSPaS002705	C/T	2	66126377	+	NA	NA	NA	NA	NA	NA	CT	CC	CT	CC	CT	CC	CC	CC	CC	CC	CC	CT	CC	CC	CC	CC	CC	CC	CC	CT	CC	CC	CC	CT	CC	CC	CC	CC	CC	CC	CC	CC	CC	CC	CC	CC	CC	CT	CC
SHRSPaS006727	T/C	2	66630578	+	NA	NA	NA	NA	NA	NA	NN	CC	CT	TT	TT	CT	CT	CT	CC	TT	TT	TT	CC	TT	TT	TT	CT	CC	CT	TT	TT	TT	CC	CC	CC	CT	CT	CC	CC	CC	CC	CT	CT	TT	CC	CT	TT	TT	CT
SHRSPaS005774	T/C	2	67078808	+	NA	NA	NA	NA	NA	NA	TT	TT	CT	TT	TT	CT	TT	TT	TT	TT	CT	TT	CC	TT	TT	CT	CT	CC	CT	CT	TT	TT	CC	CT	CT	TT	TT	CC	CC	CT	CT	TT	TT	TT	CT	CT	TT	TT	CT
SHRSPaS004245	T/G	2	67225869	+	NA	NA	NA	NA	NA	NA	GT	TT	TT	TT	TT	TT	TT	TT	TT	TT	GT	GT	TT	TT	TT	TT	TT	TT	TT	GT	TT	TT	TT	GT	TT	TT	GT	TT	TT	TT	TT	TT	TT	GT	TT	TT	TT	GG	TT
SHRSPaS001821	G/A	2	67336446	+	NA	NA	NA	NA	NA	NA	GA	GG	GA	GA	GA	GG	GA	GG	GA	GG	GA	GG	GG	GG	GG	GA	GA	GG	GA	GA	GA	GA	GG	GG	GG	GG	GA	GG	AA	GG	GG	GA	GA	GA	GG	GA	GG	GA	GA
SHRSPaS005656	A/G	2	67494025	+	NA	NA	NA	NA	NA	NA	AA	GA	AA	AA	AA	GA	AA	GA	AA	AA	AA	AA	AA	AA	AA	AA	AA	AA	AA	AA	AA	AA	AA	AA	GA	AA	AA	AA	AA	AA	GA	GA	GA	AA	GA	AA	AA	AA	AA
SHRSPaS004531	G/A	2	67561643	+	NA	NA	NA	NA	NA	NA	GA	GG	GG	GG	GG	GG	GA	GG	GG	GG	GG	GA	GG	GG	GG	GG	GG	GG	GG	GA	GA	GG	GG	GA	GG	GG	GA	GG	GG	GG	GG	GA	GA	GG	GG	GG	GG	GA	GA
SHRSPaS003625	C/T	2	67577265	+	NA	NA	NA	NA	NA	NA	CT	CC	CC	CC	CC	CC	CT	CC	CC	CC	CC	CT	CC	CC	CC	CC	CC	CC	CC	CT	CT	CC	CC	CT	CC	CC	CT	CC	CC	CC	CC	CT	CT	CC	CC	CC	CC	CT	CT
SHRSPaS003433	G/A	2	67597914	+	NA	NA	NA	NA	NA	NA	GA	GG	GG	AA	GA	GG	GG	GG	AA	GA	GG	GG	GG	GA	GA	GG	GA	GG	GG	GG	GG	AA	GG	GG	GG	GG	GA	GG	GG	GG	GG	GG	GG	AA	GG	GG	GA	GG	GG
SHRSPaS003627	A/G	2	67628428	+	NA	NA	NA	NA	NA	NA	GA	AA	AA	AA	AA	AA	AA	AA	AA	AA	AA	AA	AA	AA	GA	AA	AA	AA	AA	GA	AA	AA	AA	AA	AA	GA	AA	AA	AA	AA	AA	AA	AA	AA	AA	AA	AA	AA	AA
SHRSPaS005810	T/G	2	68312898	+	NA	NA	NA	NA	NA	NA	TT	TT	GT	TT	GT	TT	TT	TT	TT	TT	TT	TT	TT	GT	TT	TT	TT	TT	TT	TT	TT	TT	TT	TT	TT	TT	TT	TT	TT	TT	TT	TT	GT	TT	TT	TT	TT	GG	GT
SHRSPaS001029	T/C	2	68681861	+	NA	NA	NA	NA	NA	NA	CT	TT	CT	TT	CT	TT	CT	CT	CT	TT	CT	CT	TT	CC	CT	TT	TT	TT	TT	CC	CC	TT	TT	CT	TT	CT	CT	TT	TT	TT	TT	CT	TT	TT	TT	TT	TT	CC	TT
SHRSPaS006475	A/G	2	68789827	+	NA	NA	NA	NA	NA	NA	GG	AA	GA	GG	GG	AA	AA	AA	GA	GG	GA	AA	AA	GA	GG	AA	GA	NN	AA	GA	GG	GG	AA	AA	AA	GA	AA	AA	AA	AA	AA	GA	GA	GG	AA	AA	AA	GA	GA
SHRSPaS006243	A/G	2	69041834	+	NA	NA	NA	NA	NA	NA	GG	GA	GA	GG	GA	AA	GG	GA	GG	GA	GA	AA	AA	GG	GG	GG	GA	AA	AA	GA	GG	GG	AA	AA	GA	GA	GA	AA	AA	AA	AA	GA	AA	GG	AA	GA	AA	GG	AA
SHRSPaS003337	T/C	2	69100497	+	NA	NA	NA	NA	NA	NA	CT	TT	TT	CC	TT	TT	TT	TT	CT	CT	TT	TT	TT	TT	TT	TT	CT	TT	TT	TT	TT	CC	TT	TT	TT	TT	TT	TT	TT	TT	TT	TT	TT	CC	TT	TT	TT	TT	TT
SHRSPaS002134	G/A	2	69158834	+	NA	NA	NA	NA	NA	NA	GA	GA	GA	GG	GA	GG	GA	GA	GG	GG	GG	GA	GG	GA	GG	GG	GG	GG	GG	AA	GG	GG	GG	GA	GA	GG	GG	GG	GG	GG	GG	GA	GA	GG	GG	GA	GG	GA	GA
SHRSPaS005876	T/C	2	69243130	+	NA	NA	NA	NA	NA	NA	TT	TT	CT	TT	CT	TT	TT	CT	TT	TT	TT	TT	TT	CT	CT	TT	TT	TT	TT	TT	CT	TT	TT	TT	TT	TT	TT	TT	TT	TT	TT	TT	CT	TT	TT	TT	TT	CT	CT
SHRSPaS003493	C/T	2	69243630	+	NA	NA	NA	NA	NA	NA	CT	CC	CC	TT	CT	CC	CC	CC	CT	CT	CC	CC	CC	CC	CT	CC	CT	CC	CC	CC	CC	TT	CC	CC	CC	CC	CC	CC	CC	CC	CC	CC	CC	CT	CC	CC	CC	CC	CC
SHRSPaS005077	T/C	2	69275849	+	NA	NA	NA	NA	NA	NA	CC	TT	CT	CC	CC	TT	CT	CT	CC	CT	CT	CT	TT	CC	CC	TT	CT	TT	CT	CC	CC	CC	TT	CT	TT	CT	CC	TT	CT	TT	TT	CT	CT	CC	TT	TT	CT	CC	CT
SHRSPaS001617	C/T	2	69526551	+	NA	NA	NA	NA	NA	NA	CT	CC	CT	CC	CT	CC	CC	CC	CC	CC	CT	CT	CT	CT	CT	CC	CT	CC	CT	TT	TT	CC	TT	CT	CC	CT	CC	TT	CC	CT	CC	TT	CT	CC	CT	CC	CC	TT	TT
SHRSPaS005486	T/C	2	69770591	+	NA	NA	NA	NA	NA	NA	CC	TT	CT	CC	CC	TT	TT	CT	CC	CT	CT	CT	TT	CC	CC	TT	CT	TT	TT	CC	CC	CC	TT	CT	TT	CT	CC	TT	CT	TT	TT	CT	CT	CC	TT	CT	CC	CC	CT
SHRSPaS006845	T/G	2	69849187	+	NA	NA	NA	NA	NA	NA	TT	TT	GT	TT	GT	TT	TT	GT	TT	TT	GT	TT	TT	GT	GT	TT	TT	TT	TT	TT	GG	TT	TT	TT	TT	TT	GT	TT	TT	TT	TT	GT	GT	TT	TT	TT	TT	GT	GT
SHRSPaS005603	T/G	2	70167527	+	NA	NA	NA	NA	NA	NA	TT	GT	TT	TT	TT	GG	GT	TT	TT	TT	GT	GT	TT	TT	TT	GG	TT	GT	TT	TT	TT	TT	TT	TT	GT	GT	TT	TT	GG	GT	TT	TT	GT	TT	TT	GT	GG	TT	TT
SHRSPaS005503	G/T	2	70298448	+	NA	NA	NA	NA	NA	NA	GG	GG	GT	GG	GG	GG	GG	GG	GG	GT	GG	GG	GG	GG	GT	GG	GG	GG	GG	GG	GG	GG	GG	GG	GG	GT	GG	GG	GG	GG	GG	GG	GT	GG	GG	GG	GG	NN	GT
SHRSPaS002978	A/C	2	70596919	+	NA	NA	NA	NA	NA	NA	CA	AA	CA	AA	AA	AA	AA	CA	AA	AA	CA	CA	AA	CC	CA	AA	AA	AA	AA	CC	CC	AA	AA	CA	AA	CA	CA	AA	CA	AA	AA	CA	CA	AA	AA	AA	AA	CA	CA
SHRSPaS006889	C/T	2	70957291	+	NA	NA	NA	NA	NA	NA	CC	CT	CC	CC	CT	CT	CT	CT	CC	CT	CT	CT	CT	CC	CC	CC	CC	CT	CC	CC	CC	CC	CC	CT	CT	CT	CC	CC	CT	TT	TT	CC	CC	CC	CC	CC	TT	CC	CT
SHRSPaS004881	C/T	2	70957560	+	NA	NA	NA	NA	NA	NA	CT	CC	CC	CC	CC	CC	CC	CT	CC	CC	CT	CC	CC	CC	CC	CC	CC	CC	CC	CT	CT	CC	CC	CC	CC	CC	CC	CC	CC	CC	CC	CC	CC	CC	CC	CC	CC	TT	CC
SHRSPaS005715	C/A	2	71158833	+	NA	NA	NA	NA	NA	NA	CC	CA	CC	CC	CC	CC	CA	CA	CC	CC	CC	CC	CA	CC	CC	CC	CC	CA	CA	CC	CC	CC	CC	CA	CA	CC	CC	CC	CC	CC	AA	CC	CC	CC	CC	CC	AA	CC	CA
SHRSPaS005931	T/C	2	71563503	+	NA	NA	NA	NA	NA	NA	TT	CT	TT	TT	TT	CT	CT	CT	TT	TT	CT	TT	CT	TT	TT	CT	TT	CT	TT	TT	TT	TT	TT	CT	CT	CT	TT	TT	CT	CT	CC	TT	TT	TT	TT	TT	CT	TT	CT
SHRSPaS002203	C/T	2	71586654	+	NA	NA	NA	NA	NA	NA	CT	CT	CT	CC	CC	CT	CT	CT	CT	TT	CT	CC	CT	CC	CC	CT	CC	TT	CC	CT	CC	CC	CC	CT	CT	CT	TT	CC	TT	CT	TT	CC	CC	CC	CT	CT	TT	CC	CT
SHRSPaS002762	G/T	2	72089352	+	NA	NA	NA	NA	NA	NA	TT	GT	GT	TT	TT	GG	GT	TT	GG	GT	GG	GG	GT	TT	GT	GT	GT	GT	GG	GT	TT	TT	GG	GT	GT	GT	GT	GG	GG	GG	TT	GT	GT	GT	GG	GT	TT	GG	TT
SHRSPaS002269	A/G	2	72173314	+	NA	NA	NA	NA	NA	NA	GA	AA	GA	GG	GG	AA	AA	GA	GA	AA	GA	AA	AA	GG	GA	GA	GA	AA	AA	AA	GG	GG	AA	AA	AA	GA	AA	AA	GA	AA	AA	GA	GA	AA	AA	AA	GG	AA	GA
SHRSPaS001976	T/C	2	72205416	+	NA	NA	NA	NA	NA	NA	CT	TT	CT	TT	TT	TT	TT	CT	TT	TT	CT	CT	TT	CT	CT	TT	TT	TT	TT	CC	CC	TT	TT	CT	TT	CT	TT	TT	TT	TT	TT	CT	CT	TT	TT	TT	TT	CC	CT
SHRSPaS003876	T/C	2	72271516	+	NA	NA	NA	NA	NA	NA	CT	TT	TT	CC	CC	TT	TT	TT	CT	TT	TT	TT	TT	CT	TT	TT	CT	TT	TT	TT	TT	CC	TT	TT	TT	TT	TT	TT	TT	TT	TT	TT	TT	TT	TT	TT	TT	TT	TT
SHRSPaS006220	A/G	2	73137764	+	NA	NA	NA	NA	NA	NA	GG	AA	GA	GG	GG	AA	GA	GA	GA	GA	GA	GA	AA	GG	GG	GA	GA	AA	AA	GG	GG	GG	AA	GA	AA	GA	AA	AA	AA	AA	AA	GA	GA	GG	AA	GA	AA	GG	GA
SHRSPaS003501	C/T	2	73162150	+	NA	NA	NA	NA	NA	NA	CT	CC	CC	CC	CC	CC	CC	CC	CC	CC	CT	CC	CC	CC	CC	CC	CC	CC	CC	CT	TT	CC	CC	CC	CC	CT	CC	CC	CC	CC	CC	CC	CT	CC	CC	CC	CC	CT	CT
SHRSPaS002909	A/G	2	73328000	+	NA	NA	NA	NA	NA	NA	AA	GA	GA	AA	AA	AA	GA	GA	AA	AA	AA	GA	GA	GA	GA	AA	AA	AA	GA	GA	AA	AA	AA	GA	AA	GA	AA	GA	AA	GA	AA	AA	AA	AA	AA	AA	AA	AA	AA
SHRSPaS002032	C/T	2	73510926	+	NA	NA	NA	NA	NA	NA	CC	CT	CC	CC	CC	CC	CT	CT	CT	CC	CC	CC	CT	CC	CC	CT	CC	CC	CC	CC	CT	CC	CC	CC	CC	CC	CT	CC	CC	CC	CC	CT	CT	CC	CC	CC	CC	TT	CT
SHRSPaS002189	A/G	2	73545587	+	NA	NA	NA	NA	NA	NA	AA	AA	GA	AA	AA	AA	AA	GA	GA	AA	GA	AA	AA	GA	GG	AA	AA	GA	AA	AA	GG	GA	GA	GA	GA	AA	AA	AA	GA	AA	GG	AA	GA	GA	AA	AA	AA	GA	GA
SHRSPaS006556	T/G	2	73642701	+	NA	NA	NA	NA	NA	NA	GG	TT	GT	GG	GG	TT	GT	GG	GG	GT	GT	GT	TT	GG	GG	TT	GT	GT	TT	GG	GG	GT	GT	GG	GT	GT	GT	TT	GT	TT	GG	GT	GT	GG	TT	GT	TT	GG	GT
SHRSPaS006969	G/T	2	73971394	+	NA	NA	NA	NA	NA	NA	GG	TT	GT	GG	GT	GT	GT	GG	GG	GT	GG	GG	GT	GG	GG	GG	GG	GT	GG	GG	GG	GG	GT	GG	GT	GG	GG	GT	GG	GT	GG	GT	GT	GG	TT	GG	GG	GG	GG
SHRSPaS005940	C/T	2	74156500	+	NA	NA	NA	NA	NA	NA	CC	CC	CT	CC	CC	CC	CC	CT	CC	CC	CC	CC	CC	CT	CT	CC	CC	CC	CC	CC	CT	CC	CC	CC	CC	CT	CC	CC	CC	CC	CC	CT	CC	CC	CC	CC	CC	CT	CC
SHRSPaS006206	G/A	2	74375069	+	NA	NA	NA	NA	NA	NA	AA	GG	GA	AA	AA	GG	GA	GA	AA	GA	GA	GA	GG	AA	GA	GA	GA	GG	GG	GA	AA	AA	GG	GG	GG	GA	AA	GG	GG	GG	GG	GA	GA	AA	GG	GA	GA	AA	GA
SHRSPaS004502	T/C	2	74857388	+	NA	NA	NA	NA	NA	NA	CT	TT	TT	TT	TT	TT	TT	TT	TT	TT	CT	TT	TT	TT	NN	TT	TT	TT	TT	CT	CT	TT	TT	TT	TT	TT	TT	TT	TT	TT	TT	TT	TT	TT	TT	TT	TT	TT	TT
SHRSPaS004250	A/C	2	75054766	+	NA	NA	NA	NA	NA	NA	AA	AA	AA	CA	CC	AA	CA	AA	CA	CA	CA	AA	AA	CA	CA	AA	CA	AA	AA	CA	CA	CA	AA	CA	AA	CA	CA	AA	AA	AA	AA	CA	AA	CC	AA	CA	AA	CC	AA
SHRSPaS003465	C/T	2	75256467	+	NA	NA	NA	NA	NA	NA	CT	CC	CC	CT	TT	CC	CC	CT	CT	CT	CT	CC	CC	CT	CT	CC	CT	CC	CC	CT	CT	TT	CC	CT	CC	CT	CC	CC	CC	CC	CC	CT	CT	TT	CC	CC	CC	TT	CT
SHRSPaS001703	G/A	2	75301227	+	NA	NA	NA	NA	NA	NA	GA	AA	GA	GA	GA	GA	AA	GA	GA	GG	GG	AA	GA	GA	GA	AA	GG	GG	GA	AA	GA	GG	GG	GA	GA	AA	GA	GG	GG	AA	GG	GA	AA	GG	GG	GA	AA	GA	AA
SHRSPaS002091	C/T	2	75417451	+	NA	NA	NA	NA	NA	NA	CT	CC	CT	CC	CT	CC	CC	CT	CC	CC	CT	CT	CC	CT	CT	CC	CC	CC	CC	TT	TT	CC	CC	CT	CC	CT	CC	CC	CC	CC	CC	CC	CT	CC	CC	CC	CC	CT	CT
SHRSPaS004471	C/T	2	75579680	+	NA	NA	NA	NA	NA	NA	CT	TT	TT	CC	CT	CT	TT	CT	CC	CT	CT	CT	CC	CT	CT	CT	CC	CT	CC	CT	CT	CC	TT	CC	TT	CT	CC	CC	CC	TT	CC	CT	TT	CC	CC	CT	CC	TT	TT
SHRSPaS002182	C/T	2	75718027	+	NA	NA	NA	NA	NA	NA	CC	TT	CT	CC	CT	CT	TT	CT	CC	CT	CT	CT	CC	CC	CC	CT	CC	CT	CC	CT	CC	CC	CT	CT	TT	TT	CT	CC	CC	TT	CC	CC	TT	CC	CC	CT	CC	TT	TT
SHRSPaS002018	A/G	2	75749202	+	NA	NA	NA	NA	NA	NA	AA	AA	GA	AA	AA	AA	AA	AA	AA	AA	AA	AA	AA	GA	GA	AA	AA	AA	AA	AA	GA	AA	AA	AA	AA	AA	AA	AA	AA	AA	AA	AA	AA	GA	AA	AA	AA	AA	AA
SHRSPaS002019	A/G	2	75783196	+	NA	NA	NA	NA	NA	NA	AA	GG	GA	AA	AA	GA	GG	AA	AA	AA	AA	GA	AA	GA	GA	AA	AA	AA	AA	AA	AA	AA	AA	AA	GA	GG	AA	AA	AA	GG	AA	AA	GA	AA	AA	GA	AA	AA	GA
SHRSPaS005484	T/C	2	76205524	+	NA	NA	NA	NA	NA	NA	TT	CC	CT	TT	TT	CT	CT	TT	TT	TT	TT	TT	TT	TT	TT	TT	TT	TT	TT	TT	TT	TT	TT	TT	CT	CT	TT	TT	TT	CT	TT	CT	CT	TT	TT	TT	TT	TT	CT
SHRSPaS005301	T/C	2	76309325	+	NA	NA	NA	NA	NA	NA	TT	TT	CT	TT	CT	TT	TT	CT	TT	TT	CT	CT	TT	CT	CT	TT	TT	TT	TT	CT	CT	TT	TT	CT	TT	TT	CC	TT	TT	TT	TT	CT	CT	TT	TT	TT	TT	CT	CT
SHRSPaS002961	A/G	2	76320408	+	NA	NA	NA	NA	NA	NA	GA	AA	GA	GA	GG	AA	AA	GA	GA	GA	GA	GA	AA	GG	GA	AA	GA	AA	AA	GA	GA	GG	AA	GA	AA	AA	GG	AA	AA	AA	AA	GA	GA	AA	AA	AA	AA	GA	GA
SHRSPaS005415	C/T	2	76390405	+	NA	NA	NA	NA	NA	NA	CC	TT	CT	CC	CC	CT	CT	CC	CC	CC	CC	CC	CC	CC	CC	CC	CC	CC	CC	CC	CC	CC	CC	CC	CT	CT	TT	CC	CC	CT	CC	CT	CT	CC	CC	CC	CC	TT	CT
SHRSPaS002748	C/T	2	76531949	+	NA	NA	NA	NA	NA	NA	CT	TT	CT	CC	CC	CT	CT	CC	CC	CC	CC	CT	CC	CC	CC	CC	CT	CT	CC	CT	CC	CC	CT	CC	CT	CT	CC	TT	CT	TT	CT	CT	CT	CC	CC	CT	CC	CC	CT
SHRSPaS001404	A/G	2	76579214	+	NA	NA	NA	NA	NA	NA	AA	AA	GA	AA	AA	AA	AA	AA	AA	AA	AA	AA	AA	GA	GA	AA	AA	AA	AA	GA	GA	AA	AA	GA	AA	AA	AA	AA	AA	AA	AA	AA	GA	AA	AA	AA	AA	GA	GA
SHRSPaS003206	T/C	2	76642393	+	NA	NA	NA	NA	NA	NA	CT	TT	TT	TT	TT	TT	TT	CT	TT	TT	TT	TT	TT	CT	TT	CC	TT	TT	TT	CC	CT	TT	CT	CT	TT	TT	TT	TT	TT	TT	TT	TT	TT	TT	TT	TT	TT	CT	TT
SHRSPaS004186	A/G	2	76669623	+	NA	NA	NA	NA	NA	NA	GA	AA	AA	GA	AA	AA	AA	AA	GA	GA	AA	AA	AA	GA	GA	AA	GA	AA	AA	AA	AA	GG	AA	AA	AA	AA	AA	AA	AA	AA	AA	AA	AA	AA	AA	AA	AA	AA	AA
SHRSPaS006853	G/A	2	76784137	+	NA	NA	NA	NA	NA	NA	GG	GG	GA	GG	GG	GA	GG	GA	GG	GA	GA	GA	GA	GG	GG	GG	GA	GA	GA	GG	GG	GG	GA	GG	GG	GG	GG	AA	AA	GA	AA	GG	GG	AA	AA	GG	AA	GG	GG
SHRSPaS004440	C/T	2	76799960	+	NA	NA	NA	NA	NA	NA	CT	CC	CC	CT	CC	CC	CC	CC	CT	CT	CC	CC	CC	CT	CT	CC	CT	CC	CC	CC	CC	TT	CC	CC	CC	CC	CC	CC	CC	CC	CC	CC	CC	CC	CC	CC	CC	CC	CC
SHRSPaS003230	G/A	2	77000692	+	NA	NA	NA	NA	NA	NA	GA	GG	GG	AA	GA	GG	GG	GG	GA	GA	GG	GG	GG	GA	GA	GG	GA	GG	GG	GG	GG	AA	GG	GG	GG	GG	GG	GG	GG	GG	GG	GG	GG	GG	GG	GG	GG	GG	GG
SHRSPaS001098	C/T	2	77146601	+	NA	NA	NA	NA	NA	NA	CC	TT	CT	CC	CC	CT	CT	CC	CC	CT	CC	CT	CT	CC	CC	CC	CT	CT	CT	CC	CC	CC	CT	CC	CT	CC	CC	TT	TT	TT	TT	TT	CT	TT	TT	CC	TT	CC	CT
SHRSPaS001530	A/G	2	77185736	+	NA	NA	NA	NA	NA	NA	GA	AA	GA	GA	GG	AA	AA	GA	AA	GA	AA	GA	AA	GA	GA	GA	GA	AA	AA	GG	GA	AA	GA	GA	AA	AA	GA	AA	AA	AA	AA	AA	GA	AA	AA	GA	AA	GA	GA
SHRSPaS006918	G/A	2	77426154	+	NA	NA	NA	NA	NA	NA	AA	GG	GA	AA	GA	GG	GG	GG	GA	GA	GA	GA	GG	AA	AA	GG	GA	GG	GA	GA	GA	AA	GA	GG	GG	GG	GA	GG	GG	GG	GG	GA	GA	GG	GG	GG	GG	GA	GA
SHRSPaS005889	G/T	2	77644539	+	NA	NA	NA	NA	NA	NA	GG	GG	GT	GT	GG	GG	GT	GG	GT	GT	GG	GG	GT	GG	GG	GG	GG	GG	GG	GG	NN	GT	GT	GG	GG	GG	TT	GG	GT	GT	GT	GT	TT	GG	TT	GT	GG	GT	TT
SHRSPaS003513	T/C	2	77644672	+	NA	NA	NA	NA	NA	NA	CT	TT	TT	CT	TT	TT	TT	TT	TT	CT	TT	TT	TT	CT	CT	TT	TT	TT	TT	TT	TT	CT	TT	TT	TT	TT	TT	TT	TT	TT	TT	TT	TT	TT	TT	TT	TT	TT	TT
SHRSPaS001651	A/G	2	77684801	+	NA	NA	NA	NA	NA	NA	GG	AA	GA	GG	GG	AA	AA	GA	GG	GA	GA	AA	AA	GG	GG	AA	GA	AA	GA	GG	GA	GG	GA	GA	AA	GA	GG	AA	AA	AA	AA	AA	GA	GA	AA	AA	AA	GA	GA
SHRSPaS001888	T/C	2	77690090	+	NA	NA	NA	NA	NA	NA	CT	TT	CT	TT	CT	TT	TT	CT	TT	TT	CT	TT	TT	CT	CT	TT	TT	TT	CT	CT	TT	TT	CT	TT	TT	CT	TT	TT	TT	TT	TT	CT	TT	TT	TT	CT	TT	CT	TT
SHRSPaS004096	C/T	2	77725995	+	NA	NA	NA	NA	NA	NA	CC	CC	CC	CT	CT	CC	CC	CC	CT	CC	CC	CC	CC	CC	CC	CC	CC	CC	CC	CC	CC	CC	CC	CC	CC	CT	CC	CC	CC	CC	CC	CC	CC	CC	CC	CC	CC	CT	CC
SHRSPaS001453	A/G	2	77921274	+	NA	NA	NA	NA	NA	NA	GA	AA	GA	GA	GA	AA	AA	AA	AA	GA	GA	AA	AA	GG	GG	AA	GA	AA	AA	AA	AA	GG	AA	AA	AA	AA	AA	AA	AA	AA	AA	GA	AA	GA	AA	AA	AA	AA	AA
SHRSPaS001633	G/A	2	78423917	+	NA	NA	NA	NA	NA	NA	GA	GG	GA	AA	GA	GG	GA	GG	GG	AA	GA	GA	AA	GA	GA	GA	GA	GG	GA	GG	GG	AA	GA	GG	GG	GG	GG	GG	GG	GG	GG	GG	GG	GA	GA	AA	GG	AA	GG
SHRSPaS006544	G/T	2	78463408	+	NA	NA	NA	NA	NA	NA	GG	GG	GT	GG	GG	GG	GT	GG	GG	GT	GG	GG	TT	GG	GG	GT	GG	GG	GT	GG	GT	GG	GT	GG	GG	GG	GG	GG	GG	GG	GG	GG	GG	GG	GT	GT	GT	GG	GG
SHRSPaS001089	A/G	2	78504803	+	NA	NA	NA	NA	NA	NA	GA	AA	GA	AA	GA	AA	GA	GA	GA	AA	GA	GA	AA	GA	GA	GA	AA	AA	AA	GG	GA	AA	GA	AA	AA	NN	GA	AA	AA	GA	AA	GA	GA	GA	AA	GA	AA	GA	GA
SHRSPaS005644	T/C	2	78685285	+	NA	NA	NA	NA	NA	NA	TT	CC	CT	TT	TT	CT	CT	TT	TT	CT	TT	TT	CC	TT	TT	TT	TT	CT	TT	TT	TT	TT	CT	CC	CC	TT	TT	TT	CT	TT	CT	CT	CT	TT	CC	CT	TT	TT	CT
SHRSPaS001959	A/C	2	78714165	+	NA	NA	NA	NA	NA	NA	CA	AA	CA	AA	AA	AA	AA	AA	AA	AA	AA	CA	AA	AA	CA	AA	AA	AA	AA	CC	AA	AA	CA	AA	AA	CA	AA	AA	AA	AA	AA	AA	AA	AA	AA	AA	AA	CA	AA
SHRSPaS002014	G/A	2	78836736	+	NA	NA	NA	NA	NA	NA	GA	AA	GA	GA	GA	AA	AA	GA	GG	GG	GA	AA	GG	GG	GA	GG	GG	AA	GA	AA	GG	GA	GA	AA	GA	GA	GA	GA	GG	AA	GA	GA	GG	GA	GG	GA	GG	GA	GG
SHRSPaS002481	T/C	2	79339854	+	NA	NA	NA	NA	NA	NA	CT	TT	CT	TT	CT	TT	TT	TT	TT	TT	CT	CT	TT	TT	TT	CT	TT	TT	CT	CC	CT	TT	CT	TT	TT	TT	TT	TT	TT	TT	TT	CT	CT	TT	TT	TT	TT	TT	CT
SHRSPaS003528	T/G	2	79612835	+	NA	NA	NA	NA	NA	NA	GT	TT	GT	TT	GT	TT	TT	TT	TT	TT	GT	GT	TT	TT	GT	GT	TT	TT	TT	GT	GT	TT	GT	TT	TT	TT	TT	TT	TT	TT	TT	GT	TT	TT	TT	TT	TT	GT	TT
SHRSPaS006866	T/C	2	79658996	+	NA	NA	NA	NA	NA	NA	CC	TT	CT	CC	CC	TT	CT	CT	CC	CT	CT	CT	TT	CC	CC	CC	CT	TT	CT	CC	CC	CC	CT	TT	TT	CT	CC	TT	TT	TT	TT	CT	CT	CC	TT	CT	TT	CC	CT
SHRSPaS004850	A/G	2	79659320	+	NA	NA	NA	NA	NA	NA	GA	AA	GA	AA	GG	AA	GA	GA	GA	AA	GA	GA	AA	GA	GA	GA	AA	AA	GA	GG	GG	AA	GA	AA	AA	GA	GA	AA	AA	AA	AA	GA	GA	AA	AA	GA	AA	GG	GA
SHRSPaS006716	T/G	2	79733770	+	NA	NA	NA	NA	NA	NA	TT	GG	GT	TT	TT	GT	GT	GT	TT	GT	TT	TT	GG	TT	TT	TT	GT	GT	TT	TT	TT	TT	GT	GG	GG	TT	TT	GT	GG	GT	TT	GT	GT	TT	GG	GT	GT	TT	GT
SHRSPaS003793	T/C	2	79925853	+	NA	NA	NA	NA	NA	NA	CT	TT	TT	CT	CT	TT	TT	CT	CT	CT	TT	TT	TT	CT	TT	TT	CT	TT	TT	TT	TT	CC	TT	TT	TT	TT	TT	TT	TT	TT	TT	TT	TT	CT	TT	TT	TT	CT	TT
SHRSPaS001626	A/G	2	79961175	+	NA	NA	NA	NA	NA	NA	GA	AA	GA	AA	AA	AA	AA	AA	AA	AA	AA	AA	AA	AA	AA	AA	AA	AA	AA	GA	AA	AA	GA	AA	AA	AA	AA	AA	AA	AA	AA	AA	AA	AA	AA	AA	AA	GA	AA
SHRSPaS002513	T/C	2	80234169	+	NA	NA	NA	NA	NA	NA	CT	TT	CT	TT	TT	TT	CT	TT	TT	TT	CT	TT	TT	CT	TT	TT	TT	TT	TT	CT	TT	TT	CT	TT	TT	TT	TT	TT	TT	TT	TT	CT	TT	TT	TT	CT	TT	CT	TT
SHRSPaS006966	G/A	2	80330009	+	NA	NA	NA	NA	NA	NA	GG	GG	GA	GG	GG	GG	GG	GA	GG	GA	GG	GG	AA	GG	GG	GG	GA	GG	GG	GG	GG	GG	GA	GG	GG	GG	GG	GA	GG	GA	GA	GG	GG	GG	GG	GG	GG	GG	GG
SHRSPaS006527	G/A	2	80342045	+	NA	NA	NA	NA	NA	NA	GG	GG	GA	GG	GG	GG	GG	GA	GA	GA	GG	GG	AA	GG	GG	GG	GA	GG	GG	GG	GG	GG	GA	GG	GG	GG	GA	GA	GA	GA	GA	GG	GG	GG	GG	GG	GG	GG	GG
SHRSPaS002633	G/A	2	80624845	+	NA	NA	NA	NA	NA	NA	GA	GG	GA	GG	GG	GG	GG	GA	GA	GG	GG	GG	GG	GG	GG	GG	GG	GG	GG	GA	GG	GG	GA	GG	GG	GG	GG	GG	GG	GG	GG	GG	GG	GG	GG	GG	GA	GG	GG
SHRSPaS003517	C/T	2	80732016	+	NA	NA	NA	NA	NA	NA	CC	CC	CC	CC	CC	CC	CC	CC	CT	CC	CC	CC	CC	CT	CT	CC	CT	CC	CC	CC	CC	CT	CC	CC	CC	CC	CC	CC	CC	CC	CC	CC	CC	TT	CC	CC	CC	CC	CC
SHRSPaS003604	G/A	2	80748328	+	NA	NA	NA	NA	NA	NA	GA	GG	GG	AA	AA	GG	GA	GA	AA	GA	GA	GA	GG	AA	GA	GG	GA	GG	GA	GA	AA	AA	GG	GG	GG	GA	GG	GG	GG	GG	GG	GA	GA	AA	GG	GA	GG	AA	GA
SHRSPaS002738	A/G	2	80783165	+	NA	NA	NA	NA	NA	NA	GG	AA	GA	AA	GA	AA	GA	GA	AA	AA	GA	GA	AA	GA	GA	AA	AA	AA	GA	GG	GG	GA	GA	AA	AA	GA	AA	AA	AA	AA	AA	GA	GA	AA	AA	GA	AA	GG	GA
SHRSPaS004650	A/C	2	80920412	+	NA	NA	NA	NA	NA	NA	AA	AA	AA	CA	CA	AA	AA	AA	NN	CA	AA	AA	AA	CA	CA	AA	CA	AA	AA	AA	AA	CA	AA	AA	AA	AA	AA	AA	AA	AA	AA	AA	AA	CC	AA	AA	AA	AA	AA
SHRSPaS006449	T/C	2	81325374	+	NA	NA	NA	NA	NA	NA	CT	CT	CT	CT	TT	CC	CT	TT	TT	TT	CT	CC	TT	TT	CT	TT	TT	CT	TT	CT	CT	TT	CT	CC	CT	CC	CT	CT	CT	CT	CC	CT	TT	TT	TT	CT	TT	CC	TT
SHRSPaS005096	T/C	2	81451137	+	NA	NA	NA	NA	NA	NA	TT	CT	TT	TT	TT	TT	TT	TT	TT	TT	TT	TT	CT	TT	TT	TT	TT	TT	TT	TT	TT	TT	TT	TT	CT	TT	TT	TT	TT	TT	TT	CT	CT	TT	CC	CT	TT	TT	CT
SHRSPaS002098	T/C	2	81740661	+	NA	NA	NA	NA	NA	NA	CT	TT	CT	TT	TT	TT	TT	TT	TT	TT	TT	CT	TT	CT	CT	TT	TT	TT	TT	CT	TT	TT	CT	TT	TT	CT	TT	TT	TT	TT	TT	TT	TT	TT	TT	TT	TT	CT	TT
SHRSPaS002605	C/T	2	81799266	+	NA	NA	NA	NA	NA	NA	CT	CC	CT	CT	CT	CC	CT	CT	CC	CC	CT	CT	CC	CT	TT	TT	CC	CC	CT	TT	TT	CC	CT	CC	CC	CT	CT	CC	CC	CC	CC	CT	CT	CT	CC	TT	CC	TT	CT
SHRSPaS002136	T/G	2	81800613	+	NA	NA	NA	NA	NA	NA	GT	TT	GT	GT	GT	TT	GT	GT	TT	TT	GT	GT	TT	GT	GG	GG	TT	TT	GT	GG	GG	TT	GT	TT	TT	GT	GT	TT	TT	TT	TT	GT	GT	GT	TT	GG	TT	GG	GT
SHRSPaS005533	G/A	2	81803330	+	NA	NA	NA	NA	NA	NA	AA	GG	GA	AA	AA	GG	GA	GA	AA	GA	GA	GA	GG	AA	AA	AA	GA	GG	GA	AA	AA	AA	GA	GG	GG	GA	GA	GG	GG	GG	GG	GA	GA	AA	GG	AA	GG	AA	GA
SHRSPaS002530	A/G	2	81804932	+	NA	NA	NA	NA	NA	NA	GA	AA	GA	GA	GA	AA	GA	GA	AA	AA	GA	GA	AA	GA	GG	GG	AA	AA	GA	GG	GG	AA	GA	AA	AA	GA	GA	AA	AA	AA	AA	GA	GA	GA	AA	GG	AA	GG	GA
SHRSPaS002006	A/G	2	81927550	+	NA	NA	NA	NA	NA	NA	GA	AA	GA	AA	GA	AA	AA	AA	AA	AA	AA	GA	AA	GA	GA	AA	AA	AA	GA	GA	GA	AA	GA	AA	AA	GA	AA	AA	AA	AA	AA	GA	GA	AA	AA	AA	AA	GA	GA
SHRSPaS006525	T/C	2	82053667	+	NA	NA	NA	NA	NA	NA	TT	CT	TT	TT	TT	CC	CT	TT	TT	TT	CT	CT	TT	TT	TT	CT	TT	CC	CT	TT	TT	TT	TT	CC	CC	CT	CT	CT	CT	CC	CC	TT	TT	TT	CT	TT	CC	TT	TT
SHRSPaS003763	T/C	2	82061218	+	NA	NA	NA	NA	NA	NA	CT	TT	TT	CT	CT	TT	TT	TT	CC	CT	TT	TT	TT	CC	CT	TT	CT	TT	CT	TT	CC	CC	TT	TT	TT	TT	CT	TT	TT	TT	TT	TT	CT	CT	TT	TT	TT	TT	CT
SHRSPaS006086	C/T	2	82061288	+	NA	NA	NA	NA	NA	NA	CC	CT	CC	CC	CC	CT	CT	CC	CC	CC	CC	CC	CC	CC	CC	CC	CC	CC	CC	CC	CC	CC	CC	CT	CT	CC	CC	CC	CC	CT	CC	CC	CC	CC	CC	CC	CT	CC	CC
SHRSPaS005592	G/A	2	82069592	+	NA	NA	NA	NA	NA	NA	GG	GA	GG	GG	GG	GA	GA	GG	GG	GG	GG	GG	GG	GG	GG	GG	GG	GG	GG	GG	GG	GG	GG	GA	GA	GG	GG	GG	GG	GA	GG	GG	GG	GG	GG	GG	GG	GG	GG
SHRSPaS006467	C/T	2	82078707	+	NA	NA	NA	NA	NA	NA	CC	CC	CT	CC	CC	CC	CC	CT	CC	CT	CC	CC	CT	CC	CC	CC	CT	CC	CC	CC	CC	CC	CT	CC	CC	CC	CC	CT	CC	CC	CC	CC	CC	CC	CC	CC	CC	CC	CC
SHRSPaS003995	G/A	2	82102999	+	NA	NA	NA	NA	NA	NA	GA	GG	GG	GA	GA	GG	GG	GG	AA	GA	GG	GG	GG	GA	GG	GG	GA	GG	GG	GG	GG	AA	GG	GG	GG	GG	GA	GG	GG	GG	GG	GG	GG	GA	GG	GG	GA	GG	GG
SHRSPaS002936	C/T	2	82190365	+	NA	NA	NA	NA	NA	NA	CT	CC	CT	CC	CC	CC	CC	CT	TT	TT	CC	CC	CT	CT	CC	CC	TT	CT	CC	CC	CC	TT	CT	CC	CT	CC	CC	TT	CC	CT	CC	CC	CC	CT	CC	CC	CC	CC	CC
SHRSPaS003789	G/T	2	82274542	+	NA	NA	NA	NA	NA	NA	GT	GG	TT	GT	GT	GG	GG	GG	TT	TT	GT	GT	GT	GT	GT	GG	TT	GT	GG	TT	GG	GT	TT	GG	GT	GT	GG	TT	GG	GT	GG	GG	GG	GT	GG	GG	GG	TT	GT
SHRSPaS006200	C/T	2	82889286	+	NA	NA	NA	NA	NA	NA	CC	CT	CC	CC	CC	CT	CT	CC	CC	CC	CC	CC	CC	CC	CC	CT	CC	CC	CC	CC	CC	CC	CC	CT	CT	CC	CT	CC	CC	CT	CC	CC	CC	CC	CC	CC	CT	CC	CC
SHRSPaS006325	C/T	2	83013881	+	NA	NA	NA	NA	NA	NA	TT	CT	CT	CT	CC	CT	CT	CT	CC	CC	CC	CC	CC	CC	CC	CC	CC	CT	CT	CT	CC	CT	CT	CT	CT	CT	CC	CC	CC	CT	CC	CC	CC	CT	CT	CC	CT	CC	CC
SHRSPaS002420	T/G	2	83081588	+	NA	NA	NA	NA	NA	NA	GT	TT	GT	TT	TT	TT	TT	TT	TT	TT	TT	TT	TT	TT	TT	TT	TT	TT	TT	GG	TT	TT	GT	TT	TT	GT	TT	TT	TT	TT	TT	TT	TT	TT	TT	TT	TT	TT	TT
SHRSPaS002665	A/G	2	83468154	+	NA	NA	NA	NA	NA	NA	GA	AA	GA	GA	AA	AA	AA	AA	AA	AA	GA	GA	AA	AA	GG	AA	AA	AA	GA	GA	GA	AA	GA	AA	AA	AA	AA	AA	AA	AA	AA	AA	GA	AA	AA	AA	AA	AA	GA
SHRSPaS001238	A/C	2	83479845	+	NA	NA	NA	NA	NA	NA	CA	AA	CA	AA	AA	AA	AA	AA	AA	AA	AA	CA	AA	AA	AA	AA	AA	AA	CA	CA	CA	AA	CA	AA	AA	AA	AA	AA	AA	AA	AA	AA	CA	AA	AA	AA	AA	AA	CA
SHRSPaS002290	A/G	2	83550932	+	NA	NA	NA	NA	NA	NA	GA	AA	GA	AA	GA	GA	AA	GG	AA	AA	GA	GA	AA	GA	GA	AA	AA	GA	GG	GG	GA	AA	GA	GA	AA	GG	GG	AA	GA	AA	GA	AA	GA	AA	GA	AA	AA	GA	GA
SHRSPaS003496	G/A	2	83899328	+	NA	NA	NA	NA	NA	NA	GG	GG	GG	GG	GG	GG	GG	GG	GG	GG	GA	GG	GG	GG	GA	GG	GG	GG	GG	GA	GG	GG	GG	GG	GG	GA	GG	GG	GG	GG	GG	GG	GG	GG	GG	GG	GG	GA	GG
SHRSPaS005756	G/T	2	83901834	+	NA	NA	NA	NA	NA	NA	GG	GT	GG	GG	GG	GT	GT	GG	GG	GG	GT	GT	GG	GG	GG	GG	GT	GT	GG	GG	GG	GG	GG	GT	TT	GG	GG	TT	GG	GT	GT	GT	GT	GG	GT	GG	GG	GG	GT
SHRSPaS002767	G/A	2	84078307	+	NA	NA	NA	NA	NA	NA	GA	GG	GA	GG	GA	GG	GG	GA	GG	GG	GA	GG	GG	GA	GA	GG	GG	GG	GA	AA	GA	GG	GA	GG	GG	GA	GG	GG	GG	GG	GG	GG	GA	GG	GG	GG	GG	GA	GA
SHRSPaS004530	C/T	2	84143431	+	NA	NA	NA	NA	NA	NA	CC	CC	CC	CC	CT	CC	CC	CT	CC	CC	CT	CC	CC	CC	CT	CC	CC	CC	CC	CT	CC	CC	CC	CC	CC	CT	CC	CC	CC	CC	CC	CC	CC	CC	CC	CC	CC	CT	CC
SHRSPaS002703	C/T	2	84149852	+	NA	NA	NA	NA	NA	NA	CC	CT	CC	CC	CT	CT	CT	TT	CC	CC	TT	CC	CC	CC	CT	CC	CT	TT	CT	CT	CC	CC	CC	CT	TT	CT	CC	TT	CT	CT	CT	CT	CT	CC	TT	CC	CC	CT	CT
SHRSPaS006913	C/T	2	84230437	+	NA	NA	NA	NA	NA	NA	TT	CC	CT	TT	CT	CC	CC	CC	TT	CT	CC	CC	CC	CT	CC	CC	CT	CC	CC	CT	CT	TT	CT	CC	CC	CC	CC	CC	CC	CC	CC	CC	CC	TT	CC	CC	CC	CC	CC
SHRSPaS001662	T/C	2	84323120	+	NA	NA	NA	NA	NA	NA	CT	TT	CT	TT	CT	TT	CT	CT	TT	TT	CT	CT	TT	CT	CT	TT	TT	TT	CT	CC	CT	TT	CT	TT	TT	CT	CT	TT	TT	TT	TT	CT	CT	TT	TT	CT	TT	CT	CT
SHRSPaS006771	T/C	2	84499958	+	NA	NA	NA	NA	NA	NA	TT	CT	TT	TT	TT	TT	TT	TT	TT	TT	TT	TT	TT	TT	TT	TT	CT	CT	TT	TT	TT	TT	TT	TT	CT	TT	TT	CC	TT	TT	TT	TT	TT	TT	TT	TT	TT	TT	CT
SHRSPaS005369	G/A	2	84662705	+	NA	NA	NA	NA	NA	NA	GG	GA	GG	GG	GG	GG	GG	GA	GG	GG	GG	GG	GG	GG	GG	GG	GA	AA	GA	GG	GG	GG	GG	GG	GA	GG	GG	AA	GA	GG	GG	GG	GG	GG	GA	GA	GG	GG	GA
SHRSPaS003632	C/T	2	84743073	+	NA	NA	NA	NA	NA	NA	CT	CC	CC	CC	CT	CC	CC	CC	CC	CC	CT	CC	CC	CC	CT	CC	CC	CC	CT	CC	CT	TT	CC	CC	CC	CC	CC	CC	CC	CC	CC	CC	CT	CC	CC	CC	CC	CC	CT
SHRSPaS004847	C/T	2	85034214	+	NA	NA	NA	NA	NA	NA	CT	CC	CT	CC	CT	CC	CT	CT	CC	CC	CC	CC	CC	CC	CT	CC	CC	CC	CT	TT	TT	CC	CT	CC	CC	CT	CC	CC	CC	CC	CC	CC	CT	CC	CC	CT	CC	CT	CT
SHRSPaS002268	C/T	2	85544009	+	NA	NA	NA	NA	NA	NA	CC	CC	CT	CC	CC	CC	CC	CC	CC	CT	CC	CT	TT	CC	CC	CT	CC	CC	CC	CC	CC	CC	CT	CC	CC	CC	TT	CT	CT	CT	CT	CT	CT	CC	CT	CT	CC	CC	CC
SHRSPaS006236	T/C	2	85556107	+	NA	NA	NA	NA	NA	NA	TT	CC	CT	TT	TT	CC	CC	TT	TT	CT	CT	CT	CC	TT	TT	CC	TT	CT	CT	TT	TT	TT	CT	CC	CC	CT	CC	CT	CC	CC	CC	CT	CT	TT	CC	CC	CC	TT	TT
SHRSPaS004872	T/C	2	85587004	+	NA	NA	NA	NA	NA	NA	TT	TT	TT	CT	CT	TT	TT	TT	TT	TT	CT	CT	TT	CT	TT	TT	TT	TT	TT	TT	TT	TT	TT	TT	TT	TT	TT	TT	TT	TT	TT	TT	TT	TT	TT	TT	TT	TT	TT
SHRSPaS001382	A/G	2	85964109	+	NA	NA	NA	NA	NA	NA	GA	AA	GA	AA	AA	AA	AA	AA	AA	AA	AA	AA	AA	AA	GA	AA	AA	AA	GA	GG	GG	AA	GA	AA	AA	AA	AA	AA	AA	AA	AA	GA	GA	AA	AA	AA	AA	AA	GA
SHRSPaS005917	A/C	2	86001235	+	NA	NA	NA	NA	NA	NA	CA	AA	CA	AA	AA	AA	AA	AA	AA	AA	AA	AA	AA	CA	AA	AA	AA	AA	AA	CA	CA	AA	CA	AA	AA	AA	AA	AA	AA	AA	AA	AA	AA	AA	AA	AA	AA	AA	AA
SHRSPaS002065	T/C	2	86049822	+	NA	NA	NA	NA	NA	NA	CT	TT	CT	TT	TT	TT	CT	CC	TT	TT	CT	CT	TT	CT	CT	CT	CT	CT	CT	CC	CC	TT	CT	TT	TT	CT	CT	CT	TT	TT	TT	CT	CT	TT	TT	CT	TT	CT	CC
SHRSPaS001795	G/A	2	86310631	+	NA	NA	NA	NA	NA	NA	GA	GG	GA	AA	AA	GG	GA	GA	AA	GA	GA	GA	GG	AA	AA	GA	GA	GG	GA	AA	AA	GG	GA	GG	GG	GA	AA	GG	GG	GG	GG	GA	GA	GA	GG	GA	GA	GA	GA
SHRSPaS006670	G/A	2	86443086	+	NA	NA	NA	NA	NA	NA	GA	GG	GA	GA	AA	GG	GA	AA	GG	GA	GA	GA	GG	GA	GA	GA	GA	GA	GA	AA	AA	GG	GA	GG	GG	GA	GA	GA	GG	GG	GG	GA	GA	GG	GG	GA	GG	GA	AA
SHRSPaS001916	C/T	2	86488878	+	NA	NA	NA	NA	NA	NA	CT	TT	CT	CC	CC	TT	CT	CC	CC	CT	CT	CT	TT	CC	CC	CT	CC	CT	CT	CC	CC	TT	CT	TT	TT	CT	CC	CT	TT	TT	TT	CT	CT	CT	TT	CT	CT	CC	CC
SHRSPaS002523	A/G	2	86541702	+	NA	NA	NA	NA	NA	NA	AA	GA	AA	AA	GA	GA	GG	AA	GA	GA	GA	AA	GA	AA	AA	AA	AA	AA	AA	AA	AA	AA	GA	GA	AA	AA	GA	AA	GG	AA	GA	GA	GA	AA	GA	GA	GG	AA	AA
SHRSPaS002724	C/T	2	86786998	+	NA	NA	NA	NA	NA	NA	CT	CC	CT	CC	CC	CC	CC	CC	CC	CC	CC	CC	CC	CC	CC	CC	CC	CC	CC	CT	CT	CC	CT	CC	CC	CC	CC	CC	CC	CC	CC	CC	CC	CC	CC	CC	CC	CC	CC
SHRSPaS001552	T/C	2	86835523	+	NA	NA	NA	NA	NA	NA	CT	TT	CT	CC	CC	TT	CT	CC	CC	CT	CT	CT	TT	CC	CT	CT	CC	CT	TT	CC	CT	TT	CT	TT	TT	CT	TT	CT	TT	TT	TT	CT	TT	CT	TT	CT	TT	CC	CT
SHRSPaS002698	T/C	2	87403906	+	NA	NA	NA	NA	NA	NA	CT	CC	CT	TT	TT	CC	CC	CT	TT	CT	CT	CT	TT	TT	TT	CT	CT	CC	CT	CT	TT	TT	CC	CT	CT	TT	TT	CT	CT	TT	CT	CT	TT	TT	CT	CC	TT	TT	CT
SHRSPaS002540	C/T	2	87475083	+	NA	NA	NA	NA	NA	NA	CT	CC	CT	CC	CC	CC	CC	CC	CC	CC	CC	CT	CC	CC	CC	CC	CC	CC	CC	CT	CC	CC	CT	CT	CC	CT	CC	CC	CC	CC	CT	CC	CC	CC	CT	CC	CC	CC	CC
SHRSPaS001110	G/A	2	87622055	+	NA	NA	NA	NA	NA	NA	GA	GG	NN	GG	GA	GA	GA	NN	GG	GG	AA	GG	GG	GG	NN	GA	GA	GA	GG	NN	AA	GG	GA	GA	GA	GA	GA	GA	GG	GA	NN	NN	GG	GG	GG	GG	GG	GG	GG
SHRSPaS003092	T/C	2	88131586	+	NA	NA	NA	NA	NA	NA	TT	TT	TT	TT	TT	TT	TT	CT	TT	TT	CT	TT	TT	TT	TT	CT	TT	TT	TT	CT	CT	TT	TT	TT	TT	CT	TT	TT	TT	TT	TT	TT	TT	TT	TT	TT	TT	CT	TT
SHRSPaS003700	C/T	2	88238215	+	NA	NA	NA	NA	NA	NA	CT	CC	CC	CC	CT	CC	CC	CC	CC	CC	CC	CC	CC	CC	CC	CC	CC	CC	CC	CC	CC	CT	CC	CC	CC	CC	CC	CC	CC	CC	CC	CC	CC	CT	CC	CC	CC	CC	CC
SHRSPaS004553	A/G	2	88350557	+	NA	NA	NA	NA	NA	NA	GA	AA	AA	GG	GG	AA	AA	AA	GA	GA	AA	AA	AA	AA	GA	AA	GA	AA	GA	AA	AA	GG	AA	AA	AA	GA	AA	AA	AA	AA	AA	AA	GA	GG	AA	AA	AA	GA	GA
SHRSPaS001771	A/G	2	88569028	+	NA	NA	NA	NA	NA	NA	GA	AA	GA	AA	GA	AA	AA	AA	AA	AA	AA	AA	AA	GA	GA	AA	AA	AA	AA	AA	AA	AA	GA	AA	AA	GA	AA	AA	AA	AA	AA	GA	AA	AA	AA	AA	AA	AA	AA
SHRSPaS003854	T/C	2	88588907	+	NA	NA	NA	NA	NA	NA	CT	TT	TT	TT	TT	CT	TT	CT	CT	CT	CT	TT	TT	CT	TT	CC	TT	TT	CC	CC	CT	CT	TT	TT	TT	TT	CT	TT	TT	TT	TT	CT	CT	TT	TT	TT	TT	CT	CT
SHRSPaS005833	G/A	2	88660341	+	NA	NA	NA	NA	NA	NA	GG	GA	GG	GG	GG	GA	AA	GG	GG	GA	GA	GA	GG	GG	GG	GG	GG	GG	GG	GG	GG	GG	GA	GA	GG	GA	GG	GG	GG	GA	GA	GA	GG	GG	GA	GA	GG	GG	GG
SHRSPaS004029	T/C	2	88681585	+	NA	NA	NA	NA	NA	NA	CT	TT	TT	TT	TT	TT	TT	TT	TT	CT	TT	TT	TT	TT	TT	TT	TT	TT	TT	TT	TT	CT	TT	TT	TT	TT	NN	TT	TT	TT	TT	TT	TT	TT	TT	TT	TT	TT	TT
SHRSPaS001999	A/G	2	88787406	+	NA	NA	NA	NA	NA	NA	GA	GA	AA	GG	GA	GA	GA	AA	GA	AA	GA	GA	AA	GA	GA	AA	GA	AA	AA	GA	AA	GG	AA	GA	GA	AA	AA	AA	AA	AA	AA	AA	AA	GG	GA	AA	AA	GA	AA
SHRSPaS004718	C/T	2	88915341	+	NA	NA	NA	NA	NA	NA	CT	CC	CC	TT	TT	CC	CC	CC	CT	CC	CC	CC	CC	CT	TT	CT	CT	CC	CC	CT	CC	CT	CC	CC	CC	CT	CC	CC	CC	CC	CC	CC	CC	TT	CC	CC	CC	CT	CC
SHRSPaS001182	T/C	2	88959620	+	NA	NA	NA	NA	NA	NA	TT	TT	CT	TT	TT	TT	TT	TT	TT	TT	TT	TT	TT	TT	TT	CT	TT	TT	CT	TT	CT	TT	CT	TT	TT	TT	TT	TT	TT	TT	TT	CT	CT	TT	TT	TT	TT	TT	CT
SHRSPaS006317	G/A	2	89024023	+	NA	NA	NA	NA	NA	NA	GG	GA	GG	GG	GG	GA	GA	GG	GG	GG	GA	GA	GG	GG	GG	GG	GG	GG	GG	GG	GG	GG	GG	GA	GA	GG	GG	GG	GG	GG	GG	GG	GG	GG	GA	GG	GA	GG	GG
SHRSPaS003305	C/T	2	89044699	+	NA	NA	NA	NA	NA	NA	CC	CC	CC	TT	CT	CC	CC	CC	CT	CC	CC	CC	CC	CT	CT	CC	CT	CC	CC	CC	CC	CT	CC	CC	CC	CC	CC	CC	CC	CC	CC	CC	CC	TT	CC	CC	CC	CT	CC
SHRSPaS005556	C/T	2	89051646	+	NA	NA	NA	NA	NA	NA	CC	CT	CC	CC	CC	CT	CT	CC	CC	CC	CT	CT	CC	CC	CC	CC	CC	CC	CC	CC	CC	CC	CC	CT	CT	CC	CC	CC	CC	CC	CC	CC	CC	CC	CT	CC	CC	CC	CC
SHRSPaS003844	C/T	2	89086977	+	NA	NA	NA	NA	NA	NA	CC	CC	CC	CT	CT	CC	CC	CC	NN	CC	CC	CC	CC	CC	CT	CC	CT	CC	CC	CC	CC	CC	CC	CC	CC	CC	CC	CC	CC	CC	CC	CC	CC	NN	CC	CC	CC	CC	CC
SHRSPaS004048	C/T	2	89179616	+	NA	NA	NA	NA	NA	NA	CT	CC	CC	CC	CT	CC	CC	CC	CC	CC	CC	CC	CC	CC	CT	CC	CC	CC	CC	CC	CC	CT	CC	CC	CC	CT	CC	CC	CC	CC	CC	CC	CC	CC	CC	CC	CC	CC	CC
SHRSPaS006275	T/C	2	89179688	+	NA	NA	NA	NA	NA	NA	TT	CT	TT	TT	TT	CT	CT	TT	TT	TT	CT	CT	TT	TT	TT	TT	TT	TT	TT	TT	TT	TT	TT	CT	TT	TT	TT	TT	TT	TT	TT	TT	TT	TT	CT	TT	TT	TT	TT
SHRSPaS004190	G/A	2	89190239	+	NA	NA	NA	NA	NA	NA	GA	GG	GG	GG	GA	GG	GG	GG	GG	GG	GG	GG	GG	GG	GA	GG	GG	GG	GG	GA	GG	GA	GG	GG	GG	GA	GG	GG	GG	GG	GG	GA	GG	GG	GG	GG	GG	GG	GG
SHRSPaS005442	T/G	2	89210010	+	NA	NA	NA	NA	NA	NA	TT	GT	TT	TT	TT	TT	TT	GT	TT	TT	TT	TT	TT	TT	TT	TT	TT	GT	TT	TT	TT	TT	TT	TT	GT	TT	TT	TT	TT	TT	TT	TT	TT	TT	TT	TT	TT	TT	TT
SHRSPaS005851	T/C	2	89572831	+	NA	NA	NA	NA	NA	NA	TT	TT	CT	TT	TT	CT	TT	TT	CT	TT	TT	TT	CT	TT	TT	TT	CT	CT	CT	TT	TT	TT	TT	CT	TT	TT	TT	CC	CT	TT	CT	TT	TT	TT	TT	CT	TT	TT	TT
SHRSPaS003460	T/C	2	89597871	+	NA	NA	NA	NA	NA	NA	CT	TT	TT	CC	CT	TT	TT	TT	CT	CT	TT	TT	TT	CT	CT	TT	CT	TT	TT	TT	TT	CT	TT	TT	TT	TT	TT	TT	TT	TT	TT	TT	TT	CC	TT	TT	TT	CT	TT
SHRSPaS004994	A/G	2	89794035	+	NA	NA	NA	NA	NA	NA	GA	AA	GA	AA	GA	AA	AA	AA	AA	AA	GA	AA	AA	GA	GA	AA	AA	AA	GA	GA	GA	AA	GA	AA	AA	GA	GG	AA	AA	AA	AA	AA	GA	AA	AA	AA	AA	AA	GA
SHRSPaS003599	A/G	2	89996657	+	NA	NA	NA	NA	NA	NA	GA	AA	AA	GG	AA	AA	AA	AA	GG	GA	AA	AA	AA	GA	GA	AA	GA	AA	AA	AA	GA	GG	AA	AA	AA	AA	GG	AA	AA	AA	AA	GA	AA	GG	AA	AA	AA	GA	AA
SHRSPaS003536	A/C	2	90008228	+	NA	NA	NA	NA	NA	NA	CA	AA	AA	CC	AA	AA	AA	AA	CA	AA	AA	AA	AA	CA	CA	AA	AA	AA	AA	AA	AA	CC	AA	AA	AA	AA	AA	AA	AA	AA	AA	AA	AA	AA	AA	AA	AA	AA	AA
SHRSPaS001809	T/C	2	90012659	+	NA	NA	NA	NA	NA	NA	CT	TT	CT	TT	CC	TT	TT	CT	TT	TT	CT	TT	TT	CT	CT	CC	TT	TT	CT	CC	CC	TT	CT	TT	TT	CT	TT	TT	TT	TT	TT	CT	CT	TT	TT	TT	TT	TT	CT
SHRSPaS005734	T/C	2	90145651	+	NA	NA	NA	NA	NA	NA	TT	TT	CT	TT	TT	CT	CT	TT	TT	TT	TT	TT	CT	TT	TT	TT	CT	CT	TT	TT	TT	TT	TT	TT	CT	TT	TT	CC	CT	TT	TT	TT	TT	TT	TT	CC	TT	TT	CT
SHRSPaS003753	C/T	2	90201405	+	NA	NA	NA	NA	NA	NA	CT	CC	CC	TT	CC	CC	CC	CC	CT	CT	CC	CC	CC	CT	CT	CC	CT	CC	CC	CC	CC	TT	CC	CC	CC	CC	CC	CC	CC	CC	CC	CC	CC	TT	CC	CC	CC	CT	CC
SHRSPaS006076	A/G	2	90201487	+	NA	NA	NA	NA	NA	NA	AA	AA	GA	AA	AA	GA	GA	AA	AA	AA	AA	AA	GA	AA	AA	AA	GA	GA	AA	AA	AA	AA	AA	AA	AA	AA	AA	GG	GG	AA	AA	AA	AA	AA	AA	GG	GG	AA	AA
SHRSPaS006924	T/C	2	90339706	+	NA	NA	NA	NA	NA	NA	CC	TT	CT	CC	CC	TT	TT	CT	CC	CT	CT	TT	TT	CC	CC	CC	CT	TT	CT	CC	CC	CC	CT	TT	TT	CT	CC	TT	TT	TT	TT	CT	CT	CC	TT	CT	TT	CC	CT
SHRSPaS002357	A/C	2	90342685	+	NA	NA	NA	NA	NA	NA	CA	AA	CA	AA	CA	AA	AA	CA	AA	CA	CA	CA	AA	CA	CA	CC	AA	AA	CA	CC	CC	AA	CC	CA	AA	CC	AA	AA	CC	CC	CA	CA	CC	AA	CC	CC	CA	CA	CA
SHRSPaS002281	G/A	2	90396756	+	NA	NA	NA	NA	NA	NA	GA	GG	GA	AA	GA	GG	GG	GA	GA	GA	GG	GG	GG	AA	GA	GA	GA	GG	GA	GA	GA	AA	GA	GG	GG	GG	GG	GG	GG	GG	GG	GA	GA	AA	GG	AA	GG	GA	GA
SHRSPaS001419	T/C	2	90596267	+	NA	NA	NA	NA	NA	NA	TT	TT	CT	TT	TT	CT	CT	CT	CT	CT	TT	CT	CT	TT	TT	TT	CT	CT	TT	TT	TT	TT	CT	CT	CT	CT	CC	CC	CC	CC	CT	TT	CT	TT	CC	CC	TT	TT	CT
SHRSPaS003512	C/T	2	90736859	+	NA	NA	NA	NA	NA	NA	CT	CC	CC	TT	CT	CC	CC	CC	CT	CT	CC	CC	CC	CT	CT	CC	CT	CC	CC	CC	CC	TT	CC	CC	CC	CC	CC	CC	CC	CC	CC	CC	CC	TT	CC	CC	CC	CT	CC
SHRSPaS002686	T/C	2	90808924	+	NA	NA	NA	NA	NA	NA	CT	TT	CT	CC	CT	TT	TT	TT	CT	CT	TT	TT	TT	CT	CT	CC	CT	TT	CT	CT	TT	CC	CT	TT	TT	TT	TT	TT	TT	TT	TT	TT	CT	CC	TT	TT	TT	CC	CT
SHRSPaS003086	A/C	2	90939012	+	NA	NA	NA	NA	NA	NA	CA	AA	AA	CC	CA	AA	AA	AA	CA	CA	AA	AA	AA	CA	CA	AA	CA	AA	AA	AA	AA	CC	AA	AA	AA	AA	AA	AA	AA	AA	AA	AA	AA	CA	AA	AA	AA	CA	AA
SHRSPaS004163	C/T	2	91585212	+	NA	NA	NA	NA	NA	NA	CT	CC	CC	TT	CT	CC	CC	CC	CT	CC	CC	CC	CC	CC	CT	CC	CT	CC	CC	CC	CC	TT	CC	CC	CC	CC	CC	CC	CC	CC	CC	CC	CC	CT	CC	CC	CC	CT	CC
SHRSPaS002026	C/A	2	92000864	+	NA	NA	NA	NA	NA	NA	CA	CC	CA	CC	CA	CA	CC	CA	CC	CC	CC	CA	CC	CA	CA	CC	CC	CC	CC	CA	CA	CC	CA	CC	CC	CA	CC	CC	CC	CC	CC	CA	CC	CC	CC	CC	CC	CC	CC
SHRSPaS001883	A/G	2	92080182	+	NA	NA	NA	NA	NA	NA	GA	AA	GA	AA	GA	GA	AA	GA	AA	AA	GA	GA	AA	GA	GA	AA	AA	AA	GA	GG	GG	AA	GA	AA	AA	GA	AA	AA	AA	AA	AA	GA	GA	AA	AA	AA	AA	GA	GA
SHRSPaS006435	T/C	2	92321338	+	NA	NA	NA	NA	NA	NA	TT	TT	CT	TT	TT	TT	CT	CT	TT	TT	TT	TT	TT	TT	TT	TT	TT	TT	TT	CT	CT	TT	CT	TT	TT	TT	TT	TT	TT	TT	TT	TT	TT	TT	TT	TT	TT	TT	TT
SHRSPaS005277	C/T	2	92350146	+	NA	NA	NA	NA	NA	NA	CC	CC	CT	CC	CT	CT	CC	CC	CC	CT	CT	CT	TT	CC	CC	CC	CT	CT	CT	CC	CT	CC	CT	CT	CC	CT	CC	TT	TT	CT	CC	TT	TT	CC	TT	CT	CC	CC	CT
SHRSPaS003770	T/G	2	92386972	+	NA	NA	NA	NA	NA	NA	TT	TT	TT	TT	GT	TT	GT	GT	TT	TT	GT	TT	TT	GT	TT	TT	TT	TT	GT	TT	GT	TT	TT	TT	TT	TT	TT	TT	TT	TT	TT	GT	GT	GT	TT	TT	TT	GT	GT
SHRSPaS003918	G/A	2	92389115	+	NA	NA	NA	NA	NA	NA	GA	GG	GG	GA	GG	GG	GG	GG	GG	GG	GG	GG	GG	GG	GA	GG	GA	GG	GG	GG	GG	GA	GG	GG	GG	GG	GG	GG	GG	GG	GG	GG	GG	GG	GG	GG	GG	GA	GG
SHRSPaS002115	C/T	2	92470708	+	NA	NA	NA	NA	NA	NA	CC	CC	CT	CC	CC	CC	CT	CT	CC	CC	CC	CC	CC	CC	CC	CC	CC	CC	CC	CT	TT	CC	CT	CC	CC	CC	CT	CC	CC	CC	CC	CC	CC	CC	CC	CC	CC	CC	CC
SHRSPaS003478	A/G	2	92543021	+	NA	NA	NA	NA	NA	NA	GG	AA	AA	GG	GA	AA	AA	AA	GA	GA	AA	AA	AA	GA	GG	AA	GA	AA	AA	GG	GA	GG	AA	AA	AA	GA	AA	AA	AA	AA	AA	AA	AA	GA	AA	AA	AA	GA	AA
SHRSPaS001361	A/G	2	92696737	+	NA	NA	NA	NA	NA	NA	AA	AA	GA	AA	AA	AA	AA	GA	AA	AA	GA	AA	AA	GA	AA	AA	AA	AA	GA	GA	GA	AA	GA	AA	AA	AA	GA	AA	AA	AA	AA	GA	GA	AA	AA	AA	AA	AA	GA
SHRSPaS003810	C/T	2	92725704	+	NA	NA	NA	NA	NA	NA	TT	CT	CC	TT	CT	CT	CT	CT	CT	CT	CT	CT	CC	CT	TT	CC	CT	CC	CT	CT	CC	TT	CC	CT	CT	CT	CC	CC	CC	CT	CT	CC	CC	TT	CC	CC	CT	CT	CC
SHRSPaS002140	G/A	2	92931038	+	NA	NA	NA	NA	NA	NA	GA	GG	GA	GG	GG	GG	GG	GG	GG	GG	GG	GG	GG	GG	GA	AA	GG	GG	GG	GA	GG	GG	GA	GG	GG	GG	GG	GG	GA	GG	GG	GG	GG	GG	GG	GA	GG	GG	GG
SHRSPaS005869	A/G	2	92983841	+	NA	NA	NA	NA	NA	NA	AA	GA	AA	AA	AA	GA	GA	GA	AA	AA	GA	GA	AA	AA	AA	AA	AA	AA	GA	AA	AA	AA	AA	GA	GA	AA	AA	AA	AA	GA	GA	AA	AA	AA	AA	AA	AA	AA	AA
SHRSPaS003482	A/G	2	92984162	+	NA	NA	NA	NA	NA	NA	AA	AA	AA	GA	AA	AA	AA	GA	GA	AA	AA	AA	AA	GG	AA	GA	AA	AA	AA	AA	GA	AA	AA	AA	AA	GA	AA	AA	AA	AA	AA	AA	AA	GA	AA	AA	GA	GA	AA
SHRSPaS005015	T/C	2	93295501	+	NA	NA	NA	NA	NA	NA	CT	TT	TT	CC	CT	TT	TT	TT	TT	CT	TT	TT	TT	CT	TT	TT	CT	TT	TT	TT	TT	CT	TT	TT	TT	CT	TT	TT	TT	TT	TT	TT	TT	CC	TT	TT	TT	CT	TT
SHRSPaS003339	A/G	2	93378184	+	NA	NA	NA	NA	NA	NA	GA	AA	AA	GG	GA	AA	AA	AA	AA	GA	AA	AA	AA	GA	AA	AA	GA	AA	AA	AA	AA	GG	AA	AA	AA	GA	AA	AA	AA	AA	AA	AA	AA	GG	AA	AA	AA	GA	AA
SHRSPaS005619	T/C	2	93378259	+	NA	NA	NA	NA	NA	NA	TT	CT	CT	TT	TT	CC	CT	CT	CC	CT	CT	CC	CC	TT	TT	CT	TT	TT	CT	TT	TT	TT	CT	CC	CT	CT	CC	TT	CT	CC	CC	CT	CT	TT	CT	CC	CC	TT	CT
SHRSPaS006426	G/A	2	93487705	+	NA	NA	NA	NA	NA	NA	GG	GG	GA	GG	GG	GA	GG	GG	GG	GA	GG	GG	GA	GG	GG	GG	GG	GG	GA	GG	GG	GG	GG	GA	GG	GG	GG	GG	GG	GG	GG	GA	GA	GG	GA	GG	GG	GG	GA
SHRSPaS004257	C/T	2	93487771	+	NA	NA	NA	NA	NA	NA	CT	CC	CC	CC	CT	CC	CC	CC	CC	CT	CC	CC	CC	CT	CT	CC	CC	CC	CC	CC	CC	TT	CC	CC	CC	CT	CC	CC	CC	CC	CC	CC	CC	CT	CC	CC	CC	CT	CC
SHRSPaS003720	T/C	2	93492558	+	NA	NA	NA	NA	NA	NA	CT	TT	TT	CC	CT	TT	TT	TT	CT	CT	TT	TT	TT	TT	TT	TT	CT	TT	TT	TT	TT	CC	TT	TT	TT	TT	TT	TT	TT	TT	TT	TT	TT	CC	TT	TT	TT	CT	TT
SHRSPaS003273	G/T	2	93549197	+	NA	NA	NA	NA	NA	NA	GG	GG	GG	GG	GG	GG	GT	GG	GT	GG	GG	GG	GG	GT	GG	GG	GG	GG	GG	GG	GT	GG	GG	GG	GG	GG	GT	GG	GG	GG	GG	GG	GG	GG	GG	GG	GG	GG	GG
SHRSPaS004266	C/T	2	93575852	+	NA	NA	NA	NA	NA	NA	CT	CC	TT	CC	CC	CT	CC	CT	CC	CT	CT	CC	CT	CC	CT	CC	CC	CC	CT	CT	CT	CC	CT	CT	CC	CC	CC	CC	CC	CC	CC	TT	CT	CC	CT	CC	CC	TT	CT
SHRSPaS006430	T/C	2	93579893	+	NA	NA	NA	NA	NA	NA	TT	CT	TT	TT	TT	CT	CT	TT	TT	TT	CT	TT	TT	TT	TT	TT	TT	TT	TT	TT	TT	TT	TT	CT	CT	TT	TT	TT	TT	TT	TT	TT	TT	TT	TT	TT	TT	TT	TT
SHRSPaS003209	G/T	2	93588032	+	NA	NA	NA	NA	NA	NA	GG	GG	GG	TT	GT	GG	GG	GG	GT	GT	GG	GG	GG	GT	GT	GG	GT	GG	GG	GG	GG	GT	GG	GG	GG	GT	GG	GG	GG	GG	GG	GG	GG	TT	GG	GG	GG	GT	GG
SHRSPaS006041	A/G	2	93627397	+	NA	NA	NA	NA	NA	NA	AA	AA	GA	AA	AA	GA	AA	AA	AA	GA	AA	AA	GA	AA	AA	AA	AA	AA	GA	AA	AA	AA	AA	GA	AA	AA	AA	AA	AA	AA	AA	GA	GA	AA	GA	GA	GA	AA	GA
SHRSPaS001637	G/A	2	93864481	+	NA	NA	NA	NA	NA	NA	GG	GA	GG	GA	GG	GA	GA	GA	GG	GG	GA	GA	GG	GG	GA	GG	GG	GG	GG	GG	GG	GG	GG	GA	GA	GG	GG	GG	GG	GA	AA	GG	GG	GG	GG	GG	GA	GG	GG
SHRSPaS006360	G/A	2	93905770	+	NA	NA	NA	NA	NA	NA	GG	GA	GG	GG	GG	GG	GG	GG	GG	GG	GG	GG	GG	GG	GG	GG	GA	GG	GG	GG	GG	GG	GG	GG	GA	GG	GG	AA	GG	GG	GG	GG	GG	GG	GG	GG	GG	GG	GG
SHRSPaS001669	T/C	2	93938048	+	NA	NA	NA	NA	NA	NA	CT	TT	CT	TT	TT	CT	TT	CT	TT	CT	TT	CT	CT	CT	CT	CC	TT	CC	CT	CT	CT	TT	CC	TT	TT	CT	TT	TT	CC	CT	TT	CT	CT	TT	CC	CT	TT	CT	CT
SHRSPaS003745	T/C	2	93945981	+	NA	NA	NA	NA	NA	NA	CT	TT	TT	TT	CT	TT	TT	TT	TT	CT	TT	TT	TT	TT	CT	TT	TT	TT	TT	TT	TT	CT	TT	TT	TT	TT	TT	TT	TT	TT	TT	TT	TT	TT	TT	TT	TT	TT	TT
SHRSPaS006683	T/G	2	93953657	+	NA	NA	NA	NA	NA	NA	TT	GT	GT	TT	TT	GT	GG	GT	TT	TT	GT	GT	GT	TT	TT	TT	TT	TT	TT	TT	TT	TT	TT	GG	GT	TT	GT	TT	TT	GT	GG	GT	TT	TT	TT	TT	TT	TT	TT
SHRSPaS001277	A/G	2	94011115	+	NA	NA	NA	NA	NA	NA	AA	GA	AA	AA	AA	AA	AA	GA	AA	AA	AA	AA	AA	AA	AA	AA	GA	AA	AA	AA	AA	AA	AA	AA	GA	AA	AA	GG	AA	AA	AA	AA	AA	AA	AA	AA	AA	GA	AA
SHRSPaS001343	C/T	2	94055510	+	NA	NA	NA	NA	NA	NA	CT	CT	CT	CC	CT	CT	TT	CT	CT	CC	CT	TT	CC	CT	CT	TT	CC	CC	CT	TT	TT	CC	TT	CT	CT	CT	TT	CC	CC	TT	TT	CT	CT	CC	CC	CT	TT	CT	CT
SHRSPaS004651	G/T	2	94246446	+	NA	NA	NA	NA	NA	NA	GG	GG	GG	GG	GG	GG	GG	GG	GG	GG	GG	GG	GG	GT	GG	GG	GG	GG	GG	GT	GG	GG	GG	GG	GG	GG	GG	GG	GG	GG	GG	GG	GG	GG	GG	GG	GG	GT	GG
SHRSPaS005379	G/A	2	94286770	+	NA	NA	NA	NA	NA	NA	GG	GG	GA	GG	GG	GG	GG	GG	GG	GG	GG	GG	GA	GG	GG	GG	GG	GG	GG	GG	GG	GG	GG	GA	GG	GG	GG	GG	GA	GG	GG	GA	GG	GG	GG	GA	GG	GG	GG
SHRSPaS004298	G/T	2	94350477	+	NA	NA	NA	NA	NA	NA	GT	GG	GT	GG	GG	GG	GG	GG	GG	GG	GG	GG	GG	GG	GT	GG	GG	GG	GG	GG	GT	GG	GG	GG	GG	GG	GG	GG	GG	GG	GG	GG	GG	GG	GG	GG	GG	GG	GG
SHRSPaS002549	T/G	2	94366926	+	NA	NA	NA	NA	NA	NA	GT	GT	GG	TT	GT	GT	GT	GG	TT	TT	GG	GT	GT	GT	GT	GT	TT	TT	GT	GG	GG	TT	GT	GG	GT	TT	TT	TT	GT	GT	TT	GG	GT	TT	TT	GT	GT	GT	GT
SHRSPaS004118	T/C	2	94734286	+	NA	NA	NA	NA	NA	NA	CT	TT	TT	CT	CT	TT	TT	TT	CT	TT	TT	TT	TT	CT	NN	TT	CT	TT	TT	TT	TT	CC	TT	TT	TT	TT	TT	TT	TT	TT	TT	TT	TT	CT	TT	TT	TT	CT	TT
SHRSPaS001929	A/G	2	94825299	+	NA	NA	NA	NA	NA	NA	GA	AA	GA	AA	GA	AA	AA	AA	AA	AA	AA	AA	AA	GA	GA	GA	AA	AA	GA	GA	GG	AA	AA	AA	AA	AA	AA	AA	AA	AA	AA	AA	GA	AA	AA	AA	AA	AA	GA
SHRSPaS005758	C/T	2	94867084	+	NA	NA	NA	NA	NA	NA	CC	CC	CT	CC	CC	CC	CC	CT	CC	CC	CC	CC	CT	CC	CC	CC	CC	CC	CC	CC	CC	CC	CC	CT	CC	CC	CC	CC	CC	CC	CC	CT	CC	CC	CC	CC	CC	CC	CC
SHRSPaS002537	T/C	2	94879284	+	NA	NA	NA	NA	NA	NA	CT	TT	CT	CT	CT	TT	TT	CT	CT	CT	TT	TT	CT	CT	CT	TT	CT	TT	TT	TT	TT	CC	TT	CT	TT	CT	CT	TT	TT	TT	TT	CC	TT	CC	TT	TT	TT	CC	TT
SHRSPaS005635	C/T	2	95073523	+	NA	NA	NA	NA	NA	NA	CC	CT	CT	TT	CT	TT	CT	CC	TT	TT	CT	CT	TT	CC	CC	CC	CC	TT	CC	CT	CC	CC	TT	TT	CT	CT	CC	CC	CT	TT	TT	CT	CT	CC	CT	CT	CT	CC	CT
SHRSPaS004804	C/T	2	95215496	+	NA	NA	NA	NA	NA	NA	CT	CC	CC	TT	CT	CC	CC	CC	CT	CT	CC	CC	CC	CT	CT	CC	CT	CC	CC	CC	CC	TT	CC	CC	CC	CT	CC	CC	CC	CC	CC	CC	CC	TT	CC	CC	CC	CT	CC
SHRSPaS004144	A/G	2	95265251	+	NA	NA	NA	NA	NA	NA	GA	AA	GA	AA	GA	AA	AA	AA	AA	AA	AA	AA	AA	AA	GA	GG	AA	AA	GA	GA	GA	AA	AA	AA	AA	AA	AA	AA	AA	AA	AA	AA	GA	AA	AA	AA	AA	GA	GA
SHRSPaS003755	T/C	2	95294970	+	NA	NA	NA	NA	NA	NA	CT	TT	TT	CT	CT	TT	TT	TT	TT	CT	TT	TT	TT	TT	TT	TT	TT	TT	TT	TT	TT	CT	TT	TT	TT	CT	TT	TT	TT	TT	TT	TT	TT	CT	TT	TT	TT	TT	TT
SHRSPaS003524	G/T	2	95347103	+	NA	NA	NA	NA	NA	NA	GT	GG	GG	GT	GT	GG	GG	GG	GG	GG	GG	GG	GG	GG	GG	GG	GG	GG	GG	GG	GG	GT	GG	GG	GG	GG	GG	GG	GG	GG	GG	GG	GG	GT	GG	GG	GG	GG	GG
SHRSPaS001016	A/C	2	95582628	+	NA	NA	NA	NA	NA	NA	CA	AA	CA	AA	CA	AA	AA	CA	AA	AA	AA	AA	AA	CA	CA	CA	AA	AA	CA	AA	CC	AA	AA	AA	AA	AA	AA	AA	AA	AA	AA	AA	CA	AA	AA	AA	AA	AA	CA
SHRSPaS004944	T/C	2	95809425	+	NA	NA	NA	NA	NA	NA	CT	TT	CT	TT	CT	TT	TT	TT	TT	TT	TT	TT	TT	TT	CT	TT	TT	TT	TT	TT	CC	TT	TT	TT	TT	TT	TT	TT	TT	TT	TT	TT	TT	TT	TT	TT	TT	TT	TT
SHRSPaS006931	G/T	2	95809756	+	NA	NA	NA	NA	NA	NA	GG	GT	GG	GG	GG	TT	GT	GT	GG	GT	GT	GT	GT	GG	GG	GT	GG	GT	GG	TT	GG	GG	TT	GT	GT	GT	GT	GG	GT	GT	GG	GG	GT	GG	GT	GT	TT	GG	GT
SHRSPaS006015	C/A	2	95851213	+	NA	NA	NA	NA	NA	NA	CC	CA	CC	CC	CA	CC	CC	CC	CC	CC	CC	CC	CC	CC	CC	CC	CA	CC	CA	CC	CA	CC	CC	CC	CA	CC	CC	AA	CA	CC	CC	CC	CC	CC	CA	AA	CC	CC	CC
SHRSPaS004772	T/C	2	95854091	+	NA	NA	NA	NA	NA	NA	CT	TT	TT	CC	CT	TT	TT	TT	CT	CT	TT	TT	TT	CT	CT	TT	CT	TT	TT	TT	TT	CC	TT	TT	TT	CT	TT	TT	TT	TT	TT	TT	TT	CT	TT	TT	TT	CT	TT
SHRSPaS006809	T/C	2	95854377	+	NA	NA	NA	NA	NA	NA	TT	CT	TT	TT	TT	TT	TT	TT	TT	TT	TT	TT	TT	TT	TT	TT	CT	TT	CT	TT	TT	TT	TT	TT	CT	TT	TT	CC	TT	TT	TT	TT	TT	TT	CT	TT	TT	TT	TT
SHRSPaS001697	T/C	2	95963959	+	NA	NA	NA	NA	NA	NA	NN	CT	TT	NN	CC	CT	CT	CC	NN	NN	CC	CT	TT	CC	NN	CT	NN	TT	CT	CT	TT	CC	TT	CT	TT	NN	CT	TT	NN	TT	TT	TT	CT	NN	TT	NN	TT	NN	CT
SHRSPaS001408	G/A	2	96216592	+	NA	NA	NA	NA	NA	NA	GA	GG	GA	GG	GG	GG	GG	GA	GG	GG	GA	GG	GG	GA	GA	GG	GG	GG	GA	GA	AA	GG	GA	GG	GG	GG	GA	GA	GA	GG	GG	GA	GA	GG	GG	GA	GG	GA	GA
SHRSPaS002021	C/A	2	96505254	+	NA	NA	NA	NA	NA	NA	CA	CC	CA	CC	CC	CC	CC	CC	CC	CC	CC	CC	CC	CC	CA	CC	CC	CC	CA	CC	CA	CC	CC	CC	CC	CC	CC	CC	CC	CC	CC	CC	CA	CC	CC	CC	CC	CC	CA
SHRSPaS003711	A/G	2	96539220	+	NA	NA	NA	NA	NA	NA	GA	AA	GA	AA	AA	AA	AA	GA	AA	AA	GA	AA	AA	AA	GA	AA	AA	AA	GA	GA	GG	AA	GA	AA	AA	AA	GA	GA	AA	AA	AA	GA	GA	AA	AA	AA	AA	GA	GA
SHRSPaS002397	G/A	2	96925107	+	NA	NA	NA	NA	NA	NA	GA	GG	GA	GG	GG	GG	GG	GA	GA	GG	GA	GG	GG	GA	GA	GG	GG	GG	GA	GG	GA	GG	GG	GG	GG	GG	AA	GG	GA	GG	GG	GG	GA	GG	GG	GG	GG	GA	GA
SHRSPaS005545	T/C	2	97062425	+	NA	NA	NA	NA	NA	NA	TT	CT	TT	TT	TT	CT	CT	CT	TT	TT	CT	TT	CT	CT	TT	TT	TT	TT	TT	CT	TT	TT	CT	CT	TT	TT	TT	TT	CT	CT	TT	TT	TT	TT	CT	TT	CC	TT	TT
SHRSPaS001199	A/G	2	97083115	+	NA	NA	NA	NA	NA	NA	GA	AA	GA	AA	AA	AA	AA	AA	AA	AA	AA	AA	AA	AA	GA	AA	AA	AA	GA	AA	GA	AA	AA	AA	AA	AA	AA	AA	AA	AA	AA	AA	GA	AA	AA	AA	AA	AA	GA
SHRSPaS004935	C/T	2	97109361	+	NA	NA	NA	NA	NA	NA	CT	CC	CC	TT	CC	CC	CC	CC	CC	CC	CC	CC	CC	CT	CT	CC	CC	CC	CC	CC	CC	TT	CC	CC	CC	CT	CC	CC	CC	CC	CC	CC	CC	TT	CC	CC	CC	CT	CC
SHRSPaS004303	G/A	2	97119332	+	NA	NA	NA	NA	NA	NA	GA	GG	GG	GA	GG	GG	GG	GG	GA	GA	GG	GG	GG	GA	GA	GG	GA	GG	GG	GG	GG	AA	GG	GG	GG	GG	GG	GG	GG	GG	GG	GG	GG	AA	GG	GG	GG	GA	GG
SHRSPaS002450	A/G	2	97502585	+	NA	NA	NA	NA	NA	NA	GA	AA	GA	AA	AA	AA	AA	AA	AA	AA	AA	AA	AA	AA	GA	AA	AA	AA	GA	AA	GA	AA	AA	AA	AA	AA	AA	AA	AA	AA	AA	GA	GA	AA	AA	AA	AA	AA	GA
SHRSPaS006880	G/A	2	97534300	+	NA	NA	NA	NA	NA	NA	GG	GA	GA	GG	GG	GA	GG	GG	GG	GA	GG	AA	GG	GG	GG	GA	GA	AA	GA	GG	GG	GG	GA	GG	GA	GA	GG	GA	GG	GA	AA	GG	GA	GG	GA	GG	GG	GG	GA
SHRSPaS004868	C/T	2	97534623	+	NA	NA	NA	NA	NA	NA	CT	CC	CC	CT	CT	CC	CC	CC	CT	CT	CC	CC	CC	CC	CT	CC	CT	CC	CC	CC	CC	TT	CC	CC	CC	CT	CT	CC	CC	CC	CC	CC	CC	CT	CC	CC	CC	CC	CC
SHRSPaS004963	G/A	2	97535523	+	NA	NA	NA	NA	NA	NA	GA	GG	GG	GA	GG	GG	GG	GG	GG	GA	GG	GG	GG	GA	GA	GG	GG	GG	GG	GG	GG	GA	GG	GG	GG	GG	GG	GA	GG	GG	GG	GG	GG	GA	GG	GG	GG	GA	GG
SHRSPaS006196	A/G	2	97851122	+	NA	NA	NA	NA	NA	NA	AA	GA	GA	AA	AA	GA	GA	GA	AA	GA	GA	AA	AA	AA	AA	AA	AA	AA	AA	AA	AA	AA	AA	GG	AA	AA	AA	AA	AA	AA	AA	AA	AA	AA	GA	AA	AA	AA	AA
SHRSPaS002121	G/T	2	97892619	+	NA	NA	NA	NA	NA	NA	GT	GG	NN	GG	GG	GG	GG	GG	GG	GG	GT	GG	GG	GG	NN	GG	GT	GT	TT	GG	GT	GG	GG	GG	GG	GG	GG	GT	GG	GG	GG	GG	GT	GG	GT	GG	GG	GT	GT
SHRSPaS001822	C/T	2	97898512	+	NA	NA	NA	NA	NA	NA	CT	CC	CT	CC	CC	CC	CC	CC	CC	CC	CT	CC	CC	CC	CT	CC	CC	CC	CT	CT	CT	CC	CC	CC	CT	CC	CC	CC	CC	CC	CC	CC	CT	CC	CC	CC	CC	CT	CT
SHRSPaS002009	G/A	2	98073478	+	NA	NA	NA	NA	NA	NA	GA	GG	GA	GG	GG	GG	GG	GG	GG	GG	GG	GG	GG	GG	GG	GG	GG	GG	GA	GG	GG	GG	GG	GG	GG	GG	GG	GG	GG	GG	GG	GG	GA	GG	GG	GG	GG	GG	GA
SHRSPaS005413	G/A	2	98487486	+	NA	NA	NA	NA	NA	NA	GG	GA	GG	GG	GG	GG	GG	GG	GG	GG	GG	GA	GG	GG	GG	GA	GA	GA	GG	GG	GG	GA	GG	GG	GA	GG	GG	GG	GG	GA	AA	GG	GG	GG	GG	GG	AA	GG	GG
SHRSPaS005960	C/T	2	98547860	+	NA	NA	NA	NA	NA	NA	CC	CT	CC	CC	CC	TT	CT	CT	CC	CC	CT	CC	CC	CC	CC	CC	CT	CT	CT	CC	CC	CC	CC	CT	CC	CT	CC	CT	CC	CC	CC	CC	CT	CC	TT	CT	CC	CT	CT
SHRSPaS006270	T/C	2	98636246	+	NA	NA	NA	NA	NA	NA	TT	CT	TT	TT	CC	CT	CT	CT	TT	TT	CT	TT	TT	CT	TT	TT	TT	TT	TT	TT	TT	TT	TT	CT	TT	TT	TT	TT	TT	TT	TT	TT	TT	CT	CT	CT	TT	CT	TT
SHRSPaS001686	T/C	2	99119139	+	NA	NA	NA	NA	NA	NA	CT	TT	CT	CT	CC	TT	TT	TT	CC	TT	TT	TT	TT	TT	NN	TT	TT	TT	CT	CT	CT	TT	TT	TT	CT	CT	TT	TT	TT	TT	TT	TT	CT	CT	TT	TT	TT	TT	CT
SHRSPaS002244	T/C	2	99135020	+	NA	NA	NA	NA	NA	NA	CT	TT	CT	TT	TT	TT	TT	TT	TT	TT	TT	TT	TT	TT	TT	TT	TT	TT	CT	CT	CT	TT	TT	TT	CT	TT	TT	TT	TT	TT	TT	TT	CT	TT	TT	TT	TT	TT	CT
SHRSPaS004176	G/A	2	99147191	+	NA	NA	NA	NA	NA	NA	GA	GG	GG	GA	GG	GG	GG	GG	GG	GA	GG	GG	AA	GG	GA	GA	GA	GG	GG	GG	GG	AA	GA	GG	GG	GG	GG	GG	GG	GG	GG	GG	GG	GA	GG	GA	AA	GG	GG
SHRSPaS004669	G/A	2	99188544	+	NA	NA	NA	NA	NA	NA	GA	GG	GG	GA	GG	GG	GG	GG	GG	GA	GG	GG	AA	GG	GA	GA	GA	GG	GG	GG	GG	AA	GA	GG	GG	GG	GG	GG	GG	GG	GG	GG	GG	GA	GG	GG	AA	GG	GG
SHRSPaS006613	T/C	2	99208953	+	NA	NA	NA	NA	NA	NA	CC	TT	CT	CT	TT	TT	CT	TT	TT	CT	TT	TT	TT	TT	CT	CT	CT	TT	CT	CC	CC	CC	CC	TT	CT	CT	TT	TT	TT	TT	TT	TT	CT	CT	TT	TT	CC	CT	CT
SHRSPaS004514	A/C	2	99301545	+	NA	NA	NA	NA	NA	NA	CA	AA	AA	AA	AA	AA	AA	AA	AA	CA	AA	AA	AA	AA	CA	AA	AA	AA	AA	AA	AA	CA	CA	AA	AA	AA	AA	AA	AA	AA	AA	AA	AA	CA	AA	AA	CC	AA	AA
SHRSPaS002518	T/C	2	99328631	+	NA	NA	NA	NA	NA	NA	CT	CC	CT	TT	TT	CT	CT	CT	TT	TT	CT	TT	TT	TT	TT	TT	TT	TT	CT	CC	CC	TT	CT	CT	CC	CT	TT	CT	CT	TT	TT	TT	CT	TT	TT	CT	TT	TT	CT
SHRSPaS001615	A/G	2	99376046	+	NA	NA	NA	NA	NA	NA	AA	AA	GA	AA	AA	GA	AA	GA	AA	GA	AA	GA	AA	AA	GA	AA	GA	GA	GA	AA	AA	AA	AA	GA	AA	GA	AA	GA	GA	GA	AA	GA	GA	AA	GG	AA	AA	AA	GA
SHRSPaS001037	G/A	2	99382066	+	NA	NA	NA	NA	NA	NA	GA	GG	GA	GG	GG	GG	GG	GG	GG	GG	GG	GG	GG	GG	GG	GG	GG	GG	GA	GA	GG	GG	GG	GG	GA	GG	GG	GG	GG	GG	GG	GG	GA	GG	GG	GG	GG	GG	GA
SHRSPaS004586	A/C	2	99645339	+	NA	NA	NA	NA	NA	NA	CA	CA	CA	CA	CA	AA	CA	CA	CA	AA	CA	AA	CC	AA	CA	CA	CA	AA	CA	CA	CA	AA	CA	AA	CA	CA	AA	CA	CA	AA	AA	AA	CA	CA	AA	CA	CC	AA	CA
SHRSPaS002934	C/T	2	99662149	+	NA	NA	NA	NA	NA	NA	CT	CT	CT	TT	CT	CC	CT	CT	CT	CC	CT	CC	TT	TT	CC	TT	CT	CC	CT	CT	TT	CC	CT	CC	CT	CT	TT	CT	TT	CC	CC	CC	CT	CT	CC	TT	TT	CC	CT
SHRSPaS006302	T/C	2	99664021	+	NA	NA	NA	NA	NA	NA	TT	CT	TT	TT	TT	TT	TT	CT	TT	TT	TT	TT	TT	TT	TT	TT	TT	TT	TT	TT	CT	TT	TT	TT	CT	TT	TT	CT	TT	TT	TT	TT	TT	TT	TT	TT	TT	TT	TT
SHRSPaS001078	A/G	2	99742071	+	NA	NA	NA	NA	NA	NA	GA	GA	AA	GG	GG	AA	GA	GA	GG	GA	AA	GA	GG	GG	GA	GA	GA	GA	AA	AA	GA	GG	GA	AA	GA	AA	GG	AA	GG	GA	GG	AA	AA	GG	AA	GG	GG	GA	AA
SHRSPaS003151	G/A	2	99774118	+	NA	NA	NA	NA	NA	NA	GA	GG	GG	AA	AA	GG	GG	GG	AA	GA	GG	GA	GG	AA	GA	GG	GA	GA	GG	GG	GA	AA	GA	GG	GG	GG	AA	GG	GG	GA	AA	GG	GG	AA	GG	GG	GG	GA	GG
SHRSPaS001169	A/G	2	99803986	+	NA	NA	NA	NA	NA	NA	GA	AA	GA	AA	AA	AA	AA	AA	AA	AA	GA	AA	AA	AA	GA	GA	AA	AA	GA	AA	GA	AA	AA	AA	AA	GA	AA	AA	AA	AA	AA	AA	GA	AA	AA	AA	AA	AA	AA
SHRSPaS006550	C/T	2	99818012	+	NA	NA	NA	NA	NA	NA	CC	CT	CC	CC	CC	CC	CC	CT	CC	CC	CC	CC	CC	CC	CC	CC	CC	CC	CC	CC	CC	CC	CC	CC	CT	CC	CC	CC	CC	CC	CC	CC	CC	CC	CC	CC	CC	CC	CC
SHRSPaS005643	G/A	2	100165519	+	NA	NA	NA	NA	NA	NA	GG	GG	GA	GG	GG	GA	GG	GA	NN	GA	GG	GA	GG	GG	GG	GG	GG	GG	GA	GA	AA	GG	GG	GA	GA	AA	GA	GA	GG	GA	GG	AA	GA	GG	AA	GA	GG	GG	GA
SHRSPaS006150	G/A	2	100337787	+	NA	NA	NA	NA	NA	NA	AA	GA	AA	GG	GG	GG	GA	GA	GA	GG	GG	GA	AA	GG	GG	AA	GG	GA	GG	AA	AA	GA	GA	GG	AA	GA	AA	GA	AA	GA	AA	GA	GA	GG	GG	AA	AA	GA	GG
SHRSPaS002452	G/A	2	100340233	+	NA	NA	NA	NA	NA	NA	GG	GG	GA	AA	AA	GG	GG	GG	GA	GA	GG	GA	GG	AA	GA	GA	GA	GA	GG	GG	GG	GA	GA	GG	GG	GG	GA	GG	GA	GA	AA	GG	GG	AA	GG	GA	GG	GA	GG
SHRSPaS006046	A/C	2	100522994	+	NA	NA	NA	NA	NA	NA	AA	AA	CA	CA	AA	CA	AA	AA	CA	AA	AA	CA	AA	CA	CA	AA	CA	AA	CA	CA	AA	AA	CA	CA	AA	CA	NN	CA	AA	CC	AA	CC	CA	AA	AA	AA	AA	AA	CA
SHRSPaS001515	A/G	2	100535854	+	NA	NA	NA	NA	NA	NA	GA	AA	GA	AA	AA	AA	AA	GA	AA	AA	GA	AA	AA	AA	AA	AA	AA	AA	AA	AA	GA	AA	AA	AA	AA	AA	AA	GA	AA	AA	AA	GA	GA	AA	AA	AA	AA	GA	AA
SHRSPaS001924	A/G	2	100597659	+	NA	NA	NA	NA	NA	NA	GA	AA	GA	AA	AA	AA	AA	GA	AA	AA	GA	AA	AA	GA	GA	AA	AA	AA	AA	AA	GA	AA	AA	AA	AA	GA	AA	GA	AA	AA	AA	AA	GA	AA	AA	AA	AA	GA	AA
SHRSPaS004681	T/C	2	100636657	+	NA	NA	NA	NA	NA	NA	CT	TT	CC	TT	TT	CT	TT	CT	TT	TT	CT	CT	TT	CT	CT	CT	CT	TT	CT	CT	CC	TT	CT	CT	TT	CT	TT	CC	TT	CC	TT	CC	CC	TT	TT	TT	CT	CT	CT
SHRSPaS003743	A/G	2	100664498	+	NA	NA	NA	NA	NA	NA	GA	AA	AA	GG	GG	AA	AA	AA	GA	AA	AA	AA	AA	GA	GA	AA	GA	AA	AA	GA	AA	GG	GA	AA	AA	AA	AA	AA	AA	AA	AA	AA	AA	GA	AA	AA	GA	GA	AA
SHRSPaS002149	A/C	2	100744439	+	NA	NA	NA	NA	NA	NA	AA	CA	AA	AA	AA	CA	CC	AA	AA	CA	CA	AA	AA	AA	AA	AA	CA	CA	CA	CA	AA	AA	CA	CA	CA	AA	CA	CA	AA	CC	AA	CA	AA	CA	CC	AA	AA	AA	CA
SHRSPaS002401	C/T	2	100772404	+	NA	NA	NA	NA	NA	NA	CT	CC	CT	CC	CC	CC	CC	CC	CC	CC	CT	CC	CC	CT	CC	CC	CC	CC	CC	CT	CC	CC	CT	CC	CC	CC	CC	CT	CC	CC	CC	CC	CT	CC	CC	CC	CC	CC	CC
SHRSPaS005638	C/T	2	100815607	+	NA	NA	NA	NA	NA	NA	CC	CC	CT	CC	CC	CT	CC	CC	CC	CC	CC	CT	CC	CC	CC	CC	CC	CC	CC	CC	CC	CC	CC	CT	CC	CC	CC	CC	CC	CC	CC	CC	CT	CC	CC	CT	CC	CC	CC
SHRSPaS003411	G/T	2	100844441	+	NA	NA	NA	NA	NA	NA	GG	TT	GG	GG	GG	GT	TT	GT	GT	GG	GT	GG	TT	GG	GG	GT	GT	GT	GT	GT	GG	GG	GG	GT	TT	GT	TT	GT	TT	TT	GG	GG	GG	GT	TT	GT	TT	GG	GT
SHRSPaS001998	T/C	2	101048982	+	NA	NA	NA	NA	NA	NA	CT	TT	CT	CC	CT	TT	TT	TT	CT	TT	CT	TT	TT	CC	CT	CT	CT	TT	CT	TT	CC	CC	CT	TT	TT	TT	TT	CT	TT	TT	TT	TT	CT	CT	TT	TT	TT	CT	CT
SHRSPaS001184	A/C	2	101707648	+	NA	NA	NA	NA	NA	NA	CA	CA	AA	CC	AA	CA	CA	AA	CA	CA	CA	AA	CA	CA	CA	AA	CA	AA	AA	AA	CA	CC	CA	CA	AA	CA	AA	AA	AA	CA	AA	AA	AA	CA	AA	AA	AA	CA	AA
SHRSPaS001839	A/C	2	102286410	+	NA	NA	NA	NA	NA	NA	CA	AA	CA	AA	CA	CA	CA	CA	AA	AA	AA	AA	AA	CA	NN	AA	AA	AA	CA	AA	AA	AA	AA	AA	AA	AA	AA	AA	AA	AA	AA	CC	CA	AA	CC	CA	CA	CA	CA
SHRSPaS004416	T/C	2	102305395	+	NA	NA	NA	NA	NA	NA	CT	TT	TT	CC	TT	TT	TT	TT	CT	TT	TT	TT	TT	CT	CT	TT	CT	TT	TT	TT	TT	CC	CT	TT	TT	TT	TT	TT	TT	TT	TT	TT	TT	CC	TT	TT	TT	CT	TT
SHRSPaS003066	T/C	2	102365886	+	NA	NA	NA	NA	NA	NA	CT	TT	TT	CC	TT	TT	TT	TT	CT	TT	TT	TT	TT	CT	CT	TT	CT	TT	TT	TT	TT	CC	CT	TT	TT	TT	TT	TT	TT	TT	TT	TT	TT	CC	TT	TT	TT	CT	TT
SHRSPaS003887	A/G	2	102425494	+	NA	NA	NA	NA	NA	NA	GA	AA	AA	GG	AA	AA	AA	AA	AA	AA	AA	AA	AA	AA	AA	AA	GA	AA	AA	AA	AA	GG	AA	AA	AA	AA	AA	AA	AA	AA	AA	AA	AA	GG	AA	AA	AA	AA	AA
SHRSPaS001902	G/A	2	102460911	+	NA	NA	NA	NA	NA	NA	GA	AA	GA	GG	GG	GA	GA	GG	GG	GG	AA	GA	GA	GG	GG	GA	GG	GG	GA	GG	GG	GG	GG	AA	GA	AA	GG	GG	GG	GA	GA	GG	GG	GG	GG	GG	GG	GA	GA
SHRSPaS005957	G/A	2	102473770	+	NA	NA	NA	NA	NA	NA	GG	GG	GA	GG	GG	GA	GG	GG	GG	GA	GG	GA	GG	GG	GG	GG	GG	AA	GA	GG	GG	GG	GG	GG	GG	GG	GG	GG	GG	GG	GA	GA	GA	GG	AA	GA	GG	GG	GA
SHRSPaS001661	G/A	2	102480381	+	NA	NA	NA	NA	NA	NA	GA	AA	GA	GG	GG	GA	GA	AA	GG	GG	AA	GA	GA	GG	GA	AA	GG	GG	GA	GA	AA	GG	GG	AA	AA	AA	GG	GG	GA	GA	GA	GA	GA	GG	GG	GA	GG	GA	GA
SHRSPaS001608	G/T	2	102712635	+	NA	NA	NA	NA	NA	NA	GG	GT	GG	GG	GG	GT	GT	GT	GG	GG	GT	GG	GT	GG	GT	TT	GG	GG	GT	GG	GG	GG	GG	GT	GG	TT	GG	GT	GG	GT	GG	GT	GT	GG	GG	GG	GG	GT	GT
SHRSPaS005120	C/T	2	102729409	+	NA	NA	NA	NA	NA	NA	CC	CT	CT	CC	CC	CT	CC	CC	CC	CT	CC	TT	CC	CC	CC	CC	CC	TT	CT	CC	CT	CC	CC	CT	CT	CC	CC	CC	CC	CC	TT	CT	CT	CC	TT	CC	CC	CC	CT
SHRSPaS004746	A/G	2	102729686	+	NA	NA	NA	NA	NA	NA	GA	AA	AA	AA	AA	AA	AA	GA	AA	GA	GA	AA	GA	AA	AA	GG	GA	AA	AA	GA	GA	AA	AA	AA	GA	AA	AA	GA	GG	GA	AA	AA	AA	AA	AA	GG	GG	AA	AA
SHRSPaS001149	A/G	2	102860183	+	NA	NA	NA	NA	NA	NA	GA	AA	GA	GG	GA	AA	AA	AA	GA	GA	AA	AA	GA	GA	GA	AA	GG	AA	AA	AA	GA	GG	GA	AA	AA	GA	AA	GA	GA	GA	AA	AA	AA	GG	AA	AA	AA	GA	AA
SHRSPaS001768	T/C	2	102945587	+	NA	NA	NA	NA	NA	NA	TT	CT	CC	TT	TT	CT	TT	CC	TT	CT	TT	CC	TT	CT	CT	TT	TT	CC	TT	CT	CT	TT	TT	CT	CC	CT	TT	TT	CT	TT	CC	CC	CC	TT	TT	NN	TT	TT	TT
SHRSPaS005368	T/C	2	103117117	+	NA	NA	NA	NA	NA	NA	TT	CT	CC	TT	TT	CT	TT	CC	CT	CT	TT	CC	TT	CT	CT	CC	TT	CC	CC	CT	CT	TT	TT	CT	CC	CT	CC	TT	CT	TT	CC	CC	CC	TT	NN	CC	CC	TT	CC
SHRSPaS005672	G/T	3	1241595	+	NA	NA	NA	NA	NA	NA	GG	GT	GT	GG	GG	TT	GG	GT	GG	GG	GT	GG	TT	GG	GG	GG	GG	TT	GG	GG	GG	GG	GG	GG	GG	GG	GT	GG	GT	GT	GT	GT	GT	GG	GT	GT	GG	GG	GT
SHRSPaS006867	T/C	3	1419700	+	NA	NA	NA	NA	NA	NA	CC	TT	CT	CC	CC	TT	CT	CT	CC	TT	CT	TT	TT	CC	CC	TT	CT	TT	TT	CC	CT	CC	TT	TT	CT	CT	CT	CT	TT	TT	TT	CT	TT	CC	TT	TT	TT	CC	CT
SHRSPaS005791	T/C	3	1731498	+	NA	NA	NA	NA	NA	NA	CC	TT	CT	CC	CT	TT	TT	TT	CT	TT	TT	TT	TT	CT	TT	TT	CT	TT	TT	CT	TT	CC	TT	TT	TT	CT	TT	TT	TT	TT	TT	TT	TT	CC	TT	TT	TT	CT	TT
SHRSPaS006017	G/A	3	1780730	+	NA	NA	NA	NA	NA	NA	AA	GG	GA	AA	GA	GG	GG	GG	NN	GG	GG	GG	GG	GA	GG	GG	GA	GG	GG	GA	GG	AA	GG	GG	GG	GA	GG	GG	GG	GG	GG	GG	GG	AA	GG	GG	GG	GA	GG
SHRSPaS004635	T/C	3	1858046	+	NA	NA	NA	NA	NA	NA	CT	TT	TT	CT	TT	TT	TT	TT	TT	TT	TT	TT	TT	TT	TT	TT	CT	TT	TT	TT	TT	CT	TT	TT	TT	TT	TT	TT	TT	TT	TT	TT	TT	CT	TT	TT	TT	TT	TT
SHRSPaS003148	A/G	3	1889910	+	NA	NA	NA	NA	NA	NA	AA	AA	AA	AA	GA	AA	GA	AA	AA	AA	AA	AA	AA	AA	GA	AA	AA	AA	AA	AA	GA	AA	AA	AA	AA	AA	AA	AA	AA	AA	AA	AA	AA	AA	AA	AA	AA	AA	AA
SHRSPaS001761	T/G	3	2155923	+	NA	NA	NA	NA	NA	NA	TT	GT	GT	TT	GT	GT	GT	GT	TT	GG	GT	GG	GT	TT	GT	GG	GT	GT	GG	GT	GG	TT	GG	GT	GG	TT	TT	GG	GT	GG	GT	GT	GT	TT	GT	TT	TT	GT	GG
SHRSPaS001938	T/C	3	2334802	+	NA	NA	NA	NA	NA	NA	CT	TT	CT	CT	CT	TT	TT	TT	TT	TT	TT	TT	TT	TT	TT	TT	CT	TT	TT	CT	TT	CT	TT	TT	TT	TT	TT	TT	TT	TT	TT	TT	TT	CT	TT	TT	TT	TT	TT
SHRSPaS001657	A/G	3	2489008	+	NA	NA	NA	NA	NA	NA	AA	AA	GA	AA	AA	AA	AA	AA	AA	AA	AA	GA	AA	AA	AA	AA	AA	GA	GA	AA	AA	AA	AA	AA	AA	AA	AA	AA	AA	AA	GA	AA	GA	AA	AA	AA	AA	AA	GA
SHRSPaS003072	T/C	3	2558374	+	NA	NA	NA	NA	NA	NA	CC	TT	CT	CC	CC	TT	TT	CT	CC	TT	TT	CT	TT	CT	CC	CC	CT	CT	TT	TT	TT	CC	TT	TT	TT	CT	CT	TT	TT	TT	CT	CT	TT	CC	TT	TT	TT	CT	CT
SHRSPaS003453	T/C	3	2627044	+	NA	NA	NA	NA	NA	NA	CC	TT	TT	CC	NN	TT	TT	TT	CT	TT	TT	TT	TT	CT	CT	TT	CT	TT	TT	TT	TT	CC	TT	TT	TT	CT	TT	TT	TT	TT	TT	TT	TT	CC	TT	TT	TT	CT	TT
SHRSPaS005697	G/A	3	2979048	+	NA	NA	NA	NA	NA	NA	GG	GG	GA	GA	GG	GG	GG	GG	GA	GG	GG	GG	GG	GG	GG	GG	GG	GG	GG	GA	GG	GG	GG	GG	GG	GG	GG	GG	GG	GG	GG	GG	GG	GG	GG	GG	GG	GG	GG
SHRSPaS004606	T/G	3	2999505	+	NA	NA	NA	NA	NA	NA	TT	TT	TT	TT	TT	TT	GT	GT	TT	TT	TT	TT	TT	TT	TT	TT	TT	TT	GT	TT	NN	TT	TT	TT	TT	TT	TT	TT	TT	TT	TT	GT	GT	TT	TT	TT	TT	TT	TT
SHRSPaS003602	A/G	3	3150645	+	NA	NA	NA	NA	NA	NA	AA	AA	AA	AA	AA	AA	GA	GA	AA	AA	AA	AA	AA	AA	AA	GA	AA	AA	GA	AA	GA	AA	AA	AA	AA	AA	AA	AA	AA	AA	AA	GA	GA	AA	AA	AA	AA	GA	GA
SHRSPaS002583	C/T	3	3179826	+	NA	NA	NA	NA	NA	NA	TT	CC	CT	TT	CT	CC	CC	CC	CT	CC	CC	CC	CC	CT	CT	CC	CT	CC	CC	CT	CC	TT	CC	CC	CC	CC	CC	CC	CC	CC	CC	CC	CC	CT	CC	CC	CC	CT	CC
SHRSPaS005883	C/T	3	3399177	+	NA	NA	NA	NA	NA	NA	CC	CT	CT	CC	CC	CC	CT	CC	CC	CT	CC	CT	CC	CC	CC	CC	CC	CT	CC	CC	CC	CC	CC	CT	CT	CC	CT	CC	CC	CC	CT	CC	CC	CC	CT	CC	CT	CC	CC
SHRSPaS005065	C/T	3	3466035	+	NA	NA	NA	NA	NA	NA	CC	TT	CT	CC	CC	CT	CT	CC	CC	CT	CT	CT	CT	CC	CC	CC	CT	TT	CT	CC	CC	CC	CC	TT	CT	CT	CC	CT	CT	CC	TT	CC	CT	CC	TT	CT	CT	CC	CC
SHRSPaS001969	G/A	3	3553715	+	NA	NA	NA	NA	NA	NA	AA	GG	GA	AA	AA	GG	GG	GG	GA	GG	GG	GG	GG	GA	GA	GG	GA	GG	GG	GA	GG	AA	GG	GG	GG	GG	GG	GG	GG	GG	GG	GG	GG	GA	GG	GG	GG	GA	GG
SHRSPaS002447	A/G	3	3570266	+	NA	NA	NA	NA	NA	NA	GG	AA	GA	GG	GG	AA	AA	AA	GA	AA	AA	AA	AA	GA	GA	AA	GA	AA	AA	GA	AA	GG	AA	AA	AA	AA	AA	AA	AA	AA	AA	AA	AA	GA	AA	AA	AA	GA	AA
SHRSPaS001609	C/T	3	3648953	+	NA	NA	NA	NA	NA	NA	TT	CC	CT	TT	TT	CC	CC	CC	CC	CC	CC	CC	CC	CT	CT	CC	CT	CC	CC	CT	CC	TT	CC	CC	CC	CC	CC	CC	CC	CC	CC	CC	CC	CT	CC	CC	CC	CT	CC
SHRSPaS001620	A/C	3	3791336	+	NA	NA	NA	NA	NA	NA	AA	AA	CA	AA	AA	AA	CA	CA	AA	AA	CA	AA	AA	CA	CA	NN	AA	AA	AA	CC	CC	AA	AA	AA	CA	CA	AA	CA	AA	AA	AA	CA	AA	AA	AA	AA	AA	CA	CA
SHRSPaS002426	C/T	3	3838106	+	NA	NA	NA	NA	NA	NA	CT	CC	CT	CC	CT	CC	CC	CC	CC	CC	CC	CC	CC	CT	CT	CC	CC	CC	CC	CT	CC	CT	CC	CC	CC	CC	CC	CC	CC	CC	CC	CC	CC	CC	CC	CC	CC	CC	CC
SHRSPaS005296	A/G	3	3931158	+	NA	NA	NA	NA	NA	NA	AA	GA	AA	AA	AA	GG	AA	GA	AA	GA	GA	GA	GG	AA	AA	AA	GA	GA	GA	AA	AA	AA	GG	GA	AA	AA	AA	GA	GA	GA	GA	GA	GA	AA	GA	GA	AA	AA	GA
SHRSPaS003589	A/G	3	4054432	+	NA	NA	NA	NA	NA	NA	GA	AA	AA	GA	GG	AA	AA	AA	GA	AA	AA	AA	AA	GA	GA	AA	GA	AA	AA	AA	AA	GA	AA	AA	AA	GA	AA	AA	AA	AA	AA	AA	AA	GA	AA	AA	AA	GA	AA
SHRSPaS001705	C/T	3	4067295	+	NA	NA	NA	NA	NA	NA	CC	CC	CT	TT	TT	CC	CC	CT	CT	CC	CT	CC	CC	CT	CT	CT	CT	CC	CC	TT	TT	CT	CC	CC	CT	CT	CT	CT	CC	CC	CC	CT	CC	CT	CC	CC	CC	CT	CT
SHRSPaS003259	G/T	3	4129862	+	NA	NA	NA	NA	NA	NA	GT	GG	GG	GT	TT	GG	GG	GG	GT	GG	GG	GG	GG	GG	GT	GG	GT	GG	GG	GG	GG	TT	GG	GG	GG	GT	GG	GG	GG	GG	GG	GG	GG	GT	GG	GG	GG	GG	GG
SHRSPaS001282	A/G	3	4734358	+	NA	NA	NA	NA	NA	NA	GG	AA	GA	GG	GG	AA	AA	GA	GG	GA	AA	GG	GA	GA	GA	GA	GA	AA	GA	AA	AA	GG	GG	AA	AA	GG	AA	AA	GA	AA	GA	GA	GA	GG	AA	GG	GG	GA	GA
SHRSPaS006035	G/A	3	5282059	+	NA	NA	NA	NA	NA	NA	GG	GG	GA	GG	GG	GG	GG	GG	GG	GG	GG	GG	GG	GG	GA	GA	GG	GG	GG	GG	GA	GG	GG	GG	GG	GG	GA	GG	GA	GG	GG	GG	GG	GG	GG	GG	GG	GG	GG
SHRSPaS006564	C/T	3	5381377	+	NA	NA	NA	NA	NA	NA	TT	CC	CT	TT	TT	CC	CT	CT	CT	CC	CC	CC	CC	TT	CT	CT	CT	CC	CC	CC	CT	TT	CC	CC	CC	CT	CT	CC	CT	CC	CC	CT	CC	TT	CC	CC	CC	CT	CC
SHRSPaS004442	A/C	3	5381585	+	NA	NA	NA	NA	NA	NA	AA	AA	AA	AA	AA	AA	AA	AA	AA	AA	AA	AA	AA	CA	AA	AA	AA	AA	AA	AA	CA	AA	AA	AA	AA	AA	AA	AA	AA	AA	AA	AA	AA	AA	AA	AA	AA	AA	AA
SHRSPaS003314	T/C	3	6123884	+	NA	NA	NA	NA	NA	NA	CT	TT	TT	CC	CC	TT	TT	TT	CT	TT	TT	TT	TT	CT	CT	TT	CT	TT	TT	TT	TT	CT	TT	TT	TT	CT	TT	TT	TT	TT	TT	TT	TT	TT	TT	TT	TT	CT	TT
SHRSPaS003614	A/G	3	6294688	+	NA	NA	NA	NA	NA	NA	GA	AA	AA	GA	AA	AA	AA	AA	GA	AA	AA	AA	AA	GA	GA	AA	AA	AA	AA	AA	AA	AA	AA	AA	AA	AA	AA	AA	AA	AA	AA	AA	AA	AA	AA	AA	AA	GA	AA
SHRSPaS002658	C/T	3	6414212	+	NA	NA	NA	NA	NA	NA	CC	CC	CT	CC	CT	CC	CC	CC	CT	CC	CC	CC	CC	CT	CT	CC	CC	CC	CC	CC	CC	CC	CC	CC	CC	CT	CC	CC	CC	CC	CC	CC	CC	CT	CC	CC	CC	CC	CC
SHRSPaS001708	G/A	3	6428609	+	NA	NA	NA	NA	NA	NA	AA	GG	GA	AA	AA	GG	GG	GA	AA	GA	GA	GG	GG	GA	AA	GG	AA	GG	GG	AA	GG	AA	GA	GG	GA	GA	GG	AA	GG	GA	GG	GA	GG	AA	GA	GG	GG	GA	GA
SHRSPaS004209	G/A	3	6477968	+	NA	NA	NA	NA	NA	NA	GG	AA	GA	GG	GG	AA	AA	GA	GG	GA	GA	AA	AA	GG	GG	GA	GG	AA	AA	GG	GA	GG	GA	AA	GA	GA	GG	GG	GG	GA	AA	GA	AA	GG	GA	GG	GA	GA	GA
SHRSPaS004388	G/T	3	6771299	+	NA	NA	NA	NA	NA	NA	GT	GG	GG	GT	GT	GG	GG	GG	GG	GG	GG	GG	GG	GT	GT	GG	GT	GG	GG	GG	GG	GG	GG	GG	GG	GG	GG	GG	GG	GG	GG	GG	GG	GT	GG	GG	GG	GT	GG
SHRSPaS003787	T/C	3	6821406	+	NA	NA	NA	NA	NA	NA	CT	TT	TT	CC	CC	TT	TT	TT	CT	TT	TT	TT	TT	CT	CT	TT	CT	TT	TT	TT	TT	CT	TT	TT	TT	CT	TT	TT	CT	TT	TT	TT	TT	CC	TT	CT	TT	CT	TT
SHRSPaS005529	G/A	3	6999955	+	NA	NA	NA	NA	NA	NA	AA	GG	GA	AA	AA	GG	GG	GG	GA	GG	GA	GG	GG	AA	GA	GG	GA	GG	GG	GA	GG	AA	GG	GG	GG	GA	GG	GG	GG	GG	GG	GG	GG	AA	GG	GG	GG	GA	GA
SHRSPaS004634	A/G	3	7018058	+	NA	NA	NA	NA	NA	NA	GA	AA	AA	GG	GG	AA	AA	AA	GA	AA	AA	AA	AA	GA	GA	AA	GA	AA	AA	AA	AA	GA	AA	AA	AA	GA	AA	AA	AA	AA	AA	AA	AA	GG	AA	AA	AA	GA	AA
SHRSPaS004225	G/A	3	7027206	+	NA	NA	NA	NA	NA	NA	GA	GG	GG	GG	GG	GG	GG	GG	GG	GG	GG	GG	GG	GG	GA	GA	GG	GG	GG	GA	GA	GA	GG	GG	GA	GG	GA	GA	GA	GG	GG	GG	GG	GG	GG	GA	GG	GG	GG
SHRSPaS002030	G/A	3	7220822	+	NA	NA	NA	NA	NA	NA	GA	GG	GA	AA	GA	GA	GG	GG	GA	GG	GG	GG	GG	GA	AA	GG	GG	GA	GG	GA	GG	GG	GG	GA	GA	GA	GG	GA	GA	GG	GG	GA	GA	GA	GG	GA	GG	AA	GG
SHRSPaS001365	T/C	3	7549873	+	NA	NA	NA	NA	NA	NA	CT	TT	CT	TT	TT	TT	CT	TT	TT	TT	CT	CT	TT	CT	CT	CC	TT	CT	CT	CT	CT	CT	CT	TT	CT	TT	CT	CT	TT	TT	CT	TT	CT	TT	TT	TT	TT	CT	TT
SHRSPaS002204	T/C	3	7757881	+	NA	NA	NA	NA	NA	NA	CT	TT	CT	TT	CT	TT	CT	CT	CT	CC	CT	TT	TT	CT	TT	CT	CT	TT	TT	CT	CT	CT	CT	TT	TT	TT	CT	CT	CT	CT	TT	CT	TT	TT	TT	CT	CC	CT	CT
SHRSPaS005013	G/T	3	7778774	+	NA	NA	NA	NA	NA	NA	GT	GG	TT	GG	GT	GT	GG	GT	GG	TT	GG	GT	TT	GG	GT	GG	GT	GT	GT	GT	TT	GT	GT	GT	GT	GT	TT	TT	GT	TT	GG	GT	TT	GG	GT	TT	GG	GG	TT
SHRSPaS001431	C/T	3	7927948	+	NA	NA	NA	NA	NA	NA	CT	CC	CT	CC	CC	CC	CC	CC	CT	CC	CC	CC	CC	CC	CC	CC	CC	CC	CC	CC	CC	CT	CC	CC	CC	CC	TT	CC	CC	CC	CC	CC	CC	CC	CC	CC	CC	CC	CC
SHRSPaS003131	A/C	3	7965771	+	NA	NA	NA	NA	NA	NA	CA	AA	AA	CC	CC	AA	AA	AA	AA	AA	AA	AA	AA	CA	CA	AA	CA	AA	AA	AA	AA	CA	AA	AA	AA	CA	AA	AA	AA	AA	AA	AA	AA	CC	AA	AA	AA	CA	AA
SHRSPaS001145	G/A	3	7974295	+	NA	NA	NA	NA	NA	NA	GA	GG	GA	GG	GG	GG	GG	GG	AA	GG	GA	GG	GG	GA	GG	GA	GG	GG	GG	GA	GG	GA	GG	GG	GA	GG	GA	GA	GG	GG	GG	GG	GG	GG	GG	GG	GG	GG	GA
SHRSPaS004979	C/T	3	7978812	+	NA	NA	NA	NA	NA	NA	CT	CC	CC	TT	TT	CC	CC	CC	CC	CC	CC	CC	CC	CT	TT	CC	CT	CC	CC	CC	CC	CT	CC	CC	CC	CT	CT	CC	CC	CC	CC	CC	CC	TT	CC	CC	CC	TT	CC
SHRSPaS003244	C/T	3	8019644	+	NA	NA	NA	NA	NA	NA	CT	CC	CC	TT	TT	CC	CC	CC	CC	CC	CC	CC	CC	CT	CT	CC	CT	CC	CC	CC	CC	CT	CC	CC	CC	CT	CC	CC	CC	CC	CC	CC	CC	TT	CC	CC	CC	CT	CC
SHRSPaS003883	G/T	3	8023188	+	NA	NA	NA	NA	NA	NA	GT	GG	GG	TT	TT	GG	GG	GG	GG	GG	GG	GG	GG	GT	GT	GG	GT	GG	GG	GG	GG	GT	GG	GG	GG	GT	GG	GG	GG	GG	GG	GG	GG	TT	GG	GG	GG	GT	GG
SHRSPaS006958	T/C	3	8329815	+	NA	NA	NA	NA	NA	NA	TT	CC	CT	TT	TT	CC	CT	TT	TT	CC	CT	CT	TT	TT	TT	TT	CT	CT	CT	TT	TT	TT	CC	CC	CT	CT	TT	CT	CC	CT	CC	CT	CT	TT	CT	CC	CT	TT	CT
SHRSPaS004978	G/T	3	8329890	+	NA	NA	NA	NA	NA	NA	TT	GG	GG	TT	TT	GG	GG	GG	GG	GG	GG	GG	GG	GT	GT	GG	GT	GG	GG	GG	GG	TT	GG	GG	GG	GT	GG	GG	GG	GG	GG	GG	GG	TT	GG	GG	GG	GT	GG
SHRSPaS004020	A/G	3	8334518	+	NA	NA	NA	NA	NA	NA	GG	AA	AA	GG	GG	AA	AA	AA	GA	AA	AA	AA	AA	GA	GA	AA	GA	AA	GA	GA	AA	GG	AA	AA	GA	GA	GG	GA	AA	AA	AA	AA	GA	GG	AA	AA	AA	GG	AA
SHRSPaS006054	G/A	3	8341179	+	NA	NA	NA	NA	NA	NA	GG	GG	GA	GG	GG	GG	GG	GG	GA	GG	GA	GG	GG	GG	GA	GG	GG	GG	GG	GA	AA	GG	GG	GG	GG	GG	GG	GG	GG	GG	GG	GG	GG	GG	GG	GG	GA	GG	GA
SHRSPaS004011	T/C	3	8357795	+	NA	NA	NA	NA	NA	NA	CC	TT	TT	CT	CC	TT	TT	TT	CT	TT	TT	TT	TT	CC	NN	TT	CT	TT	TT	TT	TT	CC	TT	TT	TT	TT	TT	TT	TT	TT	TT	TT	TT	CC	TT	TT	TT	CT	TT
SHRSPaS001323	G/A	3	8360235	+	NA	NA	NA	NA	NA	NA	AA	GG	GA	AA	AA	GG	GG	GA	AA	GG	GG	GG	GG	GA	AA	GG	GA	GG	GA	GG	AA	AA	GG	GG	GG	GA	GA	GG	GG	GG	GG	AA	GA	AA	GG	GG	GG	AA	GA
SHRSPaS005481	T/C	3	8475077	+	NA	NA	NA	NA	NA	NA	TT	CC	CT	TT	TT	CC	CC	CT	TT	CC	CT	CC	CC	TT	TT	CT	CT	CC	CT	TT	TT	TT	CC	CC	CT	CT	TT	CT	CC	CC	CC	TT	CT	TT	CC	CT	TT	TT	TT
SHRSPaS003861	C/A	3	8890682	+	NA	NA	NA	NA	NA	NA	CA	CC	CC	CC	CC	CC	CC	CC	CC	CC	CC	CC	CC	CA	CC	CC	CC	CC	CA	CA	CA	CC	CC	CC	CA	CC	CC	CA	CC	CC	CC	CC	CA	CA	CC	CC	CC	CC	CC
SHRSPaS004764	G/A	3	9353164	+	NA	NA	NA	NA	NA	NA	GG	GG	GG	GG	GG	GG	GG	GA	GG	GG	GA	GG	GG	GG	GG	GA	GG	GG	GG	GA	AA	GG	GG	GG	GG	GG	GG	GG	GG	GG	GG	GA	GG	GG	GG	GG	GG	GA	GA
SHRSPaS003120	G/T	3	9508478	+	NA	NA	NA	NA	NA	NA	GG	GG	GG	GG	GG	GG	GG	GT	GG	GG	GG	GG	GG	GG	GT	GT	GG	GG	GT	GT	GT	GG	GG	GG	GT	GG	GG	GT	GG	GG	GG	GT	GT	GG	GG	GG	GG	GT	GG
SHRSPaS002302	T/G	3	9616685	+	NA	NA	NA	NA	NA	NA	TT	TT	GT	GT	GT	TT	TT	GT	TT	TT	GT	TT	TT	GG	GT	GT	GT	TT	GT	GT	GG	TT	TT	TT	GT	GT	GG	GT	TT	TT	TT	GT	GT	GG	TT	TT	GG	GT	GT
SHRSPaS004954	C/T	3	10215874	+	NA	NA	NA	NA	NA	NA	CC	CC	CC	CT	CC	CC	CC	CC	CT	CC	CT	CC	CC	CT	CT	CC	CC	CC	CC	CC	TT	CC	CC	CC	CC	CC	CC	CC	CC	CC	CC	CC	CC	CC	CC	CC	CC	CC	CC
SHRSPaS006941	G/A	3	10215955	+	NA	NA	NA	NA	NA	NA	GG	GA	GG	GG	GG	AA	GG	GG	GG	GA	GA	AA	GG	GG	GG	GG	GG	GG	GG	GG	GG	GG	AA	GA	GG	GA	GA	GG	AA	GG	AA	GA	GG	GG	GG	GA	GG	GG	GG
SHRSPaS006371	C/T	3	10305566	+	NA	NA	NA	NA	NA	NA	TT	CC	CT	TT	TT	CC	CC	CC	CT	CC	CC	CC	CC	CT	CT	CC	CT	CC	CC	TT	CC	TT	CC	CC	CT	CT	CT	CT	CC	CC	CC	CC	CC	TT	CC	CC	CC	TT	CT
SHRSPaS002616	T/C	3	10334742	+	NA	NA	NA	NA	NA	NA	TT	TT	CT	TT	TT	TT	TT	TT	TT	TT	TT	TT	TT	TT	TT	TT	TT	TT	TT	CT	TT	TT	TT	TT	CT	TT	CT	CT	TT	TT	TT	TT	TT	TT	TT	TT	TT	CT	CT
SHRSPaS002663	T/C	3	10337208	+	NA	NA	NA	NA	NA	NA	TT	TT	CT	TT	TT	TT	TT	TT	TT	TT	TT	TT	TT	TT	TT	TT	TT	TT	TT	CT	TT	TT	TT	TT	CT	TT	TT	CT	TT	TT	TT	TT	TT	TT	TT	TT	TT	CT	CT
SHRSPaS006920	A/G	3	10512878	+	NA	NA	NA	NA	NA	NA	GG	AA	GA	GG	GG	AA	GA	GA	GA	AA	GA	AA	AA	GG	GG	GA	GA	AA	AA	GG	GG	GG	AA	AA	GA	GA	GA	GA	AA	AA	AA	GA	AA	GG	AA	AA	AA	GG	GA
SHRSPaS002962	A/G	3	10641510	+	NA	NA	NA	NA	NA	NA	AA	GA	GG	AA	AA	GG	GA	GA	GA	AA	GG	AA	AA	GA	GA	GG	AA	AA	AA	GA	GG	AA	AA	AA	GA	AA	GG	GA	GG	AA	GA	GG	AA	AA	GA	GA	GG	GA	GA
SHRSPaS002185	T/G	3	11404850	+	NA	NA	NA	NA	NA	NA	GG	TT	GT	GG	GG	TT	TT	TT	GT	TT	TT	TT	TT	GT	GT	TT	GT	TT	TT	GT	TT	GG	TT	TT	TT	GT	TT	TT	TT	TT	TT	TT	TT	GG	TT	TT	TT	GT	TT
SHRSPaS002817	A/G	3	11563450	+	NA	NA	NA	NA	NA	NA	AA	AA	GA	AA	AA	AA	AA	GG	GA	AA	GA	AA	GG	GA	GA	AA	AA	GG	GA	GA	GA	AA	AA	AA	GA	AA	AA	GA	AA	GA	AA	GA	GG	AA	AA	GA	AA	GA	GG
SHRSPaS003909	T/C	3	11819992	+	NA	NA	NA	NA	NA	NA	CC	TT	TT	CC	CT	TT	TT	TT	TT	TT	TT	TT	TT	CT	CT	TT	CT	TT	TT	CT	TT	CC	TT	TT	TT	TT	TT	TT	TT	TT	TT	TT	TT	TT	TT	TT	TT	CT	TT
SHRSPaS006169	A/G	3	11959627	+	NA	NA	NA	NA	NA	NA	AA	GA	AA	AA	AA	AA	GA	GA	AA	GA	AA	GA	GA	AA	AA	AA	GA	GG	AA	AA	AA	AA	GG	GA	GA	AA	AA	GA	AA	GG	GA	AA	GG	AA	AA	AA	GG	AA	GA
SHRSPaS003570	G/A	3	12236778	+	NA	NA	NA	NA	NA	NA	AA	GG	GG	GA	GA	GG	GG	GG	GA	GG	GG	GG	GG	GA	GA	GG	GA	GG	GG	GA	GG	AA	GG	GG	GG	GA	GG	GG	GG	GG	GG	GG	GG	GG	GG	GG	GG	GA	GG
SHRSPaS001915	C/T	3	12267831	+	NA	NA	NA	NA	NA	NA	TT	CT	CC	TT	TT	CC	TT	CT	TT	CT	CT	CT	CC	CT	CT	CT	CT	CC	CC	TT	CC	TT	TT	CT	TT	CT	TT	CT	CC	CT	CT	CT	CC	CT	CC	CT	CC	TT	CC
SHRSPaS003645	G/A	3	12322834	+	NA	NA	NA	NA	NA	NA	GG	GG	GG	GG	GG	GG	GA	GA	GG	GG	GG	GG	GG	GG	GG	GA	GG	GG	GG	GA	GG	GG	GG	GG	GA	GG	AA	GA	GG	GG	GG	GA	GG	GG	GG	GG	GG	GA	GG
SHRSPaS005898	G/A	3	12636528	+	NA	NA	NA	NA	NA	NA	GG	GA	GA	GG	GG	GG	GA	GG	GG	GG	GG	GG	GG	GG	GG	GA	GG	GG	GG	GA	GG	GG	GA	GA	AA	GG	AA	GA	GG	GA	GG	GG	GG	GG	GG	GG	GG	GG	GA
SHRSPaS005973	C/T	3	12661413	+	NA	NA	NA	NA	NA	NA	CC	CT	CC	CC	CC	CT	CC	CC	CC	CT	CT	CC	CC	CC	CC	CC	CC	CC	CC	CC	CC	CC	CC	CC	CC	CC	CC	CC	CC	CC	CC	CC	CC	CC	CT	CC	CC	CC	CC
SHRSPaS001781	T/C	3	12799463	+	NA	NA	NA	NA	NA	NA	TT	CC	CT	TT	TT	CC	CT	CT	TT	CC	CT	CC	CT	TT	CT	CT	TT	TT	CT	TT	TT	TT	CC	CC	CT	CT	CC	TT	CT	CT	CT	CT	TT	TT	CC	TT	TT	CT	CT
SHRSPaS002225	T/C	3	12913184	+	NA	NA	NA	NA	NA	NA	TT	CC	CT	TT	TT	CC	CT	TT	TT	CC	CT	CC	CT	TT	TT	CT	TT	TT	CT	TT	CT	TT	CC	CC	CT	CT	CC	TT	CT	CT	CT	TT	TT	TT	CC	TT	TT	TT	CT
SHRSPaS001893	T/C	3	12951440	+	NA	NA	NA	NA	NA	NA	TT	CC	CT	TT	TT	CC	CT	TT	TT	CC	CT	CC	CT	CT	TT	CT	TT	TT	CT	TT	CT	TT	CC	CC	CT	CT	TT	TT	CT	CT	CT	TT	TT	TT	CC	TT	TT	TT	CT
SHRSPaS004234	A/C	3	13067265	+	NA	NA	NA	NA	NA	NA	CA	AA	AA	AA	AA	AA	AA	AA	AA	AA	AA	AA	AA	AA	AA	AA	AA	AA	AA	CA	AA	CA	AA	AA	AA	AA	AA	AA	AA	AA	AA	AA	AA	AA	AA	AA	AA	AA	AA
SHRSPaS005018	G/A	3	13319146	+	NA	NA	NA	NA	NA	NA	GG	GG	GG	GG	GG	GG	GG	GG	GG	GG	GG	GG	GG	GG	GA	GG	GG	GG	GG	GA	GA	GG	GG	GG	GA	GG	GG	GA	GG	GG	GG	GG	GG	AA	GG	GG	GG	GA	GG
SHRSPaS003760	A/G	3	13403984	+	NA	NA	NA	NA	NA	NA	AA	AA	AA	AA	AA	AA	AA	AA	AA	AA	AA	AA	AA	AA	GA	GG	AA	AA	AA	GA	AA	AA	AA	AA	GA	AA	AA	GA	AA	AA	AA	AA	AA	AA	AA	AA	AA	AA	AA
SHRSPaS004933	C/T	3	13513058	+	NA	NA	NA	NA	NA	NA	CT	CC	CC	TT	CT	CC	CC	CC	CT	CC	CC	CC	CC	NN	CT	CC	NN	CC	CC	CC	CC	TT	CC	CC	CC	CC	CC	CC	CC	CC	CC	CC	CC	TT	CC	CC	CC	CT	CC
SHRSPaS006957	A/G	3	13668933	+	NA	NA	NA	NA	NA	NA	AA	GA	GA	AA	AA	GA	AA	AA	AA	GG	GA	AA	GA	AA	AA	AA	AA	AA	AA	AA	AA	AA	GA	AA	AA	AA	GA	AA	GA	AA	AA	AA	AA	AA	GA	GG	AA	AA	GA
SHRSPaS002059	C/T	3	14294644	+	NA	NA	NA	NA	NA	NA	CT	CT	CT	CT	TT	CC	TT	CT	CT	CC	CT	CC	CC	TT	TT	CT	CT	CC	CT	CT	TT	TT	CC	TT	TT	CT	CT	CT	CC	CT	CC	CT	CC	TT	CC	CC	CC	TT	TT
SHRSPaS005977	T/G	3	14336146	+	NA	NA	NA	NA	NA	NA	TT	GT	TT	TT	TT	TT	GT	TT	TT	TT	TT	TT	TT	TT	TT	TT	TT	TT	TT	TT	TT	TT	TT	GG	GT	TT	TT	TT	TT	GT	TT	TT	GT	TT	TT	TT	TT	TT	GT
SHRSPaS004684	C/A	3	14768700	+	NA	NA	NA	NA	NA	NA	CA	CC	CC	CA	CA	CC	CC	CC	CC	CC	CC	CC	CC	CC	CA	CC	CA	CC	CC	CA	CC	CA	CC	CC	CC	CC	CC	CC	CC	CC	CC	CC	CC	CC	CC	CC	CC	CA	CC
SHRSPaS004018	C/A	3	14791284	+	NA	NA	NA	NA	NA	NA	CC	CC	CC	CC	CC	CC	CA	CA	CC	CC	CA	CC	CC	AA	CA	CC	CC	CC	CA	CA	CA	CC	CC	CC	CC	CC	CC	CA	CC	CC	CC	CA	CA	CC	CC	CC	CC	CC	CA
SHRSPaS006952	C/T	3	15000538	+	NA	NA	NA	NA	NA	NA	CC	CT	CT	CC	CC	CC	CT	CT	CC	CC	CC	CC	CC	CC	CC	CC	CT	CT	CC	CC	CC	CC	CC	CT	CT	CC	CC	CT	CC	CT	CT	CC	TT	CC	CC	CC	CC	CT	CT
SHRSPaS004676	G/T	3	15120599	+	NA	NA	NA	NA	NA	NA	GT	GG	GG	GG	GG	GG	GG	GG	GG	GG	GG	GG	GG	GG	GT	GG	GT	GG	GG	GT	GG	GT	GG	GG	GG	GT	GG	GG	GG	GG	GG	GG	GG	GG	GG	GG	GG	GG	GG
SHRSPaS006750	G/A	3	15120978	+	NA	NA	NA	NA	NA	NA	GG	GA	GA	GG	GG	AA	GG	GA	GA	AA	GA	AA	AA	GG	GG	GG	GA	GA	GA	GG	GG	GG	AA	AA	GA	GA	GA	GA	GG	GA	AA	GG	GA	GG	AA	GG	AA	GG	GA
SHRSPaS005179	G/A	3	15183195	+	NA	NA	NA	NA	NA	NA	GG	GA	GA	GG	GG	AA	GG	GG	GA	AA	GA	AA	AA	GG	GG	GG	GG	GG	GA	GG	GG	GG	AA	GA	GA	GA	GG	GG	GG	GG	GA	GG	GG	GG	AA	GG	AA	GG	GG
SHRSPaS006063	A/C	3	15288141	+	NA	NA	NA	NA	NA	NA	AA	AA	CA	AA	AA	AA	AA	CA	AA	CA	AA	CC	CA	CA	NN	CC	AA	AA	CA	CA	AA	AA	CC	CC	CA	CA	CA	CA	CA	CA	CC	AA	AA	AA	CA	CA	CA	AA	CA
SHRSPaS003017	T/C	3	15380319	+	NA	NA	NA	NA	NA	NA	TT	CT	TT	TT	TT	CT	TT	TT	TT	TT	CC	TT	CT	CC	CT	TT	TT	TT	TT	TT	CT	TT	TT	TT	TT	TT	TT	TT	TT	TT	TT	TT	CT	TT	CT	TT	TT	CT	TT
SHRSPaS006408	A/G	3	15538253	+	NA	NA	NA	NA	NA	NA	AA	GA	GA	AA	AA	GA	GA	GA	AA	GG	AA	GG	GA	AA	AA	GA	GA	GG	GA	AA	AA	AA	GG	GG	GG	GA	AA	GA	GA	GG	GG	GA	GA	AA	GA	GA	AA	AA	GA
SHRSPaS005682	C/T	3	15548172	+	NA	NA	NA	NA	NA	NA	CC	CT	CC	CC	CC	CT	CC	CC	CC	CC	CT	CC	CT	CC	CC	CC	CC	CC	CC	CC	CC	CC	CC	CC	CC	CC	CC	CC	CC	CC	CC	CC	CC	CC	CT	CC	CC	CC	CC
SHRSPaS005299	C/T	3	15573887	+	NA	NA	NA	NA	NA	NA	CC	CT	CT	CC	CC	CT	CT	CT	CT	CC	TT	CC	CT	TT	CT	CC	CC	CC	CT	CC	TT	CC	CC	CC	CC	CC	CT	CC	CT	CC	CC	CT	CT	CC	CT	CT	CC	CT	CT
SHRSPaS005047	G/T	3	15644934	+	NA	NA	NA	NA	NA	NA	TT	GT	GT	TT	TT	TT	GG	GT	GT	TT	GT	GG	GT	GG	GT	TT	GT	GG	GG	GT	GG	TT	GT	GT	GG	GT	GG	GG	GG	GT	GT	GG	GG	GT	GT	GT	GT	GT	GT
SHRSPaS005126	A/G	3	15883223	+	NA	NA	NA	NA	NA	NA	AA	GA	AA	AA	AA	GA	AA	AA	GA	AA	GA	GG	GG	AA	AA	AA	AA	AA	GA	AA	AA	AA	GA	GA	GA	GA	AA	AA	AA	GA	GA	AA	AA	AA	GA	AA	GA	AA	AA
SHRSPaS003847	T/G	3	15962145	+	NA	NA	NA	NA	NA	NA	GT	TT	TT	TT	GT	TT	TT	TT	GT	TT	TT	TT	TT	TT	TT	TT	GT	TT	TT	GT	TT	GT	TT	TT	TT	TT	TT	TT	TT	TT	TT	TT	TT	GT	TT	TT	TT	TT	TT
SHRSPaS005275	A/G	3	16204691	+	NA	NA	NA	NA	NA	NA	GG	GA	AA	GG	GG	GA	AA	GA	GA	AA	GA	AA	GA	AA	GA	AA	GG	AA	AA	GA	AA	GG	AA	GA	AA	GA	AA	GA	AA	GA	GA	AA	GA	GG	GA	AA	AA	GA	GA
SHRSPaS006695	T/C	3	16292967	+	NA	NA	NA	NA	NA	NA	TT	CT	TT	TT	TT	TT	CT	TT	TT	TT	TT	TT	TT	TT	TT	TT	TT	CT	TT	TT	TT	TT	TT	TT	CT	TT	TT	TT	TT	TT	TT	TT	TT	TT	TT	TT	TT	TT	TT
SHRSPaS004608	A/G	3	16302595	+	NA	NA	NA	NA	NA	NA	GA	AA	AA	GG	GA	AA	AA	AA	AA	AA	AA	AA	AA	AA	AA	AA	AA	AA	AA	AA	AA	GA	AA	AA	AA	GA	AA	AA	AA	AA	AA	AA	AA	AA	AA	AA	AA	AA	AA
SHRSPaS006686	A/G	3	16302814	+	NA	NA	NA	NA	NA	NA	AA	AA	GA	AA	AA	AA	AA	AA	AA	GG	AA	AA	AA	AA	AA	AA	AA	AA	AA	AA	AA	AA	GA	AA	AA	AA	AA	AA	AA	AA	AA	AA	AA	AA	AA	AA	AA	AA	AA
SHRSPaS002163	C/T	3	16334490	+	NA	NA	NA	NA	NA	NA	CC	CT	CC	CC	CC	CT	CC	CT	CC	CC	CT	CC	CT	CC	CC	CC	CT	CC	CC	CT	CC	CC	CC	CT	CC	CC	CC	TT	CC	CT	CT	CT	CT	CC	CT	CC	CC	CC	CT
SHRSPaS005269	G/T	3	16368893	+	NA	NA	NA	NA	NA	NA	GG	GT	GG	GG	GG	GT	GT	GT	GG	GG	GT	TT	TT	GG	GG	GT	GT	GG	GT	GG	GG	GG	GT	TT	GT	GT	TT	GT	GT	TT	TT	GG	GT	GG	GT	GG	GG	GG	GT
SHRSPaS004838	T/C	3	16413086	+	NA	NA	NA	NA	NA	NA	CC	TT	CC	CC	CC	TT	TT	CT	CC	CC	CT	TT	TT	CC	CC	CT	CT	TT	CT	CC	CT	CC	CT	CT	TT	CT	TT	CT	CT	TT	CT	CT	CT	CC	TT	TT	TT	CC	CT
SHRSPaS006834	A/C	3	16460251	+	NA	NA	NA	NA	NA	NA	AA	CA	CC	AA	CA	CA	AA	CC	AA	CC	CA	AA	CA	AA	CA	CA	CA	AA	AA	CA	CA	CA	CA	CA	AA	CA	AA	CA	CA	CA	CA	CA	CA	CA	CA	AA	CA	CC	CA
SHRSPaS006088	A/G	3	16514189	+	NA	NA	NA	NA	NA	NA	GA	GA	GA	GG	GG	GA	GA	GG	GG	AA	GA	AA	GA	AA	GA	GG	GG	AA	AA	GA	GA	GG	AA	AA	AA	GA	AA	GA	GA	GA	AA	GA	GA	GG	GA	AA	AA	GA	GA
SHRSPaS003221	A/G	3	17050677	+	NA	NA	NA	NA	NA	NA	GA	AA	AA	GG	GG	AA	AA	AA	GA	AA	AA	AA	AA	AA	GA	AA	GA	AA	AA	GA	AA	GG	AA	AA	AA	GA	AA	AA	AA	AA	AA	AA	AA	GA	AA	AA	AA	GA	AA
SHRSPaS004350	A/G	3	17256716	+	NA	NA	NA	NA	NA	NA	GA	AA	AA	AA	AA	AA	GA	GA	AA	AA	GA	AA	AA	GG	GA	AA	AA	AA	GA	GA	GG	AA	AA	AA	AA	AA	GA	GA	GA	AA	AA	GA	GA	AA	AA	AA	AA	AA	GA
SHRSPaS004463	T/G	3	17257356	+	NA	NA	NA	NA	NA	NA	GT	TT	TT	GG	TT	TT	TT	TT	TT	TT	TT	TT	TT	TT	GT	TT	TT	TT	TT	TT	TT	GT	TT	TT	TT	GT	TT	TT	TT	TT	TT	TT	TT	GT	TT	TT	TT	TT	TT
SHRSPaS006713	G/T	3	17262335	+	NA	NA	NA	NA	NA	NA	TT	GG	GT	TT	TT	GG	GT	GT	GT	GG	GT	GG	GG	TT	TT	GT	GT	GG	GT	TT	GT	TT	GG	GG	GG	GT	GT	GT	TT	GT	GG	GT	GT	TT	GG	GT	GG	TT	GT
SHRSPaS005919	A/G	3	17438210	+	NA	NA	NA	NA	NA	NA	AA	AA	GA	GG	GG	AA	AA	AA	GA	AA	AA	AA	AA	AA	GA	GA	GA	AA	AA	GA	GA	GA	AA	AA	AA	GA	AA	AA	GA	AA	AA	AA	AA	GG	AA	GA	AA	GG	AA
SHRSPaS006592	C/T	3	18836167	+	NA	NA	NA	NA	NA	NA	CC	CT	CC	CC	CC	CC	CT	CC	CC	CT	CC	TT	CT	CC	CC	CC	CC	CC	CT	CC	CC	CC	CT	CT	TT	CT	CT	CC	TT	CT	CT	CT	CC	CC	CC	CT	CC	CC	CC
SHRSPaS004483	C/T	3	18836578	+	NA	NA	NA	NA	NA	NA	CT	CC	TT	TT	NN	CT	CC	CT	CC	CC	CT	CC	CC	CC	CT	TT	CC	CT	CC	CT	CT	TT	CC	CT	CC	CT	CT	CC	CT	CC	CC	CC	CT	NN	CT	CT	TT	NN	CC
SHRSPaS005334	A/G	3	19473073	+	NA	NA	NA	NA	NA	NA	AA	AA	GA	AA	AA	GA	AA	AA	AA	AA	AA	GG	GA	AA	AA	AA	AA	GA	GA	AA	AA	AA	AA	GG	GA	GA	AA	AA	GA	GA	GA	AA	GA	AA	GA	GA	AA	AA	AA
SHRSPaS002393	A/G	3	19544539	+	NA	NA	NA	NA	NA	NA	GA	AA	GA	GG	GG	AA	GA	GA	AA	AA	AA	AA	AA	AA	GA	GG	GA	AA	AA	GA	GA	GG	AA	AA	AA	GA	AA	AA	GA	NN	AA	AA	AA	GG	AA	AA	GG	GG	AA
SHRSPaS004444	T/C	3	19659742	+	NA	NA	NA	NA	NA	NA	CT	TT	TT	CC	CC	TT	TT	TT	TT	TT	TT	TT	TT	TT	CT	TT	TT	TT	TT	CT	TT	CC	TT	TT	TT	CT	TT	TT	TT	TT	TT	TT	TT	CC	TT	TT	TT	NN	TT
SHRSPaS004330	T/C	3	19703758	+	NA	NA	NA	NA	NA	NA	NN	TT	TT	CC	NN	TT	TT	TT	TT	TT	TT	TT	TT	TT	NN	TT	TT	TT	TT	NN	TT	CC	TT	TT	TT	NN	TT	TT	TT	TT	TT	TT	TT	CC	TT	TT	TT	CC	TT
SHRSPaS003275	G/A	3	19763384	+	NA	NA	NA	NA	NA	NA	GA	GG	GG	AA	AA	GG	GG	GG	GG	GG	GG	GG	GG	GA	GA	GG	GG	GG	GG	GA	GG	AA	GG	GG	GG	GA	GG	GG	GG	GG	GG	GG	GG	AA	GG	GG	GG	GA	GG
SHRSPaS005469	A/G	3	19765354	+	NA	NA	NA	NA	NA	NA	AA	GA	GG	AA	AA	GA	GA	AA	AA	GA	AA	AA	AA	AA	AA	GA	AA	GA	AA	AA	AA	AA	GA	AA	GA	AA	AA	AA	GA	GA	AA	GA	AA	AA	GA	GA	GG	AA	AA
SHRSPaS005471	G/A	3	22563580	+	NA	NA	NA	NA	NA	NA	GG	GA	GA	GG	GG	GG	GA	GA	GG	GA	GG	GA	GA	GA	GG	GA	GA	AA	GA	GG	GG	GG	GG	AA	AA	GG	GG	GA	AA	GA	GA	GG	GG	GG	GA	AA	GA	GG	GA
SHRSPaS004760	T/G	3	22649046	+	NA	NA	NA	NA	NA	NA	TT	TT	TT	TT	TT	TT	TT	TT	TT	TT	TT	TT	TT	NN	GT	GT	TT	TT	TT	TT	GT	TT	TT	TT	TT	TT	TT	TT	TT	TT	TT	GT	TT	TT	TT	TT	TT	GT	TT
SHRSPaS005449	G/A	3	22745014	+	NA	NA	NA	NA	NA	NA	GG	GA	GA	GG	GG	GG	GA	GG	GG	GG	GG	GA	GA	GG	GG	GG	GG	AA	GA	GG	GG	GG	GG	GA	AA	GG	GG	GA	AA	GA	GG	GG	GG	GG	GG	AA	GG	GG	GA
SHRSPaS004143	G/T	3	22788834	+	NA	NA	NA	NA	NA	NA	GT	GG	GG	GG	GT	GG	GG	GT	GG	GG	GG	GG	GG	GG	GT	GG	GG	GG	GG	GT	TT	GG	GG	GG	GG	GG	GG	GT	GG	GG	GG	GG	GG	GG	GG	GG	GG	GT	GG
SHRSPaS003722	C/T	3	24348601	+	NA	NA	NA	NA	NA	NA	CT	CC	CC	TT	CT	CC	CC	CC	CC	CT	CC	CT	CC	CC	CT	CT	CT	CT	CT	CT	CC	TT	CT	CT	CT	CT	CC	CC	TT	CT	CC	CC	CT	TT	CC	CT	CC	CT	CT
SHRSPaS006671	A/G	3	24385345	+	NA	NA	NA	NA	NA	NA	GG	AA	GA	GG	GA	AA	GA	AA	GG	GA	AA	GA	AA	AA	GA	GA	GA	GA	GA	GA	GG	GG	GG	GA	GA	GA	GG	AA	GG	GA	AA	AA	GA	GG	AA	GA	GG	GA	GA
SHRSPaS001798	T/C	3	24473102	+	NA	NA	NA	NA	NA	NA	CT	CT	TT	TT	CT	CC	TT	CC	TT	TT	CT	CT	CT	CC	CT	CT	TT	TT	CT	CT	CC	TT	TT	TT	TT	CT	TT	CT	TT	CT	CT	CC	CT	TT	CT	TT	TT	CT	CT
SHRSPaS005823	G/A	3	24865908	+	NA	NA	NA	NA	NA	NA	GG	GA	GG	GG	GG	AA	GG	GA	GG	GG	GA	GA	GA	GG	GG	GG	GG	GG	GG	GG	GG	GG	GG	GG	GG	GA	GG	GG	GG	GA	GA	GA	GG	GG	GA	GG	GG	GG	GG
SHRSPaS006704	C/T	3	25542639	+	NA	NA	NA	NA	NA	NA	CC	CT	TT	CC	CC	CC	TT	CC	CC	CC	CC	CT	CC	CC	CC	CC	CC	TT	CC	CC	CC	CC	CT	TT	TT	CC	CC	CT	CC	CT	CT	CC	CC	CC	CT	CT	CC	CC	CT
SHRSPaS004623	G/A	3	25543308	+	NA	NA	NA	NA	NA	NA	GG	GG	GG	GG	GG	GG	GG	GG	GG	GA	GG	GG	GG	GG	GG	GG	GG	GG	GG	GA	GG	GG	GA	GG	GG	GG	GG	GA	GG	GG	GG	GG	GA	GG	GG	GA	GG	GG	GG
SHRSPaS002606	A/G	3	25657530	+	NA	NA	NA	NA	NA	NA	AA	GA	GA	AA	AA	AA	GG	AA	AA	GA	AA	GA	AA	AA	AA	AA	AA	GG	AA	GA	AA	AA	GA	GG	GG	AA	AA	GG	AA	GA	GA	AA	GA	AA	GA	GA	GA	AA	AA
SHRSPaS006720	G/A	3	25660189	+	NA	NA	NA	NA	NA	NA	GG	GA	GG	GG	GG	AA	GG	GA	GG	GG	GA	GA	AA	GG	GG	GG	GG	GG	GA	GG	GG	GG	GG	GG	GG	GA	GG	GG	GG	GA	GA	GA	GG	GG	GA	GG	GG	GG	GA
SHRSPaS002051	G/A	3	25676447	+	NA	NA	NA	NA	NA	NA	GG	GA	GA	GG	GG	GG	AA	GG	GG	GG	GG	GG	GG	GG	GG	GG	GG	AA	GG	GA	GG	GG	GG	GG	GA	GG	GG	AA	GG	GG	GG	GG	GG	GG	GG	GA	GG	GG	GG
SHRSPaS005467	A/G	3	26050303	+	NA	NA	NA	NA	NA	NA	AA	GA	GA	GA	AA	AA	GA	AA	AA	AA	AA	AA	AA	AA	GA	AA	GA	GG	AA	AA	AA	AA	AA	AA	GA	AA	AA	GA	AA	AA	AA	AA	AA	AA	AA	GA	GG	AA	AA
SHRSPaS006398	A/G	3	26128831	+	NA	NA	NA	NA	NA	NA	AA	GA	GA	AA	AA	AA	GA	AA	AA	AA	AA	AA	AA	AA	AA	AA	AA	GG	AA	AA	AA	AA	AA	AA	GA	AA	AA	GA	AA	AA	AA	AA	AA	AA	AA	GA	AA	AA	AA
SHRSPaS006434	T/C	3	27275189	+	NA	NA	NA	NA	NA	NA	TT	CT	TT	TT	TT	CC	TT	CT	TT	CT	CC	CC	CC	TT	TT	TT	CT	TT	CT	TT	TT	TT	TT	CC	CT	CT	CC	TT	CC	CC	CC	CT	CT	TT	CC	TT	TT	CT	CT
SHRSPaS004273	A/G	3	27276302	+	NA	NA	NA	NA	NA	NA	GA	AA	AA	GG	GA	AA	AA	AA	AA	AA	AA	AA	AA	AA	GA	AA	GA	AA	AA	GA	AA	GA	AA	AA	AA	GA	AA	AA	AA	AA	AA	AA	AA	GG	AA	AA	AA	GA	AA
SHRSPaS006975	G/A	3	27543205	+	NA	NA	NA	NA	NA	NA	GG	GA	GA	GG	GG	GG	AA	GG	GG	GA	GG	GG	GG	GG	GG	GG	GG	AA	GG	GG	GG	GG	GA	GG	GA	GG	GG	GA	GG	GG	GG	GG	GG	GG	GG	AA	AA	GG	GG
SHRSPaS004337	C/T	3	28012607	+	NA	NA	NA	NA	NA	NA	CT	CC	CC	CC	CT	CC	CC	CT	CC	CC	CT	CT	CC	TT	CT	TT	CC	CC	CT	CC	TT	CT	CC	TT	CT	CC	CC	CC	CT	CT	CC	CT	CT	CC	CT	CC	CC	CT	CT
SHRSPaS003754	C/T	3	28489157	+	NA	NA	NA	NA	NA	NA	CT	CC	CC	CC	CC	CC	CC	CT	CC	CC	CT	CC	CC	TT	CT	TT	CC	CC	CC	CT	CT	CC	CC	CC	CC	CC	CC	CT	CC	CC	CC	CT	CC	CC	CC	CC	CC	CT	CC
SHRSPaS002916	G/A	3	28835874	+	NA	NA	NA	NA	NA	NA	GG	GG	GA	GG	GG	GG	GG	GG	GG	GG	GG	GG	GG	GA	GG	GG	GG	GG	GG	GA	GG	GA	GA	GG	GG	GG	GG	GA	GG	GG	GG	GG	GG	GG	GG	GG	GG	GA	GG
SHRSPaS004178	A/G	3	28902155	+	NA	NA	NA	NA	NA	NA	GA	AA	AA	AA	GA	AA	AA	GA	AA	AA	GA	AA	AA	GG	AA	GG	AA	AA	GA	GA	GA	AA	AA	AA	AA	AA	AA	GA	GA	AA	AA	AA	GA	AA	AA	AA	AA	GA	GA
SHRSPaS002013	G/A	3	29077129	+	NA	NA	NA	NA	NA	NA	GA	GG	GA	AA	GA	GG	GG	GG	AA	GG	GG	GG	GG	GG	AA	GG	GA	GG	GG	GG	GA	AA	GA	GG	GG	GA	AA	GG	GG	GG	GG	GG	GG	AA	GG	GG	GA	GG	GG
SHRSPaS006295	T/C	3	29626478	+	NA	NA	NA	NA	NA	NA	TT	CC	CT	TT	TT	CC	CC	CT	TT	CT	CT	CC	CC	TT	TT	CC	CT	CC	CT	TT	TT	TT	CT	CT	CC	CT	TT	CT	TT	CC	CC	CT	CT	TT	CC	CC	CC	TT	CT
SHRSPaS001175	G/A	3	29906231	+	NA	NA	NA	NA	NA	NA	GA	GG	GA	AA	AA	GG	GG	GG	GA	GG	GA	GG	GG	GA	GA	GG	GA	GG	GA	AA	GG	AA	GA	GG	GG	GA	AA	GA	GG	GG	GG	GG	GA	AA	GG	GG	GG	GA	GA
SHRSPaS003796	C/T	3	31882815	+	NA	NA	NA	NA	NA	NA	CT	CC	CC	CC	CC	CC	CC	CC	CC	CC	CC	CC	CC	CT	CT	CC	CC	CC	CC	CC	TT	CC	CC	CC	CC	CC	CC	CC	CC	CC	CC	CT	CC	CC	CC	CC	CC	CT	CC
SHRSPaS004727	C/T	3	31887587	+	NA	NA	NA	NA	NA	NA	CC	CC	CC	CC	CT	CC	CC	CT	CC	CC	CT	CC	CC	CT	CC	CC	CC	CC	CT	CT	CC	CC	CC	CC	CC	CC	CC	CT	CT	CC	CC	CC	CT	CC	CC	CC	CC	CC	CT
SHRSPaS005733	A/G	3	32406150	+	NA	NA	NA	NA	NA	NA	GG	AA	GA	GG	GG	AA	AA	GA	GA	AA	GA	AA	AA	GG	GG	AA	GA	AA	GA	GG	GG	GG	GA	AA	AA	GA	AA	GA	GA	AA	AA	GA	GA	GG	AA	AA	AA	GG	GA
SHRSPaS003363	T/C	3	33586768	+	NA	NA	NA	NA	NA	NA	CT	TT	TT	CC	CT	TT	TT	TT	CT	TT	TT	TT	TT	TT	CT	TT	TT	TT	TT	CT	TT	CT	TT	TT	TT	CT	TT	TT	TT	TT	TT	TT	TT	CC	TT	TT	TT	CT	TT
SHRSPaS003429	A/G	3	34839762	+	NA	NA	NA	NA	NA	NA	GA	AA	AA	GG	GA	AA	AA	AA	GA	AA	AA	AA	AA	AA	GA	AA	AA	AA	AA	GA	AA	GA	AA	AA	AA	GA	AA	AA	AA	AA	AA	AA	AA	GG	AA	AA	AA	GA	AA
SHRSPaS006321	A/G	3	35771021	+	NA	NA	NA	NA	NA	NA	GG	AA	GA	GG	GG	AA	AA	GA	GG	AA	GA	AA	AA	GG	GG	AA	GA	AA	GA	GG	GG	GG	GA	AA	AA	GA	GG	GA	GA	AA	AA	GA	GA	GG	AA	AA	AA	GG	GA
SHRSPaS004562	A/G	3	36185545	+	NA	NA	NA	NA	NA	NA	GA	AA	AA	GA	GA	AA	AA	AA	GA	AA	AA	AA	AA	AA	GA	AA	AA	AA	AA	GA	AA	GA	AA	AA	AA	GA	AA	AA	AA	AA	AA	AA	AA	GG	AA	AA	AA	GA	AA
SHRSPaS006481	A/C	3	37110140	+	NA	NA	NA	NA	NA	NA	CC	AA	CA	CC	CC	AA	AA	CA	CC	AA	CA	AA	AA	CC	CC	AA	CA	AA	CA	CC	CC	CC	CA	AA	AA	CA	CC	CA	AA	AA	AA	CA	CA	CA	AA	AA	AA	CC	CA
SHRSPaS003628	T/C	3	45341617	+	NA	NA	NA	NA	NA	NA	CT	TT	TT	TT	TT	TT	TT	TT	TT	TT	TT	TT	TT	TT	TT	TT	TT	TT	TT	TT	TT	CT	TT	TT	TT	CT	TT	TT	TT	TT	TT	TT	TT	TT	TT	TT	TT	TT	TT
SHRSPaS006471	T/G	3	45410457	+	NA	NA	NA	NA	NA	NA	GG	TT	GT	GG	GG	TT	TT	GT	GG	TT	GT	TT	TT	GG	GG	TT	GT	TT	GT	GG	GG	GG	GT	TT	TT	GT	GG	GT	TT	TT	TT	GT	GT	GG	TT	TT	TT	GG	GT
SHRSPaS003048	C/T	3	48204563	+	NA	NA	NA	NA	NA	NA	TT	CC	CT	TT	TT	CC	CC	CT	CT	CC	CT	CC	CC	TT	TT	CC	CT	CC	CC	TT	CT	TT	CT	CC	CC	CT	CC	CT	CC	CC	CC	CT	CC	TT	CC	CC	CC	CT	CC
SHRSPaS001721	G/A	3	48317173	+	NA	NA	NA	NA	NA	NA	AA	GG	GA	GA	GG	GG	GG	GA	GG	GG	GG	GG	GG	GA	GA	GG	GG	GG	GG	GA	GG	AA	GA	GG	GG	GA	GG	GA	GG	GG	GG	GG	GG	GG	GG	GG	GG	GG	GG
SHRSPaS001715	A/G	3	50317902	+	NA	NA	NA	NA	NA	NA	GA	AA	GA	GG	GG	AA	AA	AA	GA	AA	GA	AA	AA	GA	GA	AA	GA	AA	AA	GG	GA	GG	GA	AA	AA	GA	AA	GA	AA	AA	AA	GA	AA	GG	AA	AA	AA	GA	AA
SHRSPaS002618	T/G	3	50344445	+	NA	NA	NA	NA	NA	NA	GT	TT	GT	GG	GG	TT	TT	TT	GT	TT	GT	TT	TT	GT	GT	TT	GT	TT	TT	GG	GT	GG	GT	TT	TT	GT	TT	GT	TT	TT	TT	GT	TT	GG	TT	TT	TT	GT	TT
SHRSPaS004803	T/C	3	50357724	+	NA	NA	NA	NA	NA	NA	CT	TT	TT	CC	CT	TT	TT	TT	CT	TT	TT	TT	TT	TT	CT	TT	CT	TT	TT	CT	TT	CT	TT	TT	TT	TT	TT	TT	TT	TT	TT	TT	TT	CC	TT	TT	TT	CT	TT
SHRSPaS003516	G/A	3	50397834	+	NA	NA	NA	NA	NA	NA	GA	GG	GA	AA	AA	GG	GG	GG	GA	GG	GA	GG	GG	GA	GA	GG	GA	GG	GG	GA	GA	GA	GA	GG	GG	GG	GG	GG	GG	GG	GG	GA	GG	AA	GG	GG	GG	GA	GG
SHRSPaS006225	C/T	3	50620769	+	NA	NA	NA	NA	NA	NA	CC	CT	CC	NN	CC	CC	TT	CC	CC	TT	CC	CT	CC	CC	CC	TT	NN	TT	CC	CC	CC	CC	CT	CT	TT	CC	CC	CT	CT	CT	CC	CT	CC	CC	CT	NN	TT	CC	CC
SHRSPaS003982	A/G	3	50636385	+	NA	NA	NA	NA	NA	NA	AA	AA	AA	AA	AA	AA	AA	AA	AA	AA	AA	AA	AA	AA	AA	AA	AA	AA	GA	AA	GA	GA	AA	AA	AA	GA	AA	AA	AA	AA	AA	AA	GA	AA	AA	AA	AA	GA	GA
SHRSPaS006345	C/T	3	51323995	+	NA	NA	NA	NA	NA	NA	TT	CC	CT	TT	TT	CC	CC	CT	CT	CC	CT	CC	CC	TT	TT	CC	CT	CC	CT	TT	TT	TT	CT	CC	CC	CT	CC	CT	CC	CC	CC	CT	CT	TT	CC	CT	CC	TT	CT
SHRSPaS006500	G/A	3	51383337	+	NA	NA	NA	NA	NA	NA	AA	GG	GA	AA	AA	GG	GG	GA	GA	GG	GA	GG	GG	AA	AA	GG	GA	GG	GA	AA	AA	AA	GA	GG	GG	GA	NN	GA	GG	GG	GG	GA	GA	AA	GG	GG	GG	AA	GA
SHRSPaS001413	C/T	3	51897112	+	NA	NA	NA	NA	NA	NA	CT	CC	CT	TT	TT	CC	CC	CT	CT	CT	CC	CC	CC	CT	CT	CC	CT	CT	CC	TT	CT	CT	CT	CT	CC	CT	CC	CT	CC	CC	CC	CC	CC	CT	CC	CC	CC	TT	CC
SHRSPaS001543	A/G	3	52245778	+	NA	NA	NA	NA	NA	NA	GA	AA	GA	AA	GA	AA	AA	GA	AA	GA	GA	GA	AA	GG	GA	GA	AA	GA	GA	GA	GG	GA	GA	GA	GA	AA	AA	GA	AA	GA	GA	AA	GA	AA	GA	AA	AA	GA	GA
SHRSPaS002109	T/C	3	52419161	+	NA	NA	NA	NA	NA	NA	TT	CT	CT	TT	TT	CC	CT	TT	TT	TT	CT	CT	CC	TT	TT	CC	TT	TT	CT	TT	TT	TT	TT	TT	TT	CT	TT	TT	CC	CT	CT	TT	CT	CT	CT	CT	CC	TT	CT
SHRSPaS005972	T/C	3	52597599	+	NA	NA	NA	NA	NA	NA	TT	CC	CT	TT	TT	CC	CC	TT	TT	TT	CT	CT	CC	TT	TT	TT	CT	TT	CT	TT	TT	TT	TT	CT	CT	CT	TT	CT	CC	CT	CT	TT	CT	CT	CT	CC	TT	TT	CT
SHRSPaS004864	G/A	3	52613809	+	NA	NA	NA	NA	NA	NA	GA	GG	GA	GG	AA	GG	GG	GA	GG	GG	GA	GG	GG	AA	GA	AA	GG	GG	GA	GA	AA	GA	GA	GG	GA	GG	GG	GA	GG	GG	GG	GA	GA	GG	GG	GG	GG	GA	GA
SHRSPaS004335	A/G	3	53646415	+	NA	NA	NA	NA	NA	NA	GA	AA	AA	GA	AA	AA	AA	AA	GA	AA	AA	AA	AA	AA	AA	AA	AA	AA	AA	GA	AA	GA	AA	AA	AA	AA	AA	AA	AA	AA	AA	AA	AA	AA	AA	AA	AA	AA	AA
SHRSPaS005628	G/T	3	54306340	+	NA	NA	NA	NA	NA	NA	GG	GG	GT	GG	GT	GG	GG	GG	GT	GG	GG	GG	GG	GT	GG	GG	GG	GT	GG	GT	GT	GG	GG	GT	GT	GG	GG	GG	GG	GG	GG	GG	GG	GG	GG	GT	GG	GG	GG
SHRSPaS003775	A/G	3	55388744	+	NA	NA	NA	NA	NA	NA	GA	AA	AA	AA	GA	AA	AA	AA	GA	AA	AA	AA	AA	AA	GA	AA	AA	AA	AA	GA	AA	GA	AA	AA	AA	AA	AA	AA	AA	AA	AA	AA	AA	AA	AA	AA	AA	GA	AA
SHRSPaS001923	G/A	3	55484796	+	NA	NA	NA	NA	NA	NA	GA	GA	GA	GG	GA	GA	GG	GA	GA	GG	AA	GG	GG	AA	GA	GG	GG	GA	GA	GA	AA	GG	GG	GA	GA	GG	GA	GA	GG	GG	GG	GA	GA	GG	GG	GG	GG	GG	AA
SHRSPaS004454	T/C	3	56784148	+	NA	NA	NA	NA	NA	NA	CT	TT	TT	CC	TT	TT	TT	TT	CT	TT	TT	TT	TT	TT	NN	TT	TT	TT	TT	CT	TT	CT	TT	TT	TT	CT	TT	TT	TT	TT	TT	TT	TT	TT	TT	TT	TT	TT	TT
SHRSPaS002322	T/G	3	57262352	+	NA	NA	NA	NA	NA	NA	GG	TT	GT	GG	GG	TT	GT	GT	GT	TT	TT	TT	TT	TT	GG	TT	GT	TT	TT	GG	GT	GG	GT	TT	GT	GT	TT	GT	TT	TT	TT	GT	TT	GG	TT	TT	TT	GT	TT
SHRSPaS006136	T/C	3	57276434	+	NA	NA	NA	NA	NA	NA	TT	TT	CT	TT	TT	TT	TT	TT	TT	TT	TT	CT	TT	TT	TT	TT	TT	CT	TT	TT	TT	TT	TT	CT	TT	TT	TT	TT	TT	CT	TT	CT	TT	TT	CT	TT	CT	TT	CT
SHRSPaS003823	A/G	3	57276583	+	NA	NA	NA	NA	NA	NA	GA	AA	AA	AA	GA	AA	AA	AA	AA	AA	GA	AA	AA	GG	GA	AA	AA	AA	GA	AA	GA	AA	AA	AA	AA	AA	AA	GA	AA	AA	AA	GA	GA	AA	AA	AA	AA	AA	GA
SHRSPaS005266	C/T	3	58844743	+	NA	NA	NA	NA	NA	NA	TT	CT	CT	TT	CT	CC	TT	CT	CT	CT	CT	CC	CC	TT	CT	CT	CT	CT	CT	CT	TT	TT	CC	CT	CT	CC	CC	CC	CT	CC	CC	CT	CT	TT	CT	CT	CC	CT	CT
SHRSPaS001985	A/G	3	59119906	+	NA	NA	NA	NA	NA	NA	AA	AA	GA	AA	GA	AA	GA	AA	AA	AA	GA	AA	AA	AA	GA	GA	AA	AA	AA	AA	GA	AA	GA	AA	AA	AA	AA	AA	AA	AA	AA	GA	AA	AA	AA	AA	AA	AA	AA
SHRSPaS006740	T/C	3	59233390	+	NA	NA	NA	NA	NA	NA	TT	CT	TT	TT	TT	CC	CT	CT	TT	CC	CT	CC	CT	TT	TT	TT	CT	CT	CT	TT	TT	TT	CT	CT	TT	CT	TT	CT	TT	TT	CC	TT	CT	TT	TT	CC	CC	TT	CT
SHRSPaS001304	A/G	3	59244961	+	NA	NA	NA	NA	NA	NA	GA	AA	GA	GG	GA	AA	AA	GA	AA	AA	GA	AA	AA	GG	GG	GG	AA	AA	GA	GG	AA	GA	GA	AA	GA	GA	AA	GA	GA	AA	AA	GA	GA	GG	AA	AA	AA	GA	GA
SHRSPaS006842	A/C	3	59590211	+	NA	NA	NA	NA	NA	NA	AA	CA	CA	AA	AA	AA	AA	AA	AA	AA	AA	AA	CA	AA	AA	AA	AA	CA	AA	AA	AA	AA	AA	CA	CA	AA	AA	AA	AA	CC	AA	CA	AA	NN	CC	AA	AA	AA	AA
SHRSPaS002275	A/G	3	60046284	+	NA	NA	NA	NA	NA	NA	GA	AA	GA	AA	GA	AA	AA	AA	AA	AA	GA	AA	AA	GA	GA	AA	AA	AA	AA	AA	AA	GA	GA	AA	AA	AA	GA	GA	AA	AA	AA	GA	AA	AA	AA	AA	AA	GG	AA
SHRSPaS004462	C/T	3	61291142	+	NA	NA	NA	NA	NA	NA	CC	CC	CC	CC	CT	CC	CC	CT	CC	CC	CC	CC	CC	CC	CT	CC	CC	CC	CC	CC	CC	CC	CC	CC	CC	CC	CT	CC	CC	CC	CC	CC	CC	CC	CC	CC	CC	CT	CC
SHRSPaS006575	A/G	3	61291472	+	NA	NA	NA	NA	NA	NA	AA	GA	GA	AA	AA	GG	GA	GA	AA	GA	GA	GA	GA	AA	AA	AA	AA	GA	GA	AA	AA	AA	AA	AA	AA	GA	AA	AA	GA	GA	GA	GA	GA	AA	GG	GG	AA	AA	GA
SHRSPaS003009	G/A	3	61661540	+	NA	NA	NA	NA	NA	NA	GA	GG	GA	AA	GA	GG	GG	GA	GA	GG	GA	GG	GG	AA	GA	GA	GA	GG	GA	AA	GG	AA	AA	GG	GA	GA	GG	GA	GG	GG	GG	GA	GA	AA	GG	GG	GG	AA	GA
SHRSPaS004062	T/C	3	61710672	+	NA	NA	NA	NA	NA	NA	CT	TT	TT	CC	CT	TT	TT	TT	CT	TT	TT	TT	TT	TT	CT	TT	CT	TT	TT	CT	TT	CC	CT	TT	TT	CT	TT	TT	TT	TT	TT	TT	TT	CC	TT	TT	TT	CT	TT
SHRSPaS006281	G/A	3	61710778	+	NA	NA	NA	NA	NA	NA	GG	GA	GA	GG	GG	AA	GA	GA	GG	GG	GA	GA	GA	GG	GG	GG	GG	AA	GA	GG	GG	GG	GG	GG	GG	GA	GG	GG	GA	GA	GA	GA	GA	GG	GG	GA	GG	GG	GA
SHRSPaS002558	C/T	3	61937633	+	NA	NA	NA	NA	NA	NA	CT	CT	CC	CC	CC	CC	CC	CC	CC	CC	CT	CT	CC	CC	CC	CC	CT	CC	CC	CT	CT	CC	CC	CT	TT	CC	CC	CT	CC	CT	CT	CT	CC	CC	CT	CC	CC	CT	CC
SHRSPaS002459	G/A	3	62055455	+	NA	NA	NA	NA	NA	NA	GG	GA	GG	GG	GA	GG	GA	GG	GG	AA	GG	GA	GG	GA	GA	AA	GA	GG	GA	GG	GA	GG	GG	AA	GA	GG	AA	GA	GG	GA	GA	GA	AA	GG	AA	GA	AA	GA	GA
SHRSPaS005195	C/T	3	62236165	+	NA	NA	NA	NA	NA	NA	CC	CT	CC	CC	CC	CC	CC	CC	CC	CC	CC	CT	CC	CC	CC	CC	CT	CC	CC	CC	CC	CC	CC	CT	CT	CC	CT	CT	CT	CT	CT	CT	CT	CC	CT	CT	CT	CC	CC
SHRSPaS003144	G/A	3	62239777	+	NA	NA	NA	NA	NA	NA	GA	GG	GG	GA	GA	GG	GG	GG	GA	GG	GG	GG	GG	GG	GA	GG	GA	GG	GG	GG	GG	AA	GG	GG	GG	GG	GG	GG	GG	GG	GG	GG	GG	GG	GG	GG	GG	GG	GG
SHRSPaS005490	G/T	3	62309190	+	NA	NA	NA	NA	NA	NA	GG	GT	GG	GG	GG	TT	TT	GT	GG	GG	GT	GT	TT	GG	GG	GT	GG	GT	GG	GG	GG	GG	GG	GG	GG	GT	GT	GG	GT	GT	GT	GG	GT	GG	GG	TT	TT	GG	GT
SHRSPaS002889	A/G	3	62475729	+	NA	NA	NA	NA	NA	NA	GA	AA	GA	AA	GA	AA	AA	AA	AA	AA	GA	AA	AA	GA	GA	AA	AA	AA	AA	GA	GA	AA	GA	AA	GA	AA	GA	AA	AA	AA	AA	GA	AA	AA	AA	AA	AA	GA	AA
SHRSPaS005985	A/G	3	62614752	+	NA	NA	NA	NA	NA	NA	AA	GA	AA	AA	AA	AA	AA	AA	AA	AA	AA	GA	AA	AA	AA	AA	GA	AA	GA	AA	AA	AA	AA	GA	GA	AA	AA	GA	AA	GA	GA	AA	AA	AA	GA	AA	AA	AA	AA
SHRSPaS001949	T/C	3	62630232	+	NA	NA	NA	NA	NA	NA	CT	TT	CT	CC	CT	TT	TT	TT	CT	TT	TT	TT	TT	TT	CT	CT	CT	TT	TT	CT	TT	CC	CC	TT	TT	CT	TT	TT	TT	TT	TT	TT	TT	CC	TT	TT	CT	CT	TT
SHRSPaS002732	C/T	3	62752800	+	NA	NA	NA	NA	NA	NA	CT	CT	CT	TT	CT	CC	CC	CC	CT	TT	CC	CT	CC	CC	CT	CC	TT	CT	CT	CT	CC	TT	CC	TT	CT	CT	CT	CT	TT	CT	CT	CT	CT	TT	TT	CT	TT	CC	CC
SHRSPaS002504	A/G	3	62761419	+	NA	NA	NA	NA	NA	NA	GA	GA	GA	GG	GA	AA	AA	AA	GA	GG	AA	GA	AA	AA	GA	AA	GG	GA	GA	GA	AA	GG	AA	GG	GA	GA	GA	GA	GG	GA	GA	GA	GA	GG	GG	GA	GG	AA	AA
SHRSPaS001558	T/C	3	63223538	+	NA	NA	NA	NA	NA	NA	TT	CT	CT	CT	CC	TT	CT	TT	CC	CC	TT	CT	TT	TT	CC	CT	CC	CT	CT	CT	TT	TT	TT	CC	CT	CT	CC	CT	CC	CT	CT	CT	CT	CC	CC	CT	CC	TT	TT
SHRSPaS005513	T/C	3	63350230	+	NA	NA	NA	NA	NA	NA	CT	CT	CT	CT	CT	TT	TT	TT	CT	CC	TT	CT	TT	TT	CT	TT	CC	CT	CT	TT	TT	CC	CT	CC	CT	TT	TT	CT	CC	CT	CT	CT	CT	TT	CC	TT	CC	TT	TT
SHRSPaS005962	T/C	3	63525715	+	NA	NA	NA	NA	NA	NA	TT	CT	TT	TT	TT	TT	TT	TT	TT	TT	TT	CT	TT	TT	TT	CT	CT	TT	CT	TT	TT	TT	TT	CT	CT	TT	CT	CT	TT	CT	CT	TT	TT	TT	CT	TT	CT	TT	TT
SHRSPaS002695	A/G	3	63690768	+	NA	NA	NA	NA	NA	NA	GA	GA	GA	GA	GA	AA	AA	AA	AA	GG	AA	GA	AA	GA	GA	AA	GA	AA	GA	GA	AA	GG	GA	GG	GG	AA	AA	GA	GA	GA	GA	AA	GA	AA	GG	AA	GG	AA	AA
SHRSPaS003021	C/T	3	63729582	+	NA	NA	NA	NA	NA	NA	CT	CT	CT	CT	CT	CC	CT	CT	CC	TT	CT	CT	CC	CC	CT	CC	CT	CC	TT	CC	CT	TT	CT	TT	CT	CC	CT	CT	TT	CT	CT	CC	TT	CC	TT	CT	TT	CT	CT
SHRSPaS002830	T/C	3	63735329	+	NA	NA	NA	NA	NA	NA	TT	CT	CT	TT	TT	CC	CT	CT	TT	TT	CT	CT	CC	CT	TT	CC	TT	CC	TT	TT	CT	TT	CT	TT	TT	CT	CT	CT	TT	CT	CT	CC	TT	TT	TT	CT	TT	CT	CT
SHRSPaS001198	C/T	3	63744589	+	NA	NA	NA	NA	NA	NA	CT	CT	CT	CT	CT	CC	CT	CC	CC	TT	CT	CT	CC	CC	CT	CC	CT	CC	CT	CC	CT	TT	CT	TT	CT	CC	CT	CT	TT	CT	CT	CC	CT	CC	TT	CT	TT	CT	CC
SHRSPaS006049	T/G	3	63745909	+	NA	NA	NA	NA	NA	NA	TT	GT	GT	TT	TT	TT	TT	TT	TT	TT	TT	GT	TT	TT	TT	TT	GT	TT	GT	TT	TT	TT	TT	GT	GT	TT	TT	GT	TT	GT	GT	TT	TT	TT	GT	TT	TT	TT	TT
SHRSPaS003721	G/A	3	63745992	+	NA	NA	NA	NA	NA	NA	GA	GG	GG	GA	GA	GG	GG	GG	GG	GG	GG	GG	GG	GG	GA	GG	GG	GG	GG	GG	GG	AA	GA	GG	GG	GG	GG	GG	GG	GG	GG	GG	GG	GG	GG	GG	GG	GG	GG
SHRSPaS005884	C/T	3	63956660	+	NA	NA	NA	NA	NA	NA	CC	CT	CC	CC	CC	TT	CT	TT	CC	CC	CT	CT	CT	CC	CC	CC	CC	CT	CC	CC	CC	CC	CC	CC	CC	CT	CC	CC	CC	CT	CT	CT	CT	CC	CC	CT	CT	CC	CT
SHRSPaS002614	A/C	3	63985184	+	NA	NA	NA	NA	NA	NA	CA	AA	CA	AA	AA	AA	AA	AA	AA	CC	AA	AA	CA	AA	AA	AA	AA	CA	CA	AA	CA	AA	CA	CA	AA	AA	AA	AA	CA	AA	AA	AA	CA	AA	CA	AA	AA	CA	CA
SHRSPaS006831	G/T	3	64146614	+	NA	NA	NA	NA	NA	NA	GG	GT	GG	GG	GG	TT	GT	GT	GG	TT	GT	GT	TT	GG	GG	GG	GG	GT	GG	GG	GG	GG	GG	GT	GG	GT	GG	GG	TT	GT	GT	GG	GT	GG	GT	GT	GT	GG	GT
SHRSPaS005557	T/C	3	64411041	+	NA	NA	NA	NA	NA	NA	TT	TT	CT	TT	CT	TT	CT	CT	TT	TT	TT	TT	TT	TT	CT	CT	TT	TT	TT	TT	NN	TT	CT	TT	TT	TT	TT	TT	TT	TT	TT	TT	TT	TT	TT	TT	TT	TT	TT
SHRSPaS001107	A/G	3	64789571	+	NA	NA	NA	NA	NA	NA	AA	AA	GA	AA	AA	AA	AA	AA	AA	GG	AA	AA	GA	AA	AA	AA	AA	GA	AA	GA	GG	AA	GA	GA	AA	AA	AA	AA	GG	GA	AA	AA	AA	AA	GA	GA	GA	AA	AA
SHRSPaS004113	T/C	3	64964145	+	NA	NA	NA	NA	NA	NA	CT	TT	TT	TT	TT	TT	TT	TT	TT	TT	TT	TT	TT	TT	CT	TT	TT	TT	TT	TT	TT	CC	TT	TT	TT	TT	TT	TT	TT	TT	TT	TT	TT	CT	TT	TT	TT	TT	TT
SHRSPaS006600	A/G	3	65052557	+	NA	NA	NA	NA	NA	NA	AA	GA	GA	AA	AA	AA	AA	AA	AA	GA	AA	GA	GA	AA	AA	AA	GA	GG	GA	AA	AA	AA	AA	GG	GA	AA	AA	GA	GG	AA	GA	AA	AA	AA	GG	GA	GG	AA	AA
SHRSPaS006256	C/T	3	65090993	+	NA	NA	NA	NA	NA	NA	CC	CT	CC	CC	CC	TT	CT	CT	CC	CT	CT	CT	TT	CC	CC	CC	CC	CT	CC	CC	CC	CC	CC	CT	CC	CT	CT	CC	TT	CT	CT	CT	CT	CC	CT	TT	CT	CC	CT
SHRSPaS002987	T/C	3	65151290	+	NA	NA	NA	NA	NA	NA	CT	TT	CT	TT	TT	TT	CT	TT	TT	TT	TT	TT	TT	CT	TT	CT	TT	TT	CT	CC	TT	TT	CT	TT	CT	TT	CT	TT	TT	TT	TT	TT	CT	TT	TT	TT	TT	CC	CT
SHRSPaS006333	A/G	3	65415304	+	NA	NA	NA	NA	NA	NA	AA	GA	AA	AA	AA	GG	GG	GA	AA	AA	GA	GA	GA	GA	AA	GA	AA	AA	AA	AA	AA	AA	AA	AA	AA	GA	GA	AA	GA	GA	GA	GA	GA	AA	GA	GG	GA	AA	GA
SHRSPaS002965	C/A	3	65520837	+	NA	NA	NA	NA	NA	NA	CA	CC	CA	CC	CA	CC	CC	CA	CC	CC	CA	CC	CC	CA	CA	CC	CC	CC	CA	CA	AA	CC	CA	CC	CC	CC	CC	CC	CC	CC	CC	CC	CA	CC	CC	CC	CC	CC	CA
SHRSPaS006993	C/T	3	65925464	+	NA	NA	NA	NA	NA	NA	TT	CC	CT	TT	TT	CC	CC	CT	TT	CC	CT	CC	CC	CT	TT	TT	CT	CC	CT	TT	TT	TT	TT	CC	CT	CT	CT	CT	CC	CC	CC	CC	CT	TT	CC	CT	TT	TT	CT
SHRSPaS005479	A/G	3	65977307	+	NA	NA	NA	NA	NA	NA	AA	GA	GA	AA	AA	AA	AA	AA	AA	AA	AA	GA	AA	AA	AA	AA	GA	AA	AA	AA	AA	AA	AA	GA	GA	AA	AA	GA	AA	AA	AA	AA	AA	AA	GA	AA	GA	AA	AA
SHRSPaS002565	G/T	3	66010934	+	NA	NA	NA	NA	NA	NA	GT	GT	GG	GG	GG	GT	GT	GG	GG	GT	GG	GG	GG	GG	GG	GG	GG	GT	GG	GG	GG	GG	GG	GG	GG	GG	GG	GG	GG	GG	GT	GG	GG	GG	GG	GT	GT	GG	GG
SHRSPaS003962	T/C	3	66131118	+	NA	NA	NA	NA	NA	NA	CT	TT	TT	TT	CT	TT	TT	TT	TT	TT	TT	TT	TT	TT	CT	TT	CT	TT	TT	TT	TT	CC	CT	TT	TT	CT	TT	TT	TT	TT	TT	TT	TT	CT	TT	TT	TT	CT	TT
SHRSPaS005095	A/C	3	66174019	+	NA	NA	NA	NA	NA	NA	AA	CA	AA	AA	AA	CA	CC	AA	AA	CA	AA	CA	CC	CA	AA	CA	AA	CC	AA	AA	AA	AA	AA	CA	AA	AA	CA	AA	AA	CC	CC	CA	AA	AA	CA	CA	AA	AA	CA
SHRSPaS005704	A/G	3	66197649	+	NA	NA	NA	NA	NA	NA	GG	AA	GA	AA	GG	AA	AA	AA	GG	AA	GA	AA	AA	GA	GG	AA	GA	AA	GA	GG	GA	GG	GG	AA	GA	GA	GA	GA	AA	AA	AA	AA	GA	GG	AA	AA	AA	GG	GA
SHRSPaS005397	G/A	3	66696466	+	NA	NA	NA	NA	NA	NA	GG	GA	AA	GG	GA	GA	GG	GG	GG	GA	AA	GA	AA	GA	GA	GG	GA	GA	AA	GA	GG	GG	GA	AA	GA	GA	GG	AA	GA	GA	GG	GA	AA	GG	GA	GG	GA	GG	AA
SHRSPaS003758	G/A	3	67130654	+	NA	NA	NA	NA	NA	NA	GA	GA	GG	GG	GG	GA	GA	GA	AA	GG	GG	GA	GG	AA	GG	GA	GG	GG	GG	GA	GA	GG	GG	GA	GA	GG	GA	GG	GA	GG	GG	GA	GG	GG	GG	GA	AA	GG	GG
SHRSPaS002993	C/T	3	68608514	+	NA	NA	NA	NA	NA	NA	TT	CC	CT	CT	CC	CC	CC	CC	TT	CC	CT	CC	CC	CT	CT	CC	CC	CC	CT	CT	TT	TT	CT	CC	CC	CC	CT	CT	CC	CC	CC	CT	CT	CT	CC	CC	CC	CT	CT
SHRSPaS005354	C/T	3	68629000	+	NA	NA	NA	NA	NA	NA	CC	TT	CT	CC	CC	TT	CT	CT	CC	TT	CT	TT	CT	CC	CC	CC	CT	CT	CC	CC	CC	CC	CC	TT	CT	CT	CT	CT	TT	CT	CC	CC	CT	CC	TT	CT	CC	CC	CC
SHRSPaS001060	A/G	3	68899102	+	NA	NA	NA	NA	NA	NA	AA	AA	GA	AA	AA	AA	AA	GA	AA	AA	AA	AA	AA	AA	GA	AA	AA	AA	GA	GA	AA	AA	GG	AA	AA	AA	AA	AA	AA	AA	AA	GA	GA	GG	AA	AA	AA	AA	GA
SHRSPaS002261	G/A	3	68941179	+	NA	NA	NA	NA	NA	NA	GG	GG	GA	GG	GA	GG	GA	GG	GG	GG	GG	GG	GG	GA	GA	AA	GG	GG	GA	AA	GG	GG	GA	GG	GA	GG	GG	GG	GG	GG	GG	GG	GA	GG	GG	GG	AA	GG	GA
SHRSPaS004719	C/T	3	69039744	+	NA	NA	NA	NA	NA	NA	CT	CC	CC	CC	CC	CC	CC	CC	TT	CT	CC	CC	CT	CC	CC	CC	CC	CC	CC	CC	CC	CC	CC	CC	CC	CC	CT	CC	CT	CC	CC	CT	CC	CC	CC	CT	TT	CC	CT
SHRSPaS006816	A/G	3	69151510	+	NA	NA	NA	NA	NA	NA	AA	GA	GA	AA	AA	GG	GA	GA	AA	AA	GA	AA	AA	AA	AA	AA	GA	AA	AA	AA	AA	AA	AA	AA	AA	GA	AA	GA	AA	AA	NN	AA	AA	AA	AA	GG	AA	AA	AA
SHRSPaS004784	C/T	3	69151640	+	NA	NA	NA	NA	NA	NA	CC	CC	CC	CT	CT	CC	CT	CC	CC	CC	CC	CC	CC	CT	CC	CT	CC	CC	CC	CT	CC	CC	CC	CC	CT	CC	CC	CC	CC	CC	CC	CC	CC	CC	CC	CC	CC	CC	CC
SHRSPaS002147	C/T	3	69231749	+	NA	NA	NA	NA	NA	NA	CT	CT	CC	TT	CT	CC	CC	CC	CC	CT	CC	TT	CT	CC	CT	CC	CT	CT	CT	CC	CC	CT	CT	TT	CT	CT	CC	CC	CT	CT	CC	CC	CT	TT	TT	CC	CC	CT	CC
SHRSPaS002788	T/C	3	69301105	+	NA	NA	NA	NA	NA	NA	CT	CT	CT	CT	CT	CT	CT	CT	CC	CT	CT	TT	CT	TT	CT	CT	CT	TT	TT	TT	CT	CC	CT	TT	TT	CT	CT	CT	CT	TT	TT	CT	TT	CC	TT	CT	TT	CC	CT
SHRSPaS005303	T/C	3	69413001	+	NA	NA	NA	NA	NA	NA	CT	TT	TT	CC	CC	TT	CT	TT	TT	TT	TT	TT	TT	CC	CT	CT	CT	TT	TT	CT	TT	CC	CT	TT	CT	CT	TT	CT	TT	TT	TT	TT	TT	CC	TT	TT	TT	CT	TT
SHRSPaS003085	C/T	3	69439709	+	NA	NA	NA	NA	NA	NA	CT	CC	CC	CT	CT	CC	CC	CC	CC	CC	CC	CC	CC	CC	CT	CC	CC	CC	CC	CC	CC	CT	CT	CC	CC	CC	CC	CC	CC	CC	CC	CC	CC	CC	CC	CC	CC	CC	CC
SHRSPaS004371	G/A	3	69763475	+	NA	NA	NA	NA	NA	NA	GA	GG	GG	AA	GA	GG	GG	GG	GG	GG	GG	GG	GG	GG	GA	GG	GA	GG	GG	GG	GG	AA	GA	GG	GG	GA	GG	GG	GG	GG	GG	GG	GG	AA	GG	GG	GG	GA	GG
SHRSPaS004124	T/C	3	69772501	+	NA	NA	NA	NA	NA	NA	TT	TT	TT	CC	TT	TT	TT	TT	TT	TT	TT	TT	TT	TT	CT	TT	CT	TT	TT	TT	TT	TT	CT	TT	TT	CT	TT	TT	TT	TT	TT	TT	TT	CC	TT	TT	TT	CT	TT
SHRSPaS003074	G/A	3	69952239	+	NA	NA	NA	NA	NA	NA	GG	GG	GG	GA	GA	GG	GG	GG	GG	GG	GG	GG	GG	GG	GA	GG	GA	GG	GG	GG	GG	GG	GA	GG	GG	GA	GG	GG	GG	GG	GG	GG	GG	AA	GG	GG	GG	GG	GG
SHRSPaS005199	T/C	3	69997267	+	NA	NA	NA	NA	NA	NA	TT	CT	TT	TT	TT	TT	CT	TT	CC	CC	TT	CC	CC	CT	TT	CT	TT	CC	CT	TT	TT	TT	TT	CT	CT	CT	CT	TT	CT	CC	CC	CT	CT	TT	CC	CT	TT	TT	CT
SHRSPaS003983	T/G	3	70027057	+	NA	NA	NA	NA	NA	NA	GT	TT	TT	GG	GT	TT	TT	TT	TT	TT	TT	TT	TT	TT	GT	TT	GT	TT	TT	TT	TT	GG	GT	TT	TT	GT	TT	TT	TT	TT	TT	TT	TT	GG	TT	TT	TT	GT	TT
SHRSPaS001441	G/A	3	70515451	+	NA	NA	NA	NA	NA	NA	GA	GA	GA	GG	GA	AA	GA	AA	GG	GG	GA	GG	GG	GG	GG	GA	GA	GG	GG	GA	GG	GG	GG	GA	GA	GA	GG	GA	GG	GG	GG	GA	GG	GG	GG	GA	GG	GA	GG
SHRSPaS005144	G/A	3	70546124	+	NA	NA	NA	NA	NA	NA	GG	GA	GA	GG	GA	AA	GA	AA	GG	GG	GA	GG	GG	GG	GG	GA	GA	GG	GG	GA	GG	GG	GG	GA	GA	NN	GG	GA	GG	GG	GG	GA	GG	GG	GG	GA	GG	GG	GG
SHRSPaS005845	G/A	3	70620690	+	NA	NA	NA	NA	NA	NA	GG	GA	GG	GG	GG	GG	GG	GG	AA	GA	GG	AA	AA	GG	GG	GG	GG	GA	GA	GG	GG	GG	GG	GA	GA	GG	GG	GG	AA	GA	GG	GG	GA	GG	GA	GA	GA	GG	GA
SHRSPaS003682	A/G	3	70623906	+	NA	NA	NA	NA	NA	NA	GA	AA	AA	GA	AA	AA	AA	AA	AA	GA	AA	AA	AA	AA	AA	AA	AA	AA	AA	AA	AA	GG	GA	AA	AA	GA	AA	AA	AA	AA	AA	AA	AA	GG	AA	AA	AA	AA	AA
SHRSPaS005521	G/A	3	70665432	+	NA	NA	NA	NA	NA	NA	GG	GA	AA	GG	GG	AA	GA	GA	GG	GG	GA	GG	GG	GG	GA	GA	GA	GG	GA	GA	GA	GG	GA	GA	GG	GA	GA	GA	GG	GG	GG	GG	GA	GG	GG	GA	GG	GG	GA
SHRSPaS002237	T/G	3	70791882	+	NA	NA	NA	NA	NA	NA	GT	GT	GT	TT	GT	GT	GG	GT	TT	GT	GT	TT	TT	TT	GT	GG	TT	GT	GG	GG	GT	TT	GT	TT	GT	GT	GT	TT	TT	GT	GG	GG	GT	TT	GG	GT	TT	GT	GT
SHRSPaS003284	T/C	3	70873305	+	NA	NA	NA	NA	NA	NA	TT	TT	TT	TT	TT	TT	TT	TT	TT	CT	CT	TT	TT	TT	TT	CT	CT	TT	TT	TT	TT	TT	CT	TT	TT	TT	TT	CT	TT	TT	TT	TT	TT	CT	TT	TT	TT	CT	TT
SHRSPaS002996	G/A	3	71130605	+	NA	NA	NA	NA	NA	NA	GA	GA	GG	GG	GG	GG	GG	GA	GG	GG	GG	AA	GA	GG	GG	GG	GG	GA	GA	GG	GA	GG	GG	GG	GA	GG	GG	GA	AA	GA	GG	GA	AA	GG	GG	GA	AA	GG	GA
SHRSPaS004683	A/G	3	71240640	+	NA	NA	NA	NA	NA	NA	AA	AA	AA	AA	AA	AA	AA	AA	AA	AA	AA	AA	AA	AA	GA	GA	AA	AA	AA	AA	GA	AA	AA	AA	AA	AA	AA	AA	AA	AA	AA	AA	AA	AA	AA	AA	AA	GA	AA
SHRSPaS004265	A/G	3	71408791	+	NA	NA	NA	NA	NA	NA	GA	AA	GG	AA	GG	GA	GA	GA	AA	AA	GG	AA	AA	AA	AA	GG	GA	GA	GA	GG	GG	AA	GA	GG	GA	GA	GA	GG	AA	GA	GG	GA	GA	AA	AA	AA	AA	GA	GA
SHRSPaS004121	T/G	3	71482083	+	NA	NA	NA	NA	NA	NA	GT	TT	TT	TT	TT	TT	TT	TT	TT	TT	TT	TT	TT	TT	GT	TT	TT	TT	TT	TT	TT	GT	TT	TT	TT	TT	TT	TT	TT	TT	TT	TT	TT	TT	TT	TT	TT	TT	TT
SHRSPaS001823	A/G	3	71574874	+	NA	NA	NA	NA	NA	NA	GA	GA	AA	GG	AA	AA	AA	GA	AA	GG	AA	GG	GG	GG	GA	AA	GA	GG	GA	AA	AA	GG	GA	AA	GA	GA	AA	AA	GA	GA	GG	GG	GG	GG	GG	AA	AA	GA	GA
SHRSPaS002506	T/C	3	71594359	+	NA	NA	NA	NA	NA	NA	TT	CT	CT	TT	CC	TT	TT	TT	TT	TT	TT	CC	CC	TT	CT	CT	TT	TT	TT	CC	CT	TT	CT	TT	CC	TT	CT	CT	TT	TT	TT	TT	CT	TT	TT	TT	CC	TT	TT
SHRSPaS001984	C/T	3	71749854	+	NA	NA	NA	NA	NA	NA	CT	CT	CC	TT	CC	CC	CT	CC	CC	TT	CC	TT	CT	TT	CT	CC	CT	CT	CT	CC	CC	TT	CT	CC	CT	CT	CC	CC	TT	CC	CC	CC	CT	TT	TT	CT	CT	CT	CC
SHRSPaS003394	C/T	3	71758174	+	NA	NA	NA	NA	NA	NA	CT	CC	CC	CC	CC	CC	CC	CC	CC	CC	CC	CC	CC	CC	CT	CC	CC	CC	CC	CC	CC	CT	CC	CC	CC	CT	CC	CC	CC	CC	CC	CC	CC	CC	CC	CC	CC	CC	CC
SHRSPaS005722	T/C	3	71765449	+	NA	NA	NA	NA	NA	NA	TT	CT	TT	TT	TT	TT	TT	TT	TT	TT	TT	CC	CT	TT	TT	TT	TT	CT	TT	TT	TT	TT	TT	TT	CT	TT	TT	TT	CT	CT	CC	CT	CT	TT	TT	TT	CT	TT	TT
SHRSPaS005766	A/G	3	71867739	+	NA	NA	NA	NA	NA	NA	AA	GA	GA	AA	GG	GA	GA	GA	AA	AA	AA	AA	AA	GA	GA	AA	AA	AA	AA	GG	GG	AA	GA	AA	GA	AA	AA	AA	GA	AA	AA	GA	GA	AA	AA	GA	AA	AA	AA
SHRSPaS001725	T/C	3	71953402	+	NA	NA	NA	NA	NA	NA	CT	CT	CT	TT	CC	CT	CC	CT	TT	TT	CT	TT	TT	TT	CT	CC	TT	TT	CT	CC	CC	TT	CT	TT	CT	TT	CC	CT	TT	TT	TT	CT	CT	TT	TT	CT	TT	CT	CT
SHRSPaS001325	A/G	3	72091678	+	NA	NA	NA	NA	NA	NA	GA	GG	GA	AA	GG	GA	GA	AA	AA	AA	AA	GG	GA	AA	GA	GG	AA	GA	GA	GG	GA	AA	GA	AA	GG	AA	AA	GA	AA	GA	GG	GA	GA	AA	AA	AA	AA	GA	GA
SHRSPaS005891	A/G	3	72791771	+	NA	NA	NA	NA	NA	NA	AA	GA	AA	AA	AA	AA	AA	AA	AA	AA	AA	GG	GG	AA	AA	AA	AA	GA	AA	AA	AA	AA	AA	AA	GA	AA	AA	AA	AA	GA	GG	GA	AA	AA	NN	AA	AA	AA	AA
SHRSPaS002180	C/T	3	73039046	+	NA	NA	NA	NA	NA	NA	CT	CT	CT	CC	TT	CC	CT	CT	CC	CT	CT	TT	CT	CC	CT	CT	CC	CT	CT	TT	TT	CC	CT	CC	TT	CC	CC	CT	CC	CT	CT	TT	CC	CC	CC	CT	CC	CT	CT
SHRSPaS001492	A/C	3	73128779	+	NA	NA	NA	NA	NA	NA	CA	CA	AA	CC	AA	CA	CA	AA	AA	CA	AA	AA	AA	CA	CA	AA	CA	AA	AA	AA	AA	CC	CA	AA	AA	CA	AA	AA	CA	AA	AA	AA	AA	CC	AA	AA	AA	CA	AA
SHRSPaS004704	G/A	3	73212384	+	NA	NA	NA	NA	NA	NA	GG	GG	GG	GG	GG	GG	GG	GG	GG	GG	GG	GG	GG	GA	GA	GG	GA	GG	GG	GG	GG	GA	GG	GG	GG	GG	GG	GG	GG	GG	GG	GG	GG	GG	GG	GG	GG	GG	GG
SHRSPaS006767	A/G	3	73212721	+	NA	NA	NA	NA	NA	NA	AA	AA	GA	AA	AA	GA	AA	GA	AA	GA	GA	AA	GA	AA	AA	AA	GA	GG	GA	AA	AA	AA	AA	GG	AA	GA	AA	GA	AA	GG	GG	GA	GA	AA	GG	GA	GG	AA	GA
SHRSPaS003794	G/A	3	73309487	+	NA	NA	NA	NA	NA	NA	GA	GA	GA	GG	AA	GA	GA	GG	GG	GG	GG	GG	GG	GA	GG	GA	GG	GG	GG	GA	GA	GG	GA	GG	GG	GG	GG	GG	GA	GG	GG	GG	GA	GG	GG	GG	GG	GA	GG
SHRSPaS003798	G/A	3	73359235	+	NA	NA	NA	NA	NA	NA	GA	AA	GA	GG	AA	GA	AA	GG	GG	GG	GA	AA	AA	GA	AA	GA	GG	GG	AA	AA	AA	GG	GA	GA	AA	GG	GA	GA	AA	GG	GG	GG	GA	GG	AA	GA	GG	GA	GA
SHRSPaS006108	C/A	3	73359935	+	NA	NA	NA	NA	NA	NA	CA	CC	CA	CC	CC	CA	CC	CA	CC	CA	CA	CC	CC	CC	CC	CC	CA	AA	CC	CC	CC	AA	CC	CA	CC	AA	CC	CA	CC	AA	AA	CA	CA	CC	CC	CA	CC	CA	CA
SHRSPaS002754	C/T	3	73365272	+	NA	NA	NA	NA	NA	NA	CT	CC	CT	CC	TT	CC	CT	CC	CC	CC	CT	CC	CC	CC	CT	CC	CC	CC	CC	CT	TT	CC	CT	CC	CC	CC	CT	CT	CC	CC	CC	CC	CC	CC	CC	CT	CC	CC	CC
SHRSPaS001045	T/G	3	73374750	+	NA	NA	NA	NA	NA	NA	GT	TT	GT	TT	GG	TT	GT	TT	TT	TT	GT	TT	TT	TT	GT	TT	TT	TT	TT	GT	GG	TT	GT	TT	TT	TT	GT	GT	TT	TT	TT	TT	TT	TT	TT	GT	TT	TT	TT
SHRSPaS003059	T/C	3	73676790	+	NA	NA	NA	NA	NA	NA	CT	CT	CT	TT	TT	TT	TT	CT	CC	TT	CT	CC	CT	TT	TT	CT	CT	CT	TT	TT	TT	TT	TT	CT	TT	CT	CT	CC	CT	CT	TT	TT	CT	TT	TT	CT	CC	TT	CT
SHRSPaS005474	T/G	3	73715730	+	NA	NA	NA	NA	NA	NA	TT	GT	GT	TT	TT	TT	TT	GT	TT	TT	TT	GG	GT	TT	TT	TT	GT	GT	TT	TT	TT	TT	TT	GT	TT	GT	TT	GT	GT	GT	TT	TT	GT	TT	TT	GT	TT	TT	GT
SHRSPaS004988	G/T	3	74093399	+	NA	NA	NA	NA	NA	NA	GT	GG	GG	TT	GG	GG	GG	GG	GG	GT	GG	GG	GG	GG	GT	GG	GT	GG	GG	GG	GG	TT	GT	GG	GG	GT	GG	GG	GG	GG	GG	GG	GG	TT	GG	GG	GG	GT	GG
SHRSPaS002612	G/A	3	74119198	+	NA	NA	NA	NA	NA	NA	GA	GG	GA	GG	AA	GG	GG	GA	GG	GG	GA	GG	GG	GA	GA	GG	GG	GG	GA	AA	AA	GG	GA	GG	GA	GG	GA	GA	GG	GG	GG	GA	GA	GG	GG	GG	GG	GA	GA
SHRSPaS002960	A/G	3	74291489	+	NA	NA	NA	NA	NA	NA	GA	GA	AA	AA	AA	GG	GA	GA	AA	AA	GG	AA	AA	GG	GA	GA	AA	AA	GG	AA	GA	AA	AA	AA	GA	AA	GA	GA	GA	AA	GA	GA	GA	AA	GA	GA	GG	GA	GA
SHRSPaS006624	C/T	3	74443426	+	NA	NA	NA	NA	NA	NA	CC	CC	CT	CC	CC	CC	CC	NN	CC	CC	CC	CC	CC	CC	CC	CC	CT	NN	CC	CC	CC	CC	CC	CT	CC	NN	CC	NN	CC	NN	CC	CC	NN	CC	CC	CC	CC	CC	NN
SHRSPaS004528	G/A	3	74443575	+	NA	NA	NA	NA	NA	NA	GA	GG	GG	GA	GG	GG	GG	GG	GG	GA	GG	GG	GG	GG	GG	GG	GA	GG	GG	GG	GG	AA	GA	GG	GG	GA	GG	GG	GG	GG	GG	GG	GG	AA	GG	GG	GG	GA	GG
SHRSPaS006758	C/T	3	74510520	+	NA	NA	NA	NA	NA	NA	CC	CT	CC	CC	CC	CT	CC	CC	CC	CC	TT	TT	TT	CC	CT	CT	CC	CC	CT	CC	TT	CC	CC	CT	CC	CC	TT	CT	TT	CC	CT	CC	CC	CT	CC	CT	TT	CC	CC
SHRSPaS002099	G/A	3	74600691	+	NA	NA	NA	NA	NA	NA	GA	GG	GA	GA	AA	GG	GG	GG	GG	GA	GA	GG	GG	GG	GA	GG	GG	GG	GA	GA	GG	GA	AA	GG	GG	GG	GA	GA	GA	GG	GG	GG	GG	GG	GG	GG	GG	GG	GA
SHRSPaS003481	G/T	3	74613471	+	NA	NA	NA	NA	NA	NA	GT	GG	GG	GG	GG	GG	GG	GG	TT	GG	GG	GG	GG	GT	GG	GT	GG	GG	GG	GG	GG	GG	GG	GG	GG	GG	GG	GT	GG	GG	GG	GG	GT	GG	GG	GG	GG	GT	GG
SHRSPaS005868	G/A	3	74619479	+	NA	NA	NA	NA	NA	NA	GG	AA	GA	GG	GG	GA	GA	GA	GG	GA	GA	AA	AA	GG	GG	GA	GA	AA	GG	GG	GG	GG	GG	AA	GA	GA	GA	GA	GG	AA	GA	GA	GA	GG	AA	GA	AA	GG	GA
SHRSPaS004778	A/C	3	74817551	+	NA	NA	NA	NA	NA	NA	CA	AA	AA	AA	CA	AA	AA	AA	AA	AA	AA	AA	AA	AA	CC	AA	AA	AA	CA	AA	CA	AA	AA	AA	AA	AA	AA	AA	AA	AA	AA	AA	AA	AA	AA	AA	AA	AA	CA
SHRSPaS003080	G/A	3	74905518	+	NA	NA	NA	NA	NA	NA	GA	GG	GG	GG	GG	GG	GA	GG	GG	GA	GG	GG	GG	GA	GG	GG	GG	GA	GG	GG	GG	AA	GG	GA	GG	GG	GG	GG	GG	GA	GA	GA	GG	GG	GG	GA	GG	GG	GG
SHRSPaS004189	A/G	3	74923268	+	NA	NA	NA	NA	NA	NA	GA	AA	AA	AA	AA	AA	AA	AA	GG	AA	AA	AA	AA	GA	AA	AA	AA	AA	AA	AA	AA	GG	AA	AA	AA	AA	AA	AA	AA	AA	AA	AA	AA	AA	AA	AA	GG	AA	AA
SHRSPaS006372	C/T	3	74923560	+	NA	NA	NA	NA	NA	NA	CC	CT	CT	CC	CC	CC	CC	CT	CC	CC	CC	TT	CT	CC	CC	CC	CT	CT	CC	CC	CC	CC	CC	CT	CC	CT	CC	CT	CT	CT	CC	CC	CC	CC	CC	CC	CC	CC	CT
SHRSPaS001680	A/G	3	74967151	+	NA	NA	NA	NA	NA	NA	AA	AA	GA	AA	GA	AA	GA	AA	AA	AA	GA	AA	AA	AA	AA	AA	AA	AA	AA	GA	AA	AA	GA	AA	AA	AA	AA	AA	AA	AA	AA	AA	GA	AA	AA	GA	AA	GA	AA
SHRSPaS003233	A/C	3	74985381	+	NA	NA	NA	NA	NA	NA	CA	AA	AA	CC	AA	AA	AA	AA	AA	CA	AA	AA	AA	CA	AA	AA	CA	AA	AA	AA	AA	CC	CA	AA	AA	CA	AA	AA	AA	AA	AA	AA	AA	CC	AA	AA	AA	CA	AA
SHRSPaS005388	T/C	3	74987089	+	NA	NA	NA	NA	NA	NA	TT	CC	CT	TT	TT	CT	CT	CT	TT	TT	TT	CC	CC	TT	CT	TT	CT	CT	TT	TT	TT	TT	TT	CT	CT	CT	CT	CC	CT	CT	TT	TT	TT	TT	CT	TT	CC	TT	CT
SHRSPaS002681	A/G	3	75000561	+	NA	NA	NA	NA	NA	NA	AA	AA	GA	AA	GA	AA	GA	AA	AA	AA	GA	AA	AA	AA	AA	AA	AA	AA	AA	GA	AA	AA	GA	AA	AA	AA	AA	AA	AA	AA	AA	AA	GA	AA	AA	GA	AA	GA	AA
SHRSPaS002111	A/G	3	75117556	+	NA	NA	NA	NA	NA	NA	AA	AA	GA	AA	GA	AA	AA	AA	AA	AA	GA	AA	AA	AA	AA	AA	AA	AA	GA	GA	AA	AA	GA	AA	AA	AA	AA	GA	GA	AA	AA	AA	AA	AA	AA	GA	GA	AA	GA
SHRSPaS004721	T/C	3	75203046	+	NA	NA	NA	NA	NA	NA	CT	TT	TT	TT	CT	TT	CT	CT	CC	CT	TT	TT	TT	CT	CC	TT	TT	CT	TT	CT	CC	TT	TT	CT	CT	TT	CT	TT	TT	CT	CT	CC	CT	TT	TT	CC	TT	CT	TT
SHRSPaS001937	C/T	3	75225928	+	NA	NA	NA	NA	NA	NA	CT	CC	CT	CT	CT	CC	CC	CC	CC	CT	CT	CC	CC	CC	CT	CC	CT	CC	CT	CT	TT	TT	TT	CC	CC	CC	CC	CT	CC	CC	CC	CC	CC	CC	CC	CC	CC	CC	CT
SHRSPaS001452	C/T	3	75248418	+	NA	NA	NA	NA	NA	NA	CC	CC	CT	CC	CT	CC	CC	CC	CC	CC	CT	CC	CC	CC	CC	CC	CC	CC	CT	CT	CC	CC	CT	CC	CC	CC	CC	CC	CC	CC	CC	CC	CC	CC	CC	CC	CC	CC	CT
SHRSPaS003930	A/G	3	75308447	+	NA	NA	NA	NA	NA	NA	GA	AA	GG	AA	GG	AA	GA	GG	GG	GA	GA	AA	AA	GA	GA	AA	GA	GA	GA	GG	GA	AA	GG	GA	GA	GA	GA	GG	AA	GA	AA	GA	GA	AA	AA	GG	AA	GA	GG
SHRSPaS001074	T/C	3	75382802	+	NA	NA	NA	NA	NA	NA	TT	TT	CT	CT	TT	TT	TT	CT	TT	TT	TT	TT	TT	TT	CT	TT	CC	CT	TT	TT	TT	TT	TT	CT	TT	CT	TT	CT	TT	CT	TT	TT	TT	CT	TT	TT	TT	TT	CT
SHRSPaS005071	G/A	3	75539770	+	NA	NA	NA	NA	NA	NA	GG	GG	GA	GG	AA	GG	GG	GG	GG	GG	GG	GG	GG	GA	GG	GG	GG	GG	GA	GA	GG	GG	GA	GG	GG	GG	GG	GG	GG	GG	GG	GG	GG	GG	GG	GG	GG	GG	GA
SHRSPaS002410	C/T	3	75556021	+	NA	NA	NA	NA	NA	NA	CT	CC	CT	TT	TT	CC	CT	CT	CC	CC	CT	CC	CC	TT	TT	CC	CT	CC	CT	TT	TT	CT	CT	CC	CT	CT	CC	CT	CC	CC	CC	CT	CT	CC	CC	CC	CC	TT	CT
SHRSPaS001067	C/T	3	75844080	+	NA	NA	NA	NA	NA	NA	CT	CC	CT	CC	TT	CT	CC	CT	CC	CC	TT	CC	CT	CT	CT	CC	CC	CC	TT	TT	TT	CC	CT	CC	CT	CC	CT	CT	CT	CC	CT	CT	TT	CC	TT	CC	CC	CT	CT
SHRSPaS004187	C/T	3	75896334	+	NA	NA	NA	NA	NA	NA	CT	CC	CC	TT	CC	CC	CC	CC	CC	CT	CC	CC	CC	CT	CT	CC	CT	CC	CC	CC	CC	TT	CT	CC	CC	CT	CC	CC	CC	CC	CC	CC	CC	TT	CC	CC	CC	CT	CC
SHRSPaS006569	A/G	3	76155013	+	NA	NA	NA	NA	NA	NA	AA	AA	GA	AA	AA	AA	AA	GA	AA	GA	AA	AA	AA	AA	AA	AA	GA	GA	AA	AA	AA	AA	AA	GG	AA	GA	AA	GA	AA	GG	GA	GA	AA	AA	AA	AA	GG	AA	GA
SHRSPaS004456	T/C	3	76155357	+	NA	NA	NA	NA	NA	NA	TT	TT	TT	CC	TT	TT	TT	TT	TT	TT	TT	TT	TT	CT	CT	TT	CT	TT	TT	TT	TT	TT	TT	TT	TT	TT	TT	TT	TT	TT	TT	TT	TT	CC	TT	TT	TT	CT	TT
SHRSPaS006161	G/T	3	76286747	+	NA	NA	NA	NA	NA	NA	GG	GT	GG	GG	GG	TT	GT	GG	GG	GG	GT	GG	GT	GG	GG	GG	GG	GT	GT	GG	GG	GG	GG	GG	GT	GG	GT	GG	GT	GG	GT	GG	GT	GG	TT	GG	GG	GG	GG
SHRSPaS006039	C/A	3	76456799	+	NA	NA	NA	NA	NA	NA	CC	CA	CC	CC	CC	AA	CA	CC	CC	CA	CA	CC	CA	CC	CC	CC	CC	CA	CA	CC	CC	CC	CC	CA	CA	CA	CC	CC	AA	CA	AA	CA	CA	CC	AA	CA	CC	CC	CC
SHRSPaS001632	T/C	3	76683786	+	NA	NA	NA	NA	NA	NA	CT	TT	CT	TT	CC	TT	TT	CT	TT	CT	CT	TT	TT	CT	CT	TT	TT	TT	CT	CC	CT	TT	CC	TT	CT	TT	TT	CT	TT	TT	TT	CT	CT	CT	TT	TT	TT	CT	CT
SHRSPaS005423	C/T	3	76768336	+	NA	NA	NA	NA	NA	NA	TT	CC	CT	TT	TT	CC	CT	CT	CC	CT	CT	CC	CC	TT	TT	TT	CT	CC	CT	TT	TT	TT	TT	CC	CT	CT	CC	CT	CC	CC	CC	CT	CT	TT	CC	CT	CC	TT	CT
SHRSPaS005262	T/G	3	77315344	+	NA	NA	NA	NA	NA	NA	TT	GT	GT	TT	TT	GT	GT	TT	TT	TT	GT	GT	GG	TT	TT	TT	TT	GG	GT	TT	TT	TT	TT	TT	TT	GT	TT	TT	GT	TT	GT	TT	TT	TT	GT	GT	GG	TT	TT
SHRSPaS002726	T/G	3	77360764	+	NA	NA	NA	NA	NA	NA	GT	TT	GT	TT	GG	TT	TT	GT	TT	TT	GT	TT	TT	GT	GT	GG	TT	TT	GT	GG	GG	TT	GT	TT	GT	TT	TT	GT	TT	TT	TT	GT	GT	TT	TT	TT	TT	GT	GT
SHRSPaS001211	C/T	3	77365417	+	NA	NA	NA	NA	NA	NA	CT	CT	CC	TT	CC	CT	TT	CC	TT	CT	CC	CC	CC	CT	CT	CC	CT	CC	CC	CC	CC	TT	CT	CC	CT	CT	TT	CC	CT	CC	CC	CC	CC	TT	CC	TT	CT	CT	CC
SHRSPaS004076	C/A	3	77426046	+	NA	NA	NA	NA	NA	NA	CA	CC	CA	CC	AA	CC	CC	CA	CC	CC	CA	CC	CC	CA	CA	CC	CC	CC	CA	AA	AA	CC	CA	CC	CA	CC	CC	CA	CC	CC	CC	CA	CA	CC	CC	CC	CC	CA	CA
SHRSPaS006290	G/A	3	77426222	+	NA	NA	NA	NA	NA	NA	AA	GG	GA	AA	AA	GG	GG	GA	AA	GA	GA	GG	GG	AA	AA	GG	GA	GG	GA	AA	AA	AA	AA	GG	GA	GA	GA	GA	GG	GG	GG	GA	GA	AA	GG	GG	GG	AA	GA
SHRSPaS003372	T/G	3	77496882	+	NA	NA	NA	NA	NA	NA	GT	TT	TT	GG	TT	TT	TT	TT	TT	GT	TT	TT	TT	GT	GT	TT	GT	TT	TT	TT	TT	GG	GT	TT	TT	GT	TT	TT	TT	TT	TT	TT	TT	GG	TT	TT	TT	GT	TT
SHRSPaS003236	C/T	3	77509306	+	NA	NA	NA	NA	NA	NA	CT	CC	CC	TT	CC	CC	CC	CC	CC	CT	CC	CC	CC	CT	CT	CC	CT	CC	CC	CC	CC	TT	CT	CC	CC	CT	CC	CC	CC	CC	CC	CC	CC	TT	CC	CC	CC	CT	CC
SHRSPaS001245	A/G	3	77553460	+	NA	NA	NA	NA	NA	NA	GA	AA	GA	AA	GA	AA	AA	AA	AA	AA	GA	AA	AA	GA	NN	AA	AA	AA	GA	GG	AA	AA	GA	AA	GA	AA	AA	GA	AA	AA	AA	AA	GA	AA	AA	AA	AA	AA	GA
SHRSPaS001327	A/G	3	77594998	+	NA	NA	NA	NA	NA	NA	GA	AA	GA	AA	GA	AA	AA	AA	AA	AA	GA	AA	AA	AA	GA	AA	AA	AA	AA	GG	AA	AA	GA	AA	GA	AA	AA	AA	AA	AA	AA	AA	AA	AA	AA	AA	AA	GA	AA
SHRSPaS005910	T/C	3	77730457	+	NA	NA	NA	NA	NA	NA	CC	TT	CT	CC	CC	TT	TT	CT	CC	CC	CT	TT	TT	CT	CC	CC	CT	TT	TT	CC	CC	CC	CC	CT	CT	CT	CT	CT	CT	CT	CT	CT	CT	CC	TT	CT	CT	CC	TT
SHRSPaS006953	G/A	3	77807691	+	NA	NA	NA	NA	NA	NA	GG	AA	GA	GG	GG	AA	AA	GA	AA	GG	GA	AA	AA	GG	GG	GG	GA	AA	GA	GG	GG	GG	GG	GA	GA	GA	AA	GA	AA	GA	GA	GA	GA	GG	AA	AA	GG	GG	GA
SHRSPaS006233	C/T	3	77814848	+	NA	NA	NA	NA	NA	NA	CC	TT	CT	CC	CC	TT	TT	CT	CC	CC	CT	TT	TT	CC	CC	CC	CT	TT	CT	CC	CC	CC	CC	CT	CT	CT	CT	CT	TT	CT	CT	CT	CT	CC	TT	TT	CC	CC	CT
SHRSPaS003959	G/A	3	77983859	+	NA	NA	NA	NA	NA	NA	GA	GG	GG	AA	GG	GG	GG	GG	GG	GA	GG	GG	GG	GA	GA	GG	GA	GG	GG	GG	GG	AA	GA	GG	GG	GA	GG	GG	GG	GG	GG	GG	GG	AA	GG	GG	GG	GA	GG
SHRSPaS001557	A/G	3	78066619	+	NA	NA	NA	NA	NA	NA	GA	AA	GA	AA	GG	AA	AA	AA	AA	AA	GA	AA	AA	AA	GA	GG	AA	AA	AA	GG	GG	AA	GA	AA	GA	AA	AA	GA	AA	AA	AA	AA	AA	AA	AA	AA	AA	GA	AA
SHRSPaS004738	A/G	3	78547887	+	NA	NA	NA	NA	NA	NA	GA	AA	AA	GG	AA	AA	AA	AA	AA	GA	AA	AA	AA	GA	GA	AA	GA	AA	AA	AA	AA	GG	GA	AA	AA	GA	AA	AA	AA	AA	AA	AA	AA	GG	AA	AA	AA	GA	AA
SHRSPaS001505	T/C	3	78637099	+	NA	NA	NA	NA	NA	NA	CT	TT	CT	TT	CC	TT	TT	CT	TT	TT	CT	TT	TT	CT	CT	CC	TT	TT	CT	CC	CC	TT	CT	TT	CT	TT	TT	TT	TT	TT	TT	CT	CT	TT	TT	TT	TT	CT	CT
SHRSPaS003725	C/T	3	78658691	+	NA	NA	NA	NA	NA	NA	CC	CC	CC	CC	CC	CC	CC	CC	CC	CC	CC	CC	CC	CT	CC	CC	CC	CC	CC	CC	CT	CC	CC	CC	CC	CC	CC	CT	CC	CC	CC	CC	CC	CC	CC	CC	CC	CC	CC
SHRSPaS003255	A/G	3	78689294	+	NA	NA	NA	NA	NA	NA	GA	AA	AA	GG	AA	AA	GA	GA	GG	GA	AA	AA	AA	GA	GA	GG	GG	GA	GA	AA	GG	GG	GA	AA	AA	GA	GA	GG	AA	AA	AA	GA	AA	GG	AA	GG	AA	GA	GA
SHRSPaS001386	A/C	3	78735570	+	NA	NA	NA	NA	NA	NA	CA	AA	CA	AA	CC	AA	AA	CA	CC	AA	CA	AA	AA	CA	CA	AA	AA	AA	CA	CC	CC	AA	CA	AA	CA	AA	CA	CA	AA	AA	AA	CA	CA	AA	AA	AA	CA	CA	CA
SHRSPaS002358	T/C	3	78767213	+	NA	NA	NA	NA	NA	NA	TT	TT	CT	TT	CT	TT	TT	CT	TT	TT	TT	TT	TT	TT	TT	TT	TT	TT	CT	CC	CC	TT	CT	TT	CT	TT	CT	CT	TT	TT	TT	CT	CT	CT	TT	TT	TT	CT	CT
SHRSPaS004889	A/G	3	78813528	+	NA	NA	NA	NA	NA	NA	GA	AA	AA	GG	AA	AA	AA	AA	AA	GA	GA	AA	AA	GG	GA	AA	GA	AA	AA	AA	AA	GG	GA	AA	AA	GA	AA	AA	AA	AA	AA	AA	AA	GG	AA	AA	AA	GA	AA
SHRSPaS003708	C/A	3	79212393	+	NA	NA	NA	NA	NA	NA	CA	CC	CA	CC	CA	CC	CC	CA	CC	CC	CC	CA	CC	CA	CA	CC	CC	CC	CA	AA	AA	CC	CA	CC	CA	CC	CC	CA	CC	CC	CC	CA	CA	CC	CC	CC	CC	CA	CA
SHRSPaS001349	T/C	3	79333375	+	NA	NA	NA	NA	NA	NA	CT	TT	CT	TT	CC	TT	TT	CT	TT	TT	CT	CT	TT	CT	CT	TT	TT	TT	CT	CC	CC	TT	CT	TT	CT	TT	CT	CT	TT	TT	TT	CT	CT	TT	TT	TT	TT	CT	CT
SHRSPaS006565	T/C	3	79940587	+	NA	NA	NA	NA	NA	NA	TT	TT	CT	TT	CT	TT	TT	TT	TT	TT	TT	TT	TT	TT	TT	TT	TT	TT	TT	CT	TT	TT	CT	TT	TT	TT	TT	TT	TT	TT	TT	TT	TT	TT	TT	TT	TT	TT	TT
SHRSPaS005209	C/T	3	79954511	+	NA	NA	NA	NA	NA	NA	CC	CT	CC	CC	CC	CT	CT	CC	CC	CC	CC	CC	CT	CC	CC	CC	CC	CC	CC	CC	CC	CC	CC	CC	CT	CC	CC	CC	CC	CT	CC	CC	CT	CC	CC	CC	CC	CC	CC
SHRSPaS003149	G/A	3	79962227	+	NA	NA	NA	NA	NA	NA	AA	GG	GA	AA	GA	GG	GA	GG	AA	GA	GA	GG	GG	GA	GA	GG	GA	GG	GG	GA	GA	AA	AA	GG	GG	GG	GG	GA	GG	GG	GG	GG	GG	AA	GG	GA	GG	GA	GG
SHRSPaS006476	A/G	3	79987394	+	NA	NA	NA	NA	NA	NA	AA	AA	GA	AA	AA	AA	AA	AA	AA	AA	AA	GA	AA	AA	AA	GG	GA	GG	AA	AA	AA	AA	AA	GA	AA	GA	GA	GA	AA	AA	GA	AA	AA	AA	GA	GA	AA	AA	AA
SHRSPaS001570	G/A	3	80038523	+	NA	NA	NA	NA	NA	NA	GA	GG	GA	GG	AA	GG	GA	GA	AA	GG	GA	GG	GG	GA	GA	GG	GG	GG	GA	AA	AA	GG	GA	GG	GA	GG	GG	GA	GG	GG	GG	GA	GA	GG	GG	AA	GG	GA	GG
SHRSPaS006528	A/G	3	80050548	+	NA	NA	NA	NA	NA	NA	GG	AA	GA	GG	GG	AA	GA	GA	GG	GA	GA	AA	AA	GG	GG	AA	GA	AA	GA	GG	GG	GG	GG	AA	GA	AA	AA	GA	AA	AA	AA	GA	GA	GG	AA	GG	AA	GG	AA
SHRSPaS003161	T/C	3	80061128	+	NA	NA	NA	NA	NA	NA	CT	TT	TT	CC	TT	TT	TT	TT	TT	TT	TT	TT	TT	CT	CT	TT	CT	TT	TT	TT	TT	CT	TT	TT	TT	TT	TT	TT	TT	TT	TT	TT	TT	TT	TT	TT	TT	CT	TT
SHRSPaS004536	A/G	3	80185749	+	NA	NA	NA	NA	NA	NA	GA	AA	AA	GG	AA	AA	AA	AA	AA	AA	AA	AA	AA	GA	AA	AA	AA	AA	AA	AA	AA	GA	AA	AA	AA	GA	AA	AA	AA	AA	AA	AA	AA	GG	AA	AA	AA	GA	AA
SHRSPaS004446	G/A	3	80457926	+	NA	NA	NA	NA	NA	NA	GA	GG	GG	AA	GG	GG	GG	GG	GG	GA	GG	GG	GG	GA	GA	GG	GG	GG	GG	GG	GG	GA	GA	GG	GG	GA	GG	GG	GG	GG	GG	GG	GG	GA	GG	GG	GG	GA	GG
SHRSPaS006567	C/T	3	80458016	+	NA	NA	NA	NA	NA	NA	CC	CT	CT	CC	CC	TT	TT	CC	CC	CC	CT	TT	CT	CC	CC	TT	CT	CT	CT	CC	CC	CC	CC	CT	CT	CT	CT	CT	CC	CT	CT	CC	CT	CC	CT	TT	CT	CC	CC
SHRSPaS006837	C/T	3	80554388	+	NA	NA	NA	NA	NA	NA	CC	CT	CT	CC	CC	CC	CC	CT	CC	CC	CC	CT	CT	CC	CC	CC	CT	TT	CC	CC	CC	CC	CC	TT	CC	CT	CT	CT	TT	CC	CT	CT	CC	CC	TT	CT	CT	CC	CT
SHRSPaS004268	C/A	3	80891302	+	NA	NA	NA	NA	NA	NA	CA	CA	CC	CC	CA	CA	CA	CA	AA	CC	CC	CC	AA	CA	CA	CC	CC	CC	CC	CA	CC	CC	CC	CA	AA	CA	CA	CC	CA	AA	CC	CA	CC	CC	CA	CA	CC	CA	CA
SHRSPaS006429	T/C	3	80958599	+	NA	NA	NA	NA	NA	NA	TT	CT	TT	TT	TT	CT	CT	TT	TT	TT	TT	TT	CC	TT	TT	TT	TT	TT	TT	TT	TT	TT	TT	CT	CT	CT	TT	TT	TT	CC	TT	TT	TT	TT	CT	TT	CT	TT	TT
SHRSPaS003719	A/G	3	81120769	+	NA	NA	NA	NA	NA	NA	GA	AA	AA	AA	AA	AA	AA	AA	AA	AA	AA	AA	AA	GA	GA	AA	AA	AA	AA	AA	GA	AA	AA	AA	AA	GA	GA	GA	AA	AA	AA	AA	AA	AA	AA	AA	AA	AA	GA
SHRSPaS005730	T/C	3	81162398	+	NA	NA	NA	NA	NA	NA	TT	TT	CT	TT	TT	CT	TT	TT	TT	CT	CT	CT	TT	TT	TT	TT	TT	TT	CT	TT	TT	TT	TT	TT	TT	TT	TT	TT	CT	TT	TT	TT	TT	TT	TT	TT	TT	TT	TT
SHRSPaS002578	G/A	3	81190633	+	NA	NA	NA	NA	NA	NA	GA	GG	GA	GG	AA	GG	GG	GA	GG	GG	GA	GG	GG	GG	GA	GG	GG	GG	GA	GA	GA	GG	GA	GG	GG	AA	GA	GA	GA	GG	GG	GA	GA	GG	GG	GG	GG	GG	AA
SHRSPaS004967	T/C	3	81323001	+	NA	NA	NA	NA	NA	NA	TT	TT	TT	TT	CT	TT	TT	TT	TT	TT	TT	TT	TT	TT	CT	TT	TT	TT	TT	TT	TT	TT	TT	TT	TT	CT	TT	TT	TT	TT	TT	TT	TT	TT	TT	TT	TT	TT	TT
SHRSPaS006440	G/T	3	81543378	+	NA	NA	NA	NA	NA	NA	GG	GT	GG	GG	GG	GG	GT	GG	GG	GG	GG	GT	GG	GG	GG	GG	GG	TT	GG	GG	GG	GG	GG	GT	GG	GG	GG	GG	GG	GG	GT	GT	GT	GG	GT	TT	GG	GG	GG
SHRSPaS004284	C/T	3	81543585	+	NA	NA	NA	NA	NA	NA	CT	CC	CC	TT	CC	CC	CC	CC	CC	CT	CC	CC	CC	CT	CC	CC	CT	CC	CC	CC	CC	TT	CT	CC	CC	CC	CC	CC	CC	CC	CC	CC	CC	TT	CC	CC	CC	CT	CC
SHRSPaS003348	C/T	3	81698688	+	NA	NA	NA	NA	NA	NA	CT	CC	CC	TT	CC	CC	CC	CC	CC	CT	CC	CC	CC	CT	CC	CC	CT	CC	CC	CC	CC	TT	CT	CC	CC	CC	CC	CC	CC	CC	CC	CC	CC	TT	CC	CC	CC	CT	CC
SHRSPaS006428	A/G	3	81929860	+	NA	NA	NA	NA	NA	NA	AA	AA	GA	AA	AA	AA	AA	GA	AA	AA	AA	GA	AA	AA	AA	AA	AA	GA	AA	AA	AA	AA	AA	GA	AA	AA	AA	AA	AA	AA	GA	GA	GA	AA	AA	GA	AA	AA	AA
SHRSPaS002129	C/A	3	82192475	+	NA	NA	NA	NA	NA	NA	CA	CC	CA	CC	AA	CC	CC	CA	CC	CC	CC	CC	CC	CA	CA	AA	CC	CC	CA	AA	AA	CC	CA	CC	CA	CA	CA	CC	CC	CC	CC	CA	CA	CC	CC	CC	NN	CA	CA
SHRSPaS004802	C/T	3	82226665	+	NA	NA	NA	NA	NA	NA	CT	CC	CC	TT	CC	CC	CC	CC	CC	CT	CC	CC	CC	CT	CT	CC	CC	CC	CC	CC	CC	TT	CT	CC	CC	CC	CC	CC	CC	CC	CC	CC	CC	TT	CC	CC	CC	CT	CC
SHRSPaS001734	T/C	3	82635335	+	NA	NA	NA	NA	NA	NA	CT	TT	CT	TT	CC	TT	TT	CT	TT	TT	TT	TT	TT	CT	CT	CC	TT	TT	CT	CC	CC	TT	CT	TT	CT	CT	CT	CT	TT	TT	TT	CT	CT	TT	TT	TT	TT	CT	CT
SHRSPaS006406	T/C	3	82763529	+	NA	NA	NA	NA	NA	NA	TT	CC	CT	TT	TT	CC	CC	CT	TT	CT	CT	CT	TT	TT	TT	CC	TT	CT	TT	TT	TT	TT	TT	CC	CT	TT	CC	TT	CT	CT	CC	CT	CT	TT	CT	CC	CC	TT	CT
SHRSPaS002593	T/C	3	82809007	+	NA	NA	NA	NA	NA	NA	CT	TT	CT	TT	CC	TT	TT	CT	CT	TT	CT	CT	CT	CT	CT	TT	TT	TT	CC	CC	CC	TT	CT	TT	CT	CC	TT	CT	CT	TT	TT	CT	CT	TT	TT	TT	TT	CT	CT
SHRSPaS002465	G/A	3	82811666	+	NA	NA	NA	NA	NA	NA	GA	GG	GA	GG	AA	GG	GG	GA	GG	GG	GA	GA	GA	GA	GA	GG	GG	GG	AA	AA	AA	GG	GA	GG	GA	AA	GG	GA	GA	GG	GG	GA	GA	GG	GG	GG	GG	GA	GA
SHRSPaS002153	G/A	3	83007718	+	NA	NA	NA	NA	NA	NA	GA	GA	GA	GG	GA	GG	GG	GG	GG	GG	GG	GA	GA	GG	GA	GG	GG	GG	AA	AA	GG	GG	GA	GG	GA	AA	GA	GG	GG	GG	GG	GG	GA	GG	GG	GG	GG	GG	GA
SHRSPaS002610	A/C	3	83081785	+	NA	NA	NA	NA	NA	NA	CA	AA	CA	AA	CA	AA	AA	AA	AA	AA	CA	AA	AA	CA	AA	AA	AA	AA	CA	CA	CC	AA	CA	AA	AA	AA	AA	CA	CA	AA	AA	AA	CA	AA	AA	AA	AA	CA	AA
SHRSPaS001569	C/T	3	83145719	+	NA	NA	NA	NA	NA	NA	TT	CT	CC	TT	CT	CT	TT	CC	CC	CT	CC	CC	CC	CT	CT	TT	CT	CT	CT	CC	CC	TT	CT	CT	CT	CT	TT	CC	CT	CC	CC	CC	CT	TT	CC	CT	CT	CT	TT
SHRSPaS004840	C/T	3	83370880	+	NA	NA	NA	NA	NA	NA	CC	CC	CC	CC	CC	CC	CC	CT	CC	CC	CT	CC	CC	CT	CC	CC	CC	CC	CT	CT	TT	CC	CC	CC	CT	CC	CC	CC	CC	CC	CC	CT	CT	CC	CC	CC	CC	CT	CC
SHRSPaS005089	C/T	3	83443748	+	NA	NA	NA	NA	NA	NA	TT	CC	CT	TT	TT	CC	CT	CT	NN	CT	CT	CC	CC	TT	TT	CC	CT	CC	CT	TT	TT	TT	TT	CC	CT	CT	TT	CT	CC	CC	CC	CT	CT	TT	CC	CT	CC	TT	CT
SHRSPaS001750	G/A	3	83569222	+	NA	NA	NA	NA	NA	NA	GA	GG	GA	GG	GA	GG	GG	GA	GG	GG	GA	GG	GG	GA	GA	GG	GG	GG	GA	AA	AA	GG	GA	GG	GA	GG	GA	GA	GG	GG	GG	GA	GA	GG	GG	GG	GG	GA	GA
SHRSPaS001960	A/G	3	83602345	+	NA	NA	NA	NA	NA	NA	GA	AA	GA	AA	GA	AA	AA	GA	AA	AA	GA	AA	AA	NN	GA	AA	AA	AA	GA	GG	GG	AA	GA	AA	GA	AA	GA	GA	AA	AA	AA	GA	GA	AA	AA	AA	AA	GA	GA
SHRSPaS005696	T/G	3	83615284	+	NA	NA	NA	NA	NA	NA	TT	TT	GT	TT	TT	TT	TT	TT	TT	TT	TT	GT	TT	TT	TT	GG	TT	GT	TT	TT	TT	TT	TT	TT	TT	TT	TT	TT	TT	GT	GT	TT	TT	TT	TT	TT	TT	TT	TT
SHRSPaS004753	C/A	3	83960850	+	NA	NA	NA	NA	NA	NA	CC	CC	CC	CC	CC	CC	CC	CC	CC	CA	CC	CC	CC	CC	CA	CC	CA	CC	CC	CC	CC	CA	CA	CC	CC	CC	CC	CC	CC	CC	CC	CC	CC	CA	CC	CC	CC	CC	CC
SHRSPaS003655	G/A	3	83992698	+	NA	NA	NA	NA	NA	NA	GG	GG	GG	GG	GG	GG	GG	GG	GG	GG	GA	GG	GG	GA	GA	GG	GG	GG	GA	GG	GG	GG	GG	GG	GG	GA	GG	GG	GG	GG	GG	GG	GA	GG	GG	GG	GG	GG	GG
SHRSPaS004893	C/T	3	84063791	+	NA	NA	NA	NA	NA	NA	CT	CC	CC	TT	CT	CC	CC	CC	CT	CT	CC	CC	CC	CT	CT	CC	CT	CC	CC	CC	CC	TT	CT	CC	CC	CC	CC	CC	CC	CC	CC	CC	CC	TT	CC	CC	CC	CT	CC
SHRSPaS006660	T/C	3	84069111	+	NA	NA	NA	NA	NA	NA	CC	TT	CT	CC	CC	TT	TT	CT	CC	CT	CT	TT	TT	CC	CC	CT	CT	TT	CT	CC	CC	CC	CC	TT	CT	CT	CT	CT	CT	TT	TT	CT	CT	CC	TT	TT	TT	CC	CT
SHRSPaS006871	T/C	3	84074071	+	NA	NA	NA	NA	NA	NA	CC	TT	CT	CC	CC	TT	TT	CT	CC	CT	CT	TT	TT	CC	CC	CT	CT	TT	CT	CC	CC	CC	CC	TT	CT	CT	CT	CT	CT	TT	TT	CT	CT	CC	TT	TT	TT	CC	CT
SHRSPaS003405	C/T	3	84326450	+	NA	NA	NA	NA	NA	NA	CT	CC	CC	CC	CT	CC	CC	CT	CC	CC	CT	CC	CC	CC	CT	CC	CC	CC	CT	CT	CT	CC	CC	CC	CT	CT	CT	CT	CC	CC	CC	CT	CT	CC	CC	CC	CC	CT	CC
SHRSPaS004349	T/G	3	84547593	+	NA	NA	NA	NA	NA	NA	GT	TT	TT	GG	GT	TT	TT	TT	GT	GT	TT	TT	TT	GT	GT	TT	GT	TT	TT	TT	TT	GG	GT	TT	TT	TT	TT	TT	TT	TT	TT	TT	TT	GG	TT	TT	TT	GT	TT
SHRSPaS005455	A/C	3	84628329	+	NA	NA	NA	NA	NA	NA	AA	CC	CA	AA	AA	CA	CC	AA	AA	CA	CA	CA	CA	AA	AA	CA	CA	CC	CA	CA	AA	AA	CA	AA	CA	CC	CA	CA	CA	CA	CA	CA	AA	AA	CA	CC	AA	AA	CA
SHRSPaS003623	T/C	3	84995708	+	NA	NA	NA	NA	NA	NA	CT	TT	TT	CC	CT	TT	TT	TT	CT	CT	TT	TT	TT	CT	CT	TT	CT	TT	TT	TT	TT	CC	CT	TT	TT	TT	TT	TT	TT	TT	TT	TT	TT	CC	TT	TT	TT	CT	TT
SHRSPaS003378	G/A	3	85058870	+	NA	NA	NA	NA	NA	NA	GA	GG	GG	AA	AA	GG	GG	GA	GA	GA	GG	GG	GA	GA	AA	GG	AA	GG	GA	GA	GG	AA	GA	GG	GA	GG	GG	GA	GG	GG	GG	AA	GA	AA	GG	GG	GG	GA	GG
SHRSPaS003705	T/C	3	85207283	+	NA	NA	NA	NA	NA	NA	TT	TT	TT	TT	CT	TT	TT	TT	CT	CT	TT	TT	TT	TT	CT	TT	CT	TT	TT	TT	TT	CT	CC	TT	TT	TT	TT	TT	TT	TT	TT	TT	TT	CC	TT	TT	TT	CT	TT
SHRSPaS005083	G/A	3	85220383	+	NA	NA	NA	NA	NA	NA	GG	AA	GA	GG	GG	AA	GA	GA	GG	GA	GA	AA	GA	GG	GG	GG	GG	GA	GA	GG	GG	GG	GG	AA	GA	GA	GA	GG	AA	GA	GA	GG	GA	GG	AA	GG	AA	GG	GA
SHRSPaS001695	A/G	3	85324783	+	NA	NA	NA	NA	NA	NA	GA	AA	GA	AA	GA	AA	AA	GA	AA	AA	GA	AA	AA	GA	GA	GG	AA	AA	AA	GG	GG	AA	GA	AA	GA	GA	AA	GA	AA	AA	AA	GA	AA	NN	AA	AA	AA	GA	GA
SHRSPaS003316	T/G	3	85350400	+	NA	NA	NA	NA	NA	NA	GT	TT	TT	TT	GT	TT	TT	TT	TT	TT	TT	TT	TT	GT	GT	TT	GT	TT	TT	TT	TT	GG	TT	TT	TT	TT	TT	TT	TT	TT	TT	TT	TT	GT	TT	TT	TT	GT	TT
SHRSPaS001227	T/C	3	85380699	+	NA	NA	NA	NA	NA	NA	TT	TT	CT	TT	CT	TT	TT	CT	TT	TT	TT	TT	TT	CT	CT	TT	TT	TT	TT	CC	CC	TT	CT	TT	CT	CT	TT	CT	TT	TT	TT	CT	TT	TT	TT	TT	CT	CT	TT
SHRSPaS003362	T/C	3	85454202	+	NA	NA	NA	NA	NA	NA	CT	TT	TT	CC	CT	TT	TT	TT	CT	CT	TT	TT	TT	CT	CT	TT	CT	TT	TT	TT	TT	CC	CT	TT	TT	TT	TT	TT	TT	TT	TT	TT	TT	CC	TT	TT	TT	CT	TT
SHRSPaS001244	T/C	3	85696778	+	NA	NA	NA	NA	NA	NA	CT	CT	TT	CC	CC	TT	TT	TT	CT	CT	CT	TT	TT	CT	CC	CC	CT	CT	TT	CT	CT	CT	CT	TT	CT	TT	TT	CT	TT	TT	TT	TT	TT	CC	CT	TT	TT	CC	CT
SHRSPaS001774	G/T	3	85805085	+	NA	NA	NA	NA	NA	NA	GT	GG	GT	GG	GG	GG	GG	GT	GG	GG	GT	GG	GT	GT	GG	GG	GT	GG	GT	TT	GT	GT	GT	GG	GT	GT	GT	TT	GT	GG	GG	TT	GT	GG	GG	GG	GG	GT	GT
SHRSPaS004550	A/G	3	85834686	+	NA	NA	NA	NA	NA	NA	GA	AA	AA	GG	GA	AA	AA	AA	GA	GA	AA	AA	AA	GA	GA	AA	GA	AA	AA	AA	AA	GA	GA	AA	AA	AA	AA	AA	AA	AA	AA	AA	AA	GG	AA	AA	AA	GA	AA
SHRSPaS004215	T/G	3	85939804	+	NA	NA	NA	NA	NA	NA	GT	TT	GT	TT	GT	TT	TT	GT	TT	TT	GT	TT	TT	GT	GT	GT	TT	TT	GT	GG	GG	GT	TT	TT	GT	GT	GT	GT	GT	TT	TT	GT	GT	TT	TT	TT	TT	TT	GT
SHRSPaS006396	C/T	3	85940178	+	NA	NA	NA	NA	NA	NA	TT	CC	CT	TT	TT	CC	CC	CT	CT	CT	CT	CC	CC	TT	TT	CT	CT	CC	CT	TT	TT	TT	CT	CC	CT	CT	CT	CT	CT	CC	CC	CT	CT	TT	CC	CC	CC	TT	CT
SHRSPaS002892	A/C	3	85950173	+	NA	NA	NA	NA	NA	NA	CA	AA	CA	CC	CC	AA	AA	AA	CA	CA	AA	AA	AA	CC	CC	AA	CA	AA	AA	CA	CC	CA	CA	AA	AA	CA	CA	AA	CA	AA	AA	AA	AA	CC	AA	AA	AA	CA	AA
SHRSPaS006204	C/T	3	85958342	+	NA	NA	NA	NA	NA	NA	CT	CC	CT	TT	TT	CC	CC	CC	CT	CT	CC	CC	CC	TT	TT	CC	CT	CC	CC	CT	TT	CT	CT	CC	CC	CT	CT	CC	CT	CC	CC	CC	CC	TT	CC	CC	CC	CT	CC
SHRSPaS003756	G/A	3	86175762	+	NA	NA	NA	NA	NA	NA	GA	GG	GG	AA	GA	GG	GG	GG	GA	GA	GG	GG	GG	GA	GA	GG	GA	GG	GG	GG	GG	GA	GA	GG	GG	GG	GG	GG	GG	GG	GG	GG	GG	AA	GG	GG	GG	GA	GG
SHRSPaS006338	T/C	3	86265842	+	NA	NA	NA	NA	NA	NA	TT	CT	TT	TT	TT	TT	CT	TT	TT	TT	TT	TT	TT	TT	TT	CT	TT	CT	TT	TT	TT	TT	CT	TT	TT	TT	CT	TT	TT	TT	TT	CT	TT	TT	CT	CT	CC	TT	CT
SHRSPaS004145	C/T	3	86268377	+	NA	NA	NA	NA	NA	NA	CT	CC	CC	CT	CT	CC	CC	CC	CT	CC	CC	CC	CC	CT	CT	CC	CC	CC	CC	CC	CC	CT	CC	CC	CC	CC	CC	CC	CC	CC	CC	CC	CC	TT	CC	CC	CC	CT	CC
SHRSPaS003191	A/G	3	86314442	+	NA	NA	NA	NA	NA	NA	GA	AA	AA	GG	GA	AA	AA	AA	GA	AA	AA	AA	AA	GA	GA	AA	AA	AA	AA	AA	AA	GA	AA	AA	AA	AA	AA	AA	AA	AA	AA	AA	AA	NN	AA	AA	AA	AA	AA
SHRSPaS006755	T/G	3	86398994	+	NA	NA	NA	NA	NA	NA	TT	TT	GT	TT	GT	TT	TT	GT	GT	GT	GT	TT	TT	TT	GT	TT	TT	TT	TT	GT	TT	TT	TT	GT	TT	TT	GT	TT	TT	TT	TT	GT	TT	TT	TT	TT	TT	TT	GT
SHRSPaS003735	A/G	3	86446523	+	NA	NA	NA	NA	NA	NA	GA	AA	AA	GG	GA	AA	AA	AA	GA	AA	AA	AA	AA	AA	GA	AA	GA	AA	AA	AA	AA	GA	AA	AA	AA	AA	AA	AA	AA	AA	AA	AA	AA	GA	AA	AA	AA	AA	AA
SHRSPaS006060	G/A	3	86446917	+	NA	NA	NA	NA	NA	NA	GG	GA	GG	GG	GG	GA	GA	GG	GA	GG	GA	GA	GA	GG	GG	GG	GG	GA	GG	GG	GG	GG	GA	GG	GA	GA	AA	GG	GA	GA	GA	GA	GG	GG	GG	GG	GG	GG	GA
SHRSPaS003303	A/G	3	86449236	+	NA	NA	NA	NA	NA	NA	GA	AA	AA	GG	GA	AA	AA	AA	GA	GA	AA	AA	AA	GA	GA	AA	GA	AA	AA	AA	AA	GA	GA	AA	AA	AA	AA	AA	AA	AA	AA	AA	AA	GG	AA	AA	GA	GA	AA
SHRSPaS005593	T/C	3	86554901	+	NA	NA	NA	NA	NA	NA	TT	CC	CT	TT	TT	CC	CC	CT	TT	CT	CT	CT	CC	TT	TT	CC	CT	CT	CT	TT	TT	TT	CT	CC	CT	CT	TT	CT	CC	CT	CT	CT	CT	TT	CC	CC	CT	TT	CT
SHRSPaS002054	T/C	3	86991347	+	NA	NA	NA	NA	NA	NA	CT	CC	CT	TT	TT	CT	CT	CT	TT	CT	CC	CT	CT	CT	NN	CT	TT	CT	CC	TT	CT	CT	CT	CT	CT	CT	TT	CT	CT	CT	CT	CT	CT	TT	CT	CT	CT	CT	CT
SHRSPaS001121	C/T	3	87152072	+	NA	NA	NA	NA	NA	NA	CT	CC	CT	CC	CT	CC	CT	CT	CC	CC	CT	CC	CC	CT	CT	CC	CC	CC	CT	TT	TT	CT	CC	CC	CT	CT	CC	CT	CC	CC	CC	CT	CT	CC	CC	CT	CC	CT	CT
SHRSPaS001298	C/T	3	87169898	+	NA	NA	NA	NA	NA	NA	CC	CC	CT	CC	CT	CC	CC	CC	CC	CC	CC	CC	CC	CC	CC	CC	CC	CC	CT	CT	CT	CC	CC	CC	CC	CT	CC	CC	CC	CC	CC	CC	CT	CC	CC	CC	CC	CC	CC
SHRSPaS004436	G/A	3	87260231	+	NA	NA	NA	NA	NA	NA	GA	GG	GG	GG	GG	GG	GA	GG	GG	GG	GA	GG	GG	GA	GG	GG	GG	GG	GA	GA	AA	GA	GG	GG	GA	GG	GG	GA	GG	GG	GG	GG	GA	GG	GG	GA	GG	GA	GA
SHRSPaS006341	A/G	3	87681829	+	NA	NA	NA	NA	NA	NA	AA	GA	GA	AA	AA	GA	AA	GA	AA	GA	AA	GG	GA	AA	AA	AA	GA	GG	AA	AA	AA	AA	GA	GG	AA	AA	AA	GG	GG	GG	GG	GA	AA	AA	GG	GA	AA	AA	GA
SHRSPaS005872	T/C	3	87685469	+	NA	NA	NA	NA	NA	NA	TT	CT	TT	TT	TT	CT	CC	TT	TT	TT	CT	TT	CT	TT	TT	CC	TT	TT	CT	TT	TT	TT	TT	TT	CT	CT	CT	TT	TT	TT	TT	TT	CT	TT	TT	CT	CC	TT	TT
SHRSPaS004343	G/A	3	87756280	+	NA	NA	NA	NA	NA	NA	GA	GG	GG	GA	GG	GG	GG	GG	GA	GG	GG	GG	GG	GA	GG	GG	GG	GG	GG	GG	GG	GA	GG	GG	GG	GG	GG	GG	GG	GG	GG	GG	GG	GG	GG	GG	AA	GG	GG
SHRSPaS003171	A/G	3	87762244	+	NA	NA	NA	NA	NA	NA	GA	AA	AA	GA	AA	AA	AA	AA	GA	AA	AA	AA	AA	GA	AA	AA	AA	AA	AA	AA	AA	GA	AA	AA	AA	AA	AA	AA	AA	AA	AA	AA	AA	AA	AA	AA	AA	AA	AA
SHRSPaS003165	T/C	3	87769078	+	NA	NA	NA	NA	NA	NA	CT	TT	TT	CC	CT	TT	TT	TT	CT	CT	TT	TT	TT	CT	CT	TT	CT	TT	TT	TT	TT	CT	CT	TT	TT	TT	TT	TT	TT	TT	TT	TT	TT	CC	TT	TT	TT	CT	TT
SHRSPaS002047	G/A	3	88136998	+	NA	NA	NA	NA	NA	NA	GA	GG	GA	GG	GA	GG	GG	GG	GG	GG	GA	GG	GG	GA	GA	GG	GG	GG	GA	AA	AA	GA	GG	GG	GA	GA	GG	GA	GG	GG	GG	GG	GA	GG	GG	GG	GG	GA	GA
SHRSPaS006121	T/C	3	88175401	+	NA	NA	NA	NA	NA	NA	TT	CT	TT	TT	TT	CT	CT	CT	CT	TT	CC	TT	CT	TT	TT	CT	CT	CT	CT	TT	TT	TT	TT	TT	CT	CT	CC	TT	TT	TT	TT	CT	CT	TT	CT	TT	CC	TT	CT
SHRSPaS005938	C/T	3	88578653	+	NA	NA	NA	NA	NA	NA	CC	CC	CT	CC	CT	CC	CC	CT	CC	CC	CT	CC	CC	CT	CT	CC	CC	CC	CC	CC	TT	CC	CC	CC	CC	CT	CC	CT	CC	CC	CC	CT	CC	CC	CC	CC	CC	CT	CC
SHRSPaS006258	G/A	3	88707547	+	NA	NA	NA	NA	NA	NA	GG	GA	GA	GG	GG	GA	GG	AA	GG	GG	GG	GA	GA	GA	GA	GG	GG	GA	GA	GA	AA	GG	GA	AA	GA	GG	GG	AA	GA	AA	GA	AA	GA	GG	GA	GG	GG	GA	GA
SHRSPaS004025	A/G	3	88707793	+	NA	NA	NA	NA	NA	NA	GA	AA	AA	GG	GA	AA	AA	AA	GA	GA	AA	AA	AA	GA	GA	AA	GA	AA	AA	AA	AA	GA	GA	AA	AA	AA	AA	AA	AA	AA	AA	AA	AA	GG	AA	AA	AA	GA	AA
SHRSPaS003033	G/A	3	88727729	+	NA	NA	NA	NA	NA	NA	GA	GG	GA	GG	GA	GG	GG	GG	GG	GG	GA	GG	GG	GG	GG	GG	GG	GG	GG	GA	GG	GA	GG	GG	GG	GA	GG	GG	GG	GG	GG	GG	GG	GG	GG	GG	GG	GG	GG
SHRSPaS002822	C/T	3	88733909	+	NA	NA	NA	NA	NA	NA	CT	CC	CT	CC	CT	CC	CC	CC	CC	CC	CT	CC	CC	CT	CC	CC	CC	CC	CT	CT	CC	CT	CC	CC	CC	CT	CC	CC	CC	CC	CC	CC	CT	CC	CC	CC	CC	CC	CT
SHRSPaS006679	C/T	3	88774633	+	NA	NA	NA	NA	NA	NA	CC	CT	CT	CC	CC	CT	CC	CT	CC	CC	CC	CT	CT	CT	CC	CC	CC	CT	CC	CT	CT	CC	CT	TT	CT	CC	CC	TT	CT	TT	CT	CT	CC	CC	CT	CC	CC	CT	CC
SHRSPaS004561	T/C	3	88837414	+	NA	NA	NA	NA	NA	NA	CT	TT	TT	CC	TT	TT	TT	TT	CC	TT	TT	TT	TT	TT	CT	TT	CT	TT	TT	TT	TT	CT	TT	TT	TT	TT	TT	TT	TT	TT	TT	TT	TT	CC	TT	TT	TT	TT	TT
SHRSPaS001908	C/T	3	88839495	+	NA	NA	NA	NA	NA	NA	TT	CC	CT	TT	TT	CC	CC	CC	TT	CT	CT	CC	CC	TT	TT	CC	CT	CC	CC	CT	CC	TT	CT	CC	CC	CT	CC	CC	CC	CC	CC	CC	CC	TT	CC	CC	CC	CT	CC
SHRSPaS006240	A/G	3	89144883	+	NA	NA	NA	NA	NA	NA	AA	GA	GA	NN	AA	GA	AA	GA	AA	GA	AA	GG	GA	AA	AA	AA	GA	GG	AA	AA	AA	AA	GA	GG	AA	AA	AA	GA	GG	GG	GG	GA	AA	AA	GG	GA	GG	NN	GA
SHRSPaS002897	T/C	3	89226853	+	NA	NA	NA	NA	NA	NA	CT	TT	CT	TT	CT	TT	TT	TT	TT	TT	CT	TT	TT	CT	TT	CT	TT	TT	CT	CT	CC	CT	TT	TT	TT	CT	CT	TT	TT	TT	TT	TT	CT	TT	TT	TT	TT	CT	CT
SHRSPaS004329	G/A	3	89346626	+	NA	NA	NA	NA	NA	NA	GA	GG	GA	GG	GA	GG	GG	GG	GG	GG	GA	GG	GG	GA	GG	GG	GG	GG	GA	GA	GA	GA	GG	GG	GG	GA	GG	GA	GG	GG	GG	GG	GA	GG	GG	GG	GG	GA	GA
SHRSPaS002600	G/A	3	89632067	+	NA	NA	NA	NA	NA	NA	GA	GG	GA	AA	AA	GG	GG	GA	AA	GA	GA	GG	GG	AA	AA	GG	GA	GG	GA	AA	GA	GA	GA	GG	GA	GA	GA	GA	GA	GG	GG	GA	GA	AA	GG	GG	GG	AA	GA
SHRSPaS001036	A/G	3	89668006	+	NA	NA	NA	NA	NA	NA	AA	AA	GA	AA	GA	AA	AA	GA	AA	AA	AA	AA	AA	AA	GA	AA	AA	AA	GA	GG	GA	AA	AA	AA	GA	GA	AA	GA	AA	AA	AA	GA	GA	AA	AA	AA	AA	GA	AA
SHRSPaS002781	A/G	3	89729890	+	NA	NA	NA	NA	NA	NA	AA	AA	GA	AA	GA	GA	AA	GG	AA	AA	GA	GA	AA	AA	GA	AA	AA	AA	AA	GA	GG	AA	AA	GG	GA	GA	GA	GA	AA	GA	GA	GA	AA	AA	AA	AA	AA	GA	AA
SHRSPaS004129	A/G	3	89967311	+	NA	NA	NA	NA	NA	NA	AA	AA	AA	GG	GA	AA	AA	AA	AA	GA	AA	AA	AA	GA	GA	AA	GA	AA	AA	AA	AA	GA	GA	AA	AA	AA	AA	AA	AA	AA	AA	AA	AA	GA	AA	AA	AA	AA	AA
SHRSPaS003262	G/T	3	89974130	+	NA	NA	NA	NA	NA	NA	GT	GG	GG	TT	TT	GG	GG	GG	GG	GT	GG	GG	GG	GT	GT	GG	GT	GG	GG	GG	GG	GT	GT	GG	GG	GG	GG	GG	GG	GG	GG	GG	GG	TT	GG	GG	GG	GT	GG
SHRSPaS002786	T/C	3	90791624	+	NA	NA	NA	NA	NA	NA	CT	TT	CT	TT	TT	TT	TT	TT	CC	TT	CT	TT	TT	CT	CT	TT	TT	TT	CT	CC	CC	CT	TT	TT	CT	CT	TT	CT	TT	TT	TT	TT	CT	TT	TT	TT	TT	TT	CT
SHRSPaS001881	T/C	3	91655521	+	NA	NA	NA	NA	NA	NA	CT	CT	TT	TT	TT	CT	CT	CT	TT	TT	TT	CT	TT	TT	CT	TT	TT	TT	TT	CT	CT	CT	TT	CC	CT	TT	TT	CT	TT	CT	CT	CT	TT	TT	TT	CT	TT	TT	TT
SHRSPaS005922	G/A	3	91766870	+	NA	NA	NA	NA	NA	NA	GG	GG	GA	GG	GG	GG	GA	GA	GG	GA	GA	GA	AA	GA	GA	GG	GG	GA	GA	GA	GA	GG	GA	GG	GG	GA	GG	GA	GG	GG	GA	GA	GA	GG	GA	GA	GG	GG	GA
SHRSPaS003557	G/A	3	91770264	+	NA	NA	NA	NA	NA	NA	GA	GG	GG	AA	AA	GG	GG	GG	AA	GA	GG	GG	GG	GA	GA	GG	GA	GG	GG	GG	GG	GA	GA	GG	GG	GG	GG	GG	GG	GG	GG	GG	GG	AA	GG	GG	GG	GA	GG
SHRSPaS005057	C/T	3	91980809	+	NA	NA	NA	NA	NA	NA	CC	CT	CT	CC	CC	CT	CT	CC	CC	CC	CT	CC	CC	CC	CC	CT	CC	CC	CT	CC	CC	CC	CC	CT	CT	CT	CT	CC	CT	CC	CC	CC	CT	CC	CC	CT	CC	CC	CC
SHRSPaS002515	C/A	3	92011650	+	NA	NA	NA	NA	NA	NA	CA	CC	CA	CC	CA	CC	CC	CC	CC	CC	CA	CC	CC	CC	CC	CC	CC	CC	CA	AA	AA	CA	CC	CC	CA	CA	CC	CA	CC	CC	CC	CC	CA	CC	CC	CC	CC	CA	CA
SHRSPaS006899	A/C	3	92092975	+	NA	NA	NA	NA	NA	NA	CC	AA	CA	CC	CC	AA	AA	AA	CC	CA	CA	AA	AA	CC	CA	AA	CA	AA	AA	CC	CC	CA	CA	AA	CA	CA	AA	CA	AA	AA	AA	AA	CA	CC	AA	AA	AA	CC	AA
SHRSPaS006411	G/A	3	92097825	+	NA	NA	NA	NA	NA	NA	GG	GG	GA	GG	GG	GG	GG	GG	GG	GG	GA	GG	GG	GG	GG	GG	GG	GG	GG	GA	GG	GG	GG	GG	GG	GA	GG	GG	GG	GG	GG	GG	GG	GG	GG	GG	GG	GA	GG
SHRSPaS005588	C/T	3	92210101	+	NA	NA	NA	NA	NA	NA	CC	CT	CT	CC	CC	CT	CT	CT	CC	CC	CT	CC	CT	CC	CC	CC	CC	CC	CT	CC	CC	CC	CC	CT	CT	CC	CC	CC	CC	CT	CC	CC	CC	CC	CC	CC	CC	CC	CC
SHRSPaS003051	T/C	3	92229452	+	NA	NA	NA	NA	NA	NA	CT	CT	CT	CC	CT	TT	CT	CT	CC	CT	TT	CT	TT	CT	CT	CC	CC	TT	CT	CT	CT	CT	CT	TT	TT	TT	TT	CT	TT	TT	CT	CC	CT	CC	CT	CT	CC	CT	CC
SHRSPaS006999	C/T	3	92262679	+	NA	NA	NA	NA	NA	NA	TT	CC	CT	TT	TT	CC	CC	CT	TT	CT	CT	CC	CC	TT	TT	CC	CT	CC	CT	TT	TT	TT	CT	CC	CT	CT	CC	CT	CC	CC	CC	CT	CT	TT	CC	CC	CC	TT	CT
SHRSPaS006358	C/T	3	92341073	+	NA	NA	NA	NA	NA	NA	TT	CC	CT	TT	TT	CC	CC	CT	TT	CT	CT	CC	CC	TT	TT	CC	CT	CC	CT	TT	TT	TT	CT	CC	CT	CT	CC	CT	CC	CC	CC	CT	CT	TT	CC	CC	CC	TT	CT
SHRSPaS006539	C/T	3	92373169	+	NA	NA	NA	NA	NA	NA	CC	CT	CC	CC	CC	CT	CC	CC	CC	CT	CC	TT	CT	CC	CC	TT	CC	TT	CC	CC	CC	CC	CT	CT	CC	CT	CC	CT	TT	CT	CT	CC	CT	CC	CT	CT	CC	CC	CC
SHRSPaS003942	C/A	3	92582935	+	NA	NA	NA	NA	NA	NA	CA	CC	CC	AA	CA	CC	CC	CC	AA	CA	CC	CC	CC	CA	CA	CC	CA	CC	CC	CC	CC	CA	CA	CC	CC	CC	CC	CC	CC	CC	CC	CC	CC	AA	CC	CC	CC	CA	CC
SHRSPaS002912	A/G	3	92587640	+	NA	NA	NA	NA	NA	NA	GA	AA	GA	AA	GA	AA	AA	GA	AA	AA	GA	AA	AA	GA	GA	AA	AA	AA	GA	GG	GG	GA	AA	AA	GA	GA	AA	AA	AA	AA	AA	GA	AA	AA	AA	AA	AA	GA	GA
SHRSPaS003929	T/C	3	92588877	+	NA	NA	NA	NA	NA	NA	CT	TT	TT	CC	CT	TT	TT	TT	CC	CT	TT	TT	TT	TT	CT	TT	CT	TT	TT	TT	TT	CT	CT	TT	TT	TT	TT	TT	TT	TT	TT	TT	TT	CC	TT	TT	TT	CT	TT
SHRSPaS005381	A/G	3	92598696	+	NA	NA	NA	NA	NA	NA	AA	GA	AA	AA	AA	GA	GA	AA	AA	GA	AA	GG	GA	AA	AA	AA	GA	GG	GA	AA	AA	AA	GA	GA	AA	GA	GA	GA	GG	GA	GA	GA	GA	AA	GG	GG	AA	AA	GA
SHRSPaS004876	G/T	3	92677703	+	NA	NA	NA	NA	NA	NA	GT	GG	GT	GG	GT	GG	GG	GG	GG	GG	GT	GG	GG	GT	GG	GG	GG	GG	GG	GT	TT	GT	GG	GG	GG	GG	GG	GG	GG	GG	GG	GG	GG	GG	GG	GG	GG	GG	GG
SHRSPaS005156	A/G	3	92689813	+	NA	NA	NA	NA	NA	NA	GG	AA	GA	GG	GG	AA	GA	AA	GG	GA	GA	AA	AA	GG	GA	GA	GA	AA	GA	GG	GG	GG	GA	AA	GA	AA	AA	AA	AA	AA	AA	AA	GA	GG	AA	GA	AA	GA	GA
SHRSPaS003116	T/C	3	92693493	+	NA	NA	NA	NA	NA	NA	CT	TT	TT	TT	CT	TT	TT	TT	TT	CT	TT	TT	TT	TT	CT	TT	TT	TT	TT	TT	TT	TT	CT	TT	TT	TT	TT	TT	TT	TT	TT	TT	TT	CT	TT	TT	TT	TT	TT
SHRSPaS005725	G/A	3	92705934	+	NA	NA	NA	NA	NA	NA	AA	GG	GA	AA	AA	GG	GA	GG	AA	GA	GA	GG	GG	AA	GA	GA	GA	GG	GA	AA	AA	AA	GA	GG	GA	GG	GG	GG	GA	GG	GG	GG	GA	AA	GG	GA	AA	GA	GA
SHRSPaS003396	T/C	3	92707349	+	NA	NA	NA	NA	NA	NA	TT	TT	TT	TT	TT	TT	TT	TT	TT	TT	TT	TT	TT	CT	TT	CT	TT	TT	CT	TT	TT	TT	TT	TT	TT	TT	TT	TT	TT	TT	TT	TT	CT	TT	TT	TT	TT	TT	CT
SHRSPaS001297	G/A	3	92744128	+	NA	NA	NA	NA	NA	NA	GA	GA	AA	GG	GA	GA	GA	GA	GG	GG	AA	GG	GA	GA	GA	GA	GG	GG	GA	AA	AA	GA	GG	GG	AA	GA	AA	GA	GA	GG	AA	GA	GA	GG	GG	GA	AA	GA	GA
SHRSPaS002888	C/A	3	92777725	+	NA	NA	NA	NA	NA	NA	CA	CC	CA	CC	CA	CC	CC	CC	CC	CC	CA	CC	CC	CC	CC	CC	CC	CC	CC	CA	CC	CA	CC	CC	CC	CC	CC	CC	CC	CC	CC	CC	CC	CC	CC	CC	CC	CC	CC
SHRSPaS002567	C/T	3	92921018	+	NA	NA	NA	NA	NA	NA	CT	CC	CT	TT	CT	CC	CC	CC	TT	CT	CC	CC	CC	CT	CT	CT	TT	CC	CT	TT	CC	CT	CT	CC	CT	CT	CC	CT	CC	CC	CC	CT	CT	TT	CT	CC	CC	TT	TT
SHRSPaS003012	C/T	3	92943025	+	NA	NA	NA	NA	NA	NA	TT	CC	CT	TT	TT	CC	CC	CT	TT	CT	CT	CC	CC	TT	TT	TT	CT	CC	CT	TT	TT	TT	CT	CC	CT	CT	CT	CT	CC	CC	CC	CT	CT	TT	CC	CC	CC	TT	CT
SHRSPaS004405	A/G	3	93000166	+	NA	NA	NA	NA	NA	NA	GA	AA	GA	AA	GA	AA	AA	GA	AA	AA	GA	AA	AA	GA	GA	AA	AA	AA	GA	GA	GG	GA	AA	AA	AA	GA	AA	AA	AA	AA	AA	GA	GA	AA	AA	AA	AA	GA	GA
SHRSPaS001688	A/G	3	93080463	+	NA	NA	NA	NA	NA	NA	GA	GA	GA	AA	GA	GA	GA	GA	AA	AA	GA	AA	GA	GA	GA	GG	GA	AA	AA	GG	GA	GA	AA	AA	GG	AA	GA	GA	AA	AA	GA	GA	AA	AA	GA	AA	AA	GA	GA
SHRSPaS002568	A/G	3	93129655	+	NA	NA	NA	NA	NA	NA	GA	AA	GA	AA	GA	AA	AA	AA	AA	AA	AA	AA	AA	AA	AA	AA	AA	AA	AA	GG	AA	GA	AA	AA	GA	AA	AA	GA	AA	AA	AA	AA	AA	AA	AA	AA	AA	AA	AA
SHRSPaS002700	C/T	3	93166837	+	NA	NA	NA	NA	NA	NA	CT	CC	CT	CC	CT	CT	CC	CT	CC	CC	CT	CC	CC	CC	CC	CT	CC	CT	CC	TT	CT	CT	CT	TT	CT	CT	CC	TT	CT	CT	CC	CT	CC	CC	CC	CC	CC	CC	CC
SHRSPaS003003	A/G	3	93175814	+	NA	NA	NA	NA	NA	NA	GA	AA	GA	AA	GA	GA	AA	GG	AA	AA	GA	AA	AA	GA	GA	GG	AA	GA	GA	GG	GG	GA	GA	GG	GA	GG	GA	GG	GA	GA	AA	GG	GA	AA	AA	AA	AA	GA	GA
SHRSPaS002042	G/T	3	93758087	+	NA	NA	NA	NA	NA	NA	GT	GG	GT	TT	GT	GG	GT	GG	TT	GT	GG	GG	GT	GT	GT	GG	GT	GG	GG	TT	GT	GT	TT	GG	GT	GG	GG	GG	GG	GG	GT	GG	GT	TT	GG	GT	GT	GT	GG
SHRSPaS005951	G/A	3	94010247	+	NA	NA	NA	NA	NA	NA	GG	AA	GA	GG	GG	AA	GA	GA	GG	GA	GA	AA	AA	GG	GG	GG	GA	AA	GA	GG	GG	GG	GA	AA	GA	GA	GA	GA	AA	AA	AA	GA	GA	GG	AA	GA	GG	GG	GA
SHRSPaS001043	T/C	3	94014150	+	NA	NA	NA	NA	NA	NA	CT	TT	CT	TT	CT	TT	TT	CT	TT	TT	CT	TT	TT	CT	CT	CT	TT	TT	CT	CC	CC	CT	TT	TT	CT	CT	TT	CT	TT	TT	TT	CT	CT	TT	TT	TT	TT	CT	CT
SHRSPaS002772	T/C	3	94445311	+	NA	NA	NA	NA	NA	NA	TT	TT	CT	TT	TT	TT	TT	TT	TT	CT	TT	CT	TT	TT	CT	TT	TT	TT	CT	TT	TT	TT	TT	TT	TT	CT	TT	TT	TT	CT	TT	TT	TT	TT	TT	TT	CC	TT	TT
SHRSPaS003170	T/C	3	94713782	+	NA	NA	NA	NA	NA	NA	CT	TT	TT	CC	CT	TT	TT	TT	CC	CT	TT	TT	TT	CT	CT	TT	CT	TT	TT	TT	TT	CT	CT	TT	TT	TT	TT	TT	TT	TT	TT	TT	TT	CC	TT	TT	TT	CT	TT
SHRSPaS003869	A/G	3	94715546	+	NA	NA	NA	NA	NA	NA	GA	AA	GG	AA	GA	AA	AA	GA	AA	GA	GA	GA	AA	GA	AA	AA	AA	AA	GG	GG	GG	GA	AA	GA	GA	GG	AA	AA	AA	GA	AA	AA	GA	AA	AA	AA	AA	GA	GA
SHRSPaS003099	G/A	3	94728752	+	NA	NA	NA	NA	NA	NA	GA	GG	GG	GG	GA	GG	GG	GG	GG	GG	GA	GG	GG	GA	GG	GG	GG	GG	GG	GG	GG	GA	GG	GG	GG	GA	GG	GA	GG	GG	GG	GG	GG	GG	GG	GG	GG	GA	GG
SHRSPaS003617	A/G	3	94745163	+	NA	NA	NA	NA	NA	NA	GA	AA	AA	AA	GA	AA	AA	AA	AA	AA	GA	AA	AA	GA	NN	AA	AA	AA	GA	AA	AA	GA	AA	AA	AA	GA	AA	GA	AA	AA	AA	AA	GA	AA	AA	AA	AA	GA	GA
SHRSPaS006985	T/C	3	95104622	+	NA	NA	NA	NA	NA	NA	TT	CT	TT	TT	TT	CC	CT	TT	TT	TT	CT	CT	CT	TT	TT	TT	TT	CT	TT	TT	TT	TT	TT	CT	CT	TT	TT	TT	CT	CT	TT	CT	TT	TT	CT	TT	TT	TT	TT
SHRSPaS005472	G/A	3	95160151	+	NA	NA	NA	NA	NA	NA	GG	GA	GG	GG	GG	AA	GA	GG	GG	GG	GA	GA	GA	GG	GG	GG	GG	GA	GG	GG	GG	GG	GG	GA	GA	GG	GG	GG	GA	GA	GG	GA	GG	GG	GA	GG	GG	GG	GG
SHRSPaS002634	C/T	3	95280281	+	NA	NA	NA	NA	NA	NA	CT	CC	CT	CC	CT	CC	CT	CT	CC	CC	CT	CC	CC	CT	CT	CC	CC	CC	CT	CT	TT	CT	CC	CC	CC	CT	TT	CT	CC	CC	CC	CT	CT	CC	CC	CT	CC	NN	CT
SHRSPaS005181	G/A	3	95347110	+	NA	NA	NA	NA	NA	NA	GG	GA	GG	GG	GG	AA	GA	GG	GG	GG	GA	GA	GA	GG	GG	AA	GG	GA	GG	GG	GG	GG	GG	GA	GA	GG	GG	GG	GG	GA	GG	GA	GG	GG	GA	GG	GG	GG	GG
SHRSPaS002057	G/A	3	95378466	+	NA	NA	NA	NA	NA	NA	GA	AA	GA	GG	GA	GA	GA	GA	GG	GA	AA	GA	AA	GG	GA	GG	GG	AA	GA	GG	GG	GA	GA	GG	GA	AA	AA	AA	GA	GA	AA	GA	GA	GG	GA	GG	GG	GG	GG
SHRSPaS006247	C/A	3	95627107	+	NA	NA	NA	NA	NA	NA	CC	CC	CA	CC	CA	CC	CC	CA	CC	CC	CA	CC	CC	CC	CA	CC	CC	CC	CC	AA	CA	CC	CC	CA	CA	CA	CC	CC	CC	CC	CC	CA	CC	CC	CC	CC	CC	CA	CC
SHRSPaS004743	T/G	3	95715844	+	NA	NA	NA	NA	NA	NA	GT	TT	TT	GG	GT	TT	TT	TT	GG	GT	TT	TT	TT	GT	GT	TT	TT	TT	TT	TT	TT	GT	GT	TT	TT	TT	TT	TT	TT	TT	TT	TT	TT	GG	TT	TT	TT	GT	TT
SHRSPaS001659	C/T	3	95725214	+	NA	NA	NA	NA	NA	NA	CT	CC	CT	CC	CT	CC	CT	CT	CC	CC	CT	CT	CC	CT	CT	TT	CC	CC	CT	TT	TT	CT	CC	CT	CT	CT	TT	CT	CC	CT	CC	TT	CT	CC	CC	CT	CC	CT	CT
SHRSPaS002825	G/A	3	96008633	+	NA	NA	NA	NA	NA	NA	GG	GG	GA	GG	GG	GG	GA	GA	GG	GG	GA	GA	GA	GA	GG	GG	GA	GG	GA	GA	AA	GG	GA	GG	GG	GG	GG	AA	GG	GA	GA	AA	AA	GG	GA	AA	AA	GA	AA
SHRSPaS002283	C/T	3	96037690	+	NA	NA	NA	NA	NA	NA	CT	CT	CC	CC	CT	CT	TT	TT	CC	CC	CT	CT	TT	CT	CT	CC	CT	CT	CT	CC	CC	CT	CT	CC	TT	CT	TT	CT	TT	CT	CT	CT	TT	CC	TT	TT	TT	CC	TT
SHRSPaS003357	C/T	3	96082585	+	NA	NA	NA	NA	NA	NA	CT	CC	CC	TT	CT	CC	CC	CC	TT	CT	CC	CC	CC	CT	CT	CC	CT	CC	CC	CC	CC	CT	CT	CC	CC	CC	CC	CC	CC	CC	CC	CC	CC	TT	CC	CC	CC	CT	CC
SHRSPaS003857	G/T	3	96124926	+	NA	NA	NA	NA	NA	NA	GT	GT	TT	GG	GT	GT	GG	GT	GG	GT	GT	GT	GG	GT	GT	TT	GG	GT	GT	TT	TT	TT	GG	TT	GG	TT	TT	GT	GG	GT	GT	GT	GG	GG	GG	GG	GT	GT	GG
SHRSPaS001579	A/G	3	96173076	+	NA	NA	NA	NA	NA	NA	AA	AA	GA	AA	GA	AA	AA	AA	AA	AA	AA	AA	AA	AA	GA	AA	AA	AA	AA	GA	GA	GA	AA	AA	AA	GA	AA	AA	AA	AA	AA	GA	AA	AA	AA	AA	AA	GA	AA
SHRSPaS001849	T/C	3	96286234	+	NA	NA	NA	NA	NA	NA	CT	CT	CC	TT	CT	CT	TT	CT	TT	CT	CT	CT	TT	CT	CT	TT	TT	CT	CT	CC	CC	CC	TT	CC	TT	CC	TT	CT	TT	CT	CT	CT	TT	TT	TT	TT	TT	CT	TT
SHRSPaS006349	T/C	3	96288095	+	NA	NA	NA	NA	NA	NA	TT	CT	TT	TT	TT	CT	CC	TT	TT	TT	CT	CT	CT	TT	TT	CC	TT	CT	CT	TT	TT	TT	TT	TT	CC	TT	TT	TT	TT	TT	TT	TT	CT	TT	CT	CT	TT	TT	CT
SHRSPaS006529	C/T	3	96500240	+	NA	NA	NA	NA	NA	NA	CC	CT	CC	CC	CC	CT	CT	CC	CC	CC	CT	CT	CT	CC	CC	CC	CT	CT	CC	CC	CC	CC	CC	CC	TT	CC	TT	CC	TT	CC	CC	CC	CC	CC	TT	CT	TT	CC	CT
SHRSPaS003353	T/C	3	96510889	+	NA	NA	NA	NA	NA	NA	CT	TT	TT	CC	CT	TT	TT	TT	CC	CT	TT	TT	TT	CT	CT	TT	CT	TT	TT	TT	TT	TT	CT	TT	TT	TT	TT	TT	TT	TT	TT	TT	TT	CC	TT	TT	TT	CT	TT
SHRSPaS001742	C/T	3	98056966	+	NA	NA	NA	NA	NA	NA	CC	CC	CT	CC	CC	CC	CC	CC	CC	CC	CC	CC	CC	CC	CT	TT	CC	CC	CC	CT	CC	CC	CC	CC	CC	CC	CC	CC	CC	CC	CC	CT	CC	CC	CC	CC	CC	CC	CC
SHRSPaS002008	C/T	3	98083171	+	NA	NA	NA	NA	NA	NA	CT	CC	CT	CC	CC	CC	CC	CT	CC	CC	CC	CC	CC	CC	CT	TT	CC	CC	CC	TT	CT	CT	CC	CT	CC	CC	CC	CC	CC	CC	CC	CT	CC	CC	CC	CC	CC	CT	CC
SHRSPaS006122	T/C	3	98192031	+	NA	NA	NA	NA	NA	NA	TT	TT	CT	TT	TT	TT	TT	TT	TT	CT	TT	CC	TT	TT	TT	TT	TT	TT	CT	TT	TT	TT	TT	CT	CT	CT	TT	TT	CT	CT	TT	TT	TT	TT	TT	TT	TT	TT	TT
SHRSPaS006502	A/G	3	98343401	+	NA	NA	NA	NA	NA	NA	AA	AA	GA	AA	GA	AA	AA	AA	AA	AA	AA	AA	AA	GA	GA	GG	AA	AA	AA	GA	AA	AA	AA	AA	AA	GA	AA	AA	AA	AA	AA	GA	AA	AA	AA	AA	AA	AA	AA
SHRSPaS001425	T/C	3	98348378	+	NA	NA	NA	NA	NA	NA	CT	TT	CT	TT	CT	TT	TT	CC	TT	TT	CT	TT	CT	CT	CT	CC	TT	TT	CT	CC	CC	CC	CT	CT	TT	CT	TT	CC	TT	TT	CT	CT	CC	TT	TT	CT	CT	CT	CT
SHRSPaS001592	T/C	3	98405024	+	NA	NA	NA	NA	NA	NA	CT	TT	CT	TT	CT	TT	CT	TT	TT	TT	CT	TT	TT	CT	TT	CC	TT	TT	CT	CC	CC	CT	TT	CT	TT	CT	TT	TT	TT	TT	TT	CT	CT	TT	TT	CT	TT	CT	CT
SHRSPaS001006	A/C	3	98442443	+	NA	NA	NA	NA	NA	NA	CA	CC	CA	AA	CA	CC	CA	AA	AA	CA	CA	CC	CA	AA	AA	CA	CA	CA	CA	AA	CA	AA	AA	CA	CC	CC	CC	AA	CC	CA	CA	CC	AA	AA	CC	AA	CC	AA	CA
SHRSPaS001913	C/T	3	98553334	+	NA	NA	NA	NA	NA	NA	CT	TT	CT	CC	CC	TT	CT	CC	CC	CT	CT	TT	CT	CC	CC	CC	CC	CT	CT	CC	CC	CC	CC	CT	TT	CT	CC	CC	TT	CT	CT	CT	CC	CC	CT	CC	CC	CC	CC
SHRSPaS001220	A/C	3	98568655	+	NA	NA	NA	NA	NA	NA	CA	AA	CA	AA	CA	AA	AA	CC	AA	AA	CA	AA	CA	CA	CA	CA	AA	CA	CA	CC	CC	CA	CC	CA	AA	CA	CC	CC	AA	CA	CA	CA	CC	AA	AA	CA	AA	CA	CA
SHRSPaS003658	T/G	3	98585306	+	NA	NA	NA	NA	NA	NA	TT	TT	TT	TT	TT	TT	GT	TT	TT	TT	TT	TT	TT	TT	TT	TT	TT	TT	TT	TT	TT	TT	TT	TT	TT	TT	GG	TT	TT	TT	TT	TT	TT	TT	TT	GT	TT	TT	TT
SHRSPaS002259	G/A	3	98597120	+	NA	NA	NA	NA	NA	NA	GG	GG	GA	GG	GA	GG	GA	GA	GG	GG	GG	GG	GA	GG	GG	GG	GG	GA	GG	GA	GA	GG	AA	GG	GG	GA	GG	AA	GA	GA	GA	GA	GA	GG	GG	AA	GG	GG	GG
SHRSPaS005967	A/G	3	98602794	+	NA	NA	NA	NA	NA	NA	AA	GG	GA	AA	AA	GG	GA	AA	AA	GA	GA	GG	GA	AA	AA	GA	GA	GA	GA	AA	AA	AA	AA	GA	GG	GA	AA	AA	GA	GA	GA	GA	AA	AA	GG	AA	AA	AA	GA
SHRSPaS001827	A/C	3	98745129	+	NA	NA	NA	NA	NA	NA	CA	AA	CA	AA	AA	AA	CA	CA	AA	AA	AA	AA	CA	AA	AA	AA	AA	CA	AA	CC	CC	CA	CC	CA	AA	AA	AA	CC	AA	CA	CA	AA	CA	AA	AA	CC	AA	AA	AA
SHRSPaS004905	C/A	3	99536149	+	NA	NA	NA	NA	NA	NA	CA	CC	CC	AA	CA	CC	CC	CC	CC	CA	CC	CC	CC	CA	CA	CC	CA	CC	CC	CC	CC	CC	CC	CC	CC	CC	CC	CC	CC	CC	CC	CC	CC	CA	CC	CC	CC	CA	CC
SHRSPaS005260	T/C	3	99549045	+	NA	NA	NA	NA	NA	NA	CC	TT	CT	CC	CC	TT	TT	CT	CC	CT	CT	TT	TT	CC	CC	CT	CT	TT	CT	CC	CC	CC	TT	CT	TT	CT	CC	TT	CT	TT	TT	CT	CT	CC	TT	TT	TT	CC	CT
SHRSPaS004281	T/C	3	99626980	+	NA	NA	NA	NA	NA	NA	CT	TT	TT	CC	CT	TT	TT	TT	CC	CT	TT	TT	TT	CT	CT	TT	CT	TT	TT	TT	TT	CT	TT	TT	TT	TT	TT	TT	TT	TT	TT	TT	TT	CC	TT	TT	TT	CT	TT
SHRSPaS004578	G/A	3	99674431	+	NA	NA	NA	NA	NA	NA	GA	GG	GG	AA	GA	GG	GG	GG	AA	GA	GG	GG	GG	GA	GA	GG	GA	GG	GG	GG	GG	GG	GG	GG	GG	GG	GG	GG	GG	GG	GG	GG	GG	AA	GG	GG	GG	GA	GG
SHRSPaS006658	C/T	3	99674556	+	NA	NA	NA	NA	NA	NA	CC	CC	CT	CC	CC	CC	CC	CC	CC	CC	CC	CC	CC	CC	CT	CC	CC	CC	CC	TT	CC	CC	CC	CT	CC	CC	CC	CC	CT	CC	CC	CT	CC	CC	CC	CC	CC	CC	CC
SHRSPaS005530	C/T	3	99711046	+	NA	NA	NA	NA	NA	NA	CC	CC	CT	CC	CT	CC	CC	CT	CC	CC	CT	CC	CC	CT	CC	CT	CC	CC	CT	CT	TT	CC	CC	CC	CC	CT	CC	CC	CT	CC	CC	CT	CT	CC	CC	CC	CC	CT	CT
SHRSPaS006936	C/T	3	99721134	+	NA	NA	NA	NA	NA	NA	TT	CC	CT	TT	TT	CC	CC	CT	TT	CT	CT	CC	CC	TT	TT	CT	CT	CC	CT	TT	TT	TT	CC	CT	CC	CT	TT	CC	CT	CC	CC	CT	CT	TT	CC	CC	CC	TT	CT
SHRSPaS004948	C/T	3	99721527	+	NA	NA	NA	NA	NA	NA	CT	CC	CC	CT	CC	CC	CC	CC	CC	CC	CC	CC	CC	CT	CT	CC	CC	CC	CC	CC	CC	CT	CC	CC	CC	CC	CC	CC	CC	CC	CC	CC	CC	CT	CC	CC	CC	CC	CC
SHRSPaS002664	C/T	3	99762719	+	NA	NA	NA	NA	NA	NA	CT	CC	CT	CC	CT	CC	CC	CT	CC	CC	CT	CC	CC	CT	CT	CT	CC	CC	CT	TT	TT	CT	CC	CT	CC	CT	CC	CC	CT	CC	CC	CT	CT	CC	CC	CC	CC	CT	CT
SHRSPaS002015	G/T	3	99783050	+	NA	NA	NA	NA	NA	NA	GT	GG	GT	GG	GG	GG	GG	GT	GG	GG	GT	GG	GG	GT	GG	GG	GG	GG	GG	GT	TT	GT	GG	GG	GG	GG	GG	GG	GT	GG	GG	GT	GG	GG	GG	GG	GG	GT	GG
SHRSPaS002546	G/A	3	99865750	+	NA	NA	NA	NA	NA	NA	GA	GG	GA	GG	GG	GG	GG	GG	GG	GG	GA	GG	GG	GA	GA	GA	GG	GG	GG	AA	AA	GA	GG	GA	GG	GG	GG	GG	GA	GG	GG	GA	GG	GG	GG	GG	GG	GA	GG
SHRSPaS006452	G/T	4	126280	+	NA	NA	NA	NA	NA	NA	GG	GT	GG	GG	GG	GT	GT	GT	GG	GT	GG	GG	GT	GG	GG	GG	GT	GT	GT	GT	GG	GG	GG	TT	TT	GG	GG	TT	TT	GG	GT	GT	TT	GG	GG	GT	TT	GG	TT
SHRSPaS003911	C/T	4	165670	+	NA	NA	NA	NA	NA	NA	CT	CC	CT	CC	CC	CC	CC	CT	CC	CC	CC	CC	CC	CC	CC	CC	CC	CC	CT	TT	CT	CC	CT	CT	CT	CT	CT	CC	CC	CC	CC	CT	CT	CC	CC	CC	CC	CC	CT
SHRSPaS004701	G/A	4	245363	+	NA	NA	NA	NA	NA	NA	GA	GG	AA	GG	GA	GG	GA	GA	GG	GG	GG	GA	GA	GA	GG	GA	GG	GA	AA	AA	AA	GG	GA	GA	GA	AA	GG	GG	GG	AA	GA	GA	GA	GG	AA	GG	GG	GA	GA
SHRSPaS001132	A/G	4	250873	+	NA	NA	NA	NA	NA	NA	GA	AA	GA	AA	AA	AA	AA	GA	AA	AA	AA	AA	AA	AA	AA	AA	AA	AA	GA	GG	GG	AA	GA	GA	GA	GA	AA	AA	AA	AA	AA	GA	GA	AA	AA	AA	AA	AA	GA
SHRSPaS001320	A/G	4	400336	+	NA	NA	NA	NA	NA	NA	GA	GA	GA	AA	GA	GA	GA	AA	AA	AA	GA	AA	AA	AA	AA	GA	AA	AA	AA	GG	GA	AA	GA	GA	GA	GA	AA	AA	AA	AA	AA	GA	AA	AA	AA	GA	AA	AA	AA
SHRSPaS005625	A/G	4	451843	+	NA	NA	NA	NA	NA	NA	AA	GA	AA	AA	AA	GA	AA	AA	AA	AA	GA	AA	AA	AA	AA	AA	AA	AA	AA	AA	AA	AA	AA	AA	AA	AA	GA	AA	AA	AA	AA	AA	AA	AA	AA	AA	GA	AA	AA
SHRSPaS002201	C/A	4	461772	+	NA	NA	NA	NA	NA	NA	CA	CC	CA	CC	CC	CC	CC	CC	CC	CC	CC	CC	CC	CC	CC	CC	CC	CC	CC	AA	AA	CC	CA	CA	CA	CA	CC	CC	CC	CC	CC	CA	CC	CC	CC	CC	CC	CC	CC
SHRSPaS001731	T/C	4	2195312	+	NA	NA	NA	NA	NA	NA	CT	TT	CT	CC	CT	TT	TT	TT	CT	CT	CT	CT	TT	CT	CC	TT	CT	TT	TT	TT	TT	CC	CT	TT	TT	CT	TT	TT	TT	TT	TT	TT	TT	CT	CT	TT	TT	CT	TT
SHRSPaS002887	G/A	4	2197680	+	NA	NA	NA	NA	NA	NA	GA	GG	GA	GG	GG	GG	GG	GG	GG	GG	GG	GG	GG	GG	GG	GA	GG	GG	GG	AA	GA	GG	GA	GA	GA	GA	GG	GG	GG	GG	GG	GA	GG	GG	GG	GG	GG	GG	GG
SHRSPaS004274	A/G	4	2212829	+	NA	NA	NA	NA	NA	NA	GA	AA	AA	GG	AA	AA	AA	AA	GA	GA	AA	AA	AA	GA	GA	AA	GA	AA	AA	AA	AA	GG	GA	AA	AA	AA	AA	AA	AA	AA	AA	AA	AA	GA	AA	AA	AA	GA	AA
SHRSPaS005150	G/A	4	2289179	+	NA	NA	NA	NA	NA	NA	GG	GA	GG	GG	GG	GG	GA	GA	GG	GG	GG	GG	GA	GG	GG	GG	GG	GG	GG	GG	GG	GG	GG	GG	GA	GG	GG	GA	AA	GG	GG	GG	GA	GG	GG	GA	GG	GG	GG
SHRSPaS001485	T/C	4	2447811	+	NA	NA	NA	NA	NA	NA	CT	TT	CT	TT	TT	TT	CT	TT	TT	TT	CT	CT	TT	TT	TT	TT	TT	TT	TT	CC	CT	TT	CT	CT	CT	CT	TT	TT	TT	TT	TT	CT	TT	TT	TT	TT	TT	TT	TT
SHRSPaS006162	C/A	4	2454172	+	NA	NA	NA	NA	NA	NA	CC	CC	CA	CC	CC	CC	CC	CC	CC	CA	CC	CA	CC	CC	CC	CC	CC	CC	CC	CC	CC	CC	CC	CC	CC	CC	CC	CC	CC	CC	CA	CC	CC	CC	AA	CC	CC	CC	CC
SHRSPaS001224	A/G	4	2814547	+	NA	NA	NA	NA	NA	NA	GG	GA	GA	GG	GG	GA	GA	GA	GA	GA	GG	GG	AA	GG	GG	AA	GA	AA	GA	GA	GA	GG	GG	AA	AA	GA	GG	AA	GG	AA	GA	GA	GA	GG	GA	GA	AA	GG	GA
SHRSPaS002527	G/A	4	2980653	+	NA	NA	NA	NA	NA	NA	GA	GG	GA	AA	AA	GG	GG	GA	AA	AA	GG	GG	GG	GA	GA	GG	GA	GG	GG	GG	GA	AA	GA	GA	GG	GG	GA	GG	GG	GG	GG	GG	GG	AA	GA	GG	GG	AA	GG
SHRSPaS003694	T/C	4	3090906	+	NA	NA	NA	NA	NA	NA	TT	TT	TT	TT	CT	CT	TT	CT	CT	TT	CT	TT	TT	TT	CT	TT	TT	CT	TT	TT	CT	TT	TT	CC	TT	TT	CT	TT	TT	CT	CT	TT	TT	TT	TT	TT	TT	CT	TT
SHRSPaS005757	A/G	4	3091274	+	NA	NA	NA	NA	NA	NA	AA	GA	AA	AA	AA	AA	GA	GA	AA	AA	AA	AA	GG	AA	AA	GA	GA	GA	AA	AA	AA	AA	AA	AA	GA	GA	AA	GG	AA	GA	AA	GA	GA	AA	AA	GA	GG	AA	GA
SHRSPaS003489	G/A	4	3113265	+	NA	NA	NA	NA	NA	NA	GA	GG	GG	AA	GA	GG	GG	GG	GA	GA	GG	GG	GG	GG	GA	GG	GA	GG	GG	GG	GG	AA	GA	GG	GG	GG	GG	GG	GG	GG	GG	GG	GG	AA	GG	GG	GG	GG	GG
SHRSPaS005358	A/G	4	3238232	+	NA	NA	NA	NA	NA	NA	AA	GA	GA	AA	AA	AA	GA	GA	AA	GA	AA	AA	GA	AA	AA	AA	AA	AA	AA	AA	AA	AA	AA	AA	GA	AA	AA	GA	GG	AA	AA	AA	GA	AA	GA	GG	AA	AA	GA
SHRSPaS002590	C/T	4	3305035	+	NA	NA	NA	NA	NA	NA	CT	CC	CT	CC	CT	CC	CT	CT	CC	CC	CT	CT	CC	CC	CT	CC	CC	CC	CT	TT	TT	CC	CT	CC	CT	CT	CC	CC	CC	CC	CC	CC	CT	CC	CC	CC	CC	CT	CT
SHRSPaS002947	C/A	4	3370008	+	NA	NA	NA	NA	NA	NA	CA	CC	CA	CC	CA	CC	CC	CA	CC	CC	CC	CA	CC	CC	CA	CC	CC	CC	CC	AA	CC	CC	CA	CC	CA	CA	CC	CC	CC	CC	CC	CA	CC	CC	CC	CC	CC	CC	CC
SHRSPaS006102	A/G	4	3371850	+	NA	NA	NA	NA	NA	NA	AA	GA	AA	AA	AA	GA	AA	AA	AA	AA	GA	AA	GA	AA	AA	GA	GA	GA	AA	AA	AA	AA	AA	AA	AA	GA	AA	GA	AA	GA	AA	GA	AA	AA	AA	AA	GG	AA	AA
SHRSPaS006444	T/C	4	3375310	+	NA	NA	NA	NA	NA	NA	TT	CT	CT	TT	TT	CT	CT	CT	CT	CT	TT	CT	CT	TT	TT	CT	TT	CT	CT	TT	TT	TT	TT	CC	CT	TT	CT	CT	CC	CT	CC	TT	CT	TT	CC	CC	TT	TT	CT
SHRSPaS001428	A/G	4	3465919	+	NA	NA	NA	NA	NA	NA	GA	AA	GA	AA	AA	AA	AA	GA	AA	AA	GA	AA	AA	GA	AA	GA	AA	AA	GA	GG	GA	AA	GA	AA	GA	GA	GA	AA	AA	AA	AA	AA	AA	AA	AA	AA	AA	AA	AA
SHRSPaS001086	T/G	4	3697102	+	NA	NA	NA	NA	NA	NA	GT	TT	GT	TT	GT	TT	TT	GT	TT	TT	TT	GT	TT	TT	GT	GT	TT	TT	TT	GG	GT	TT	GT	TT	GT	GT	TT	TT	GG	TT	TT	TT	TT	TT	TT	TT	TT	GT	TT
SHRSPaS006584	T/C	4	4185589	+	NA	NA	NA	NA	NA	NA	TT	CT	TT	TT	TT	CT	CT	CT	CT	TT	TT	TT	CT	TT	TT	CT	TT	CT	TT	TT	TT	TT	TT	CC	CT	TT	CT	CT	TT	CT	CT	TT	CT	TT	TT	CC	CC	TT	CT
SHRSPaS002968	C/T	4	4188379	+	NA	NA	NA	NA	NA	NA	CT	CC	CT	CC	CC	CC	CT	CT	CC	CT	CT	CT	CC	CT	CC	CC	CC	CC	CT	TT	TT	CC	TT	CC	CT	CT	CT	CC	TT	CC	CC	CT	CT	CC	CC	CC	CC	CT	CT
SHRSPaS003560	T/C	4	4204825	+	NA	NA	NA	NA	NA	NA	CT	TT	TT	CC	CT	TT	TT	TT	TT	TT	TT	TT	TT	CT	CT	TT	CT	TT	TT	TT	TT	CC	TT	TT	TT	TT	TT	TT	TT	TT	TT	TT	TT	CC	TT	TT	TT	CT	TT
SHRSPaS002988	G/A	4	4205681	+	NA	NA	NA	NA	NA	NA	GA	GA	GA	GG	GG	GA	GA	GA	GG	GA	AA	GA	GA	GA	GG	GG	GA	GA	GA	AA	AA	GG	AA	GG	GA	AA	GA	GA	AA	GA	GG	AA	GA	GG	GG	GG	GG	GA	GA
SHRSPaS006721	C/T	4	4283851	+	NA	NA	NA	NA	NA	NA	CC	CT	CT	CC	CC	CT	TT	CT	CC	CT	CC	CT	CT	CT	CC	CT	CC	CT	CT	CC	CC	CC	CC	TT	CT	CC	CT	CT	CC	CT	TT	CC	CT	CC	TT	TT	TT	CC	CT
SHRSPaS006209	G/A	4	4373763	+	NA	NA	NA	NA	NA	NA	GG	GA	GG	GG	GG	GG	GA	GA	GG	GG	GG	GG	GA	GG	GG	GG	GG	GG	GG	GG	GG	GG	GG	GA	GA	GG	GG	GG	GG	GG	GG	GG	GA	GG	GG	GA	GG	GG	GA
SHRSPaS001204	G/T	4	4507380	+	NA	NA	NA	NA	NA	NA	GT	TT	GT	GG	GG	GT	GT	TT	GG	GG	TT	GT	TT	GG	GG	GG	GT	GT	TT	TT	TT	GG	GT	GT	TT	GT	GG	GT	GG	GT	GG	TT	TT	GG	GT	GT	GG	GG	TT
SHRSPaS002073	C/A	4	4539331	+	NA	NA	NA	NA	NA	NA	CA	CC	CA	CC	CA	CC	CC	CA	CA	CC	CA	CC	CC	CA	CA	CC	CC	CC	CA	CC	CC	CC	CA	CC	CC	CC	CC	CC	CC	CC	CC	CC	CA	CC	CC	CC	CC	CC	CA
SHRSPaS004098	C/T	4	4797003	+	NA	NA	NA	NA	NA	NA	CT	CC	CC	TT	CT	CC	CC	CC	CC	CC	CC	CC	CC	CT	CT	CC	CC	CC	CC	CC	CC	TT	CC	CC	CC	CC	CC	CC	CC	CC	CC	CC	CC	CC	CC	CC	CC	CC	CC
SHRSPaS002713	C/T	4	4797994	+	NA	NA	NA	NA	NA	NA	CT	CC	CT	CC	CT	CC	CC	CC	CC	CC	CC	CT	CC	CC	CT	CC	CC	CC	CC	CT	CC	CC	CT	CC	CT	CC	CC	CC	CC	CC	CC	CT	CT	CC	CC	CC	CC	CC	CT
SHRSPaS005430	A/C	4	5104450	+	NA	NA	NA	NA	NA	NA	AA	CA	CA	AA	AA	CC	AA	CA	AA	CA	CA	CA	CC	AA	AA	AA	CA	CC	CA	AA	AA	AA	AA	CC	AA	CA	CA	CC	CC	CC	CC	CA	CA	AA	CA	CC	CA	AA	CA
SHRSPaS005428	C/T	4	5299949	+	NA	NA	NA	NA	NA	NA	CC	CT	CT	CC	CC	CC	CT	CC	CC	CT	CC	CC	CC	CC	CC	CC	CC	CT	CC	CC	CC	CC	CC	CT	CT	CC	CC	CC	CC	CT	CC	CC	CT	CC	CT	CC	CC	CC	CT
SHRSPaS002541	C/A	4	5311936	+	NA	NA	NA	NA	NA	NA	CA	CC	CA	CC	CC	CC	CC	CC	CC	CC	CA	CC	CC	CC	CC	CC	CC	CC	CA	CC	CC	CC	CA	CC	CC	CC	CC	CC	CC	CC	CC	CA	CC	CC	CC	CC	CC	CC	CC
SHRSPaS002293	G/A	4	5386000	+	NA	NA	NA	NA	NA	NA	GA	GG	GA	GG	GA	GG	GG	GA	GG	GA	GA	GA	GG	GA	GA	AA	GG	GG	GA	AA	GA	GG	AA	GG	GA	GA	AA	GG	GG	GG	GG	GA	GG	GG	GG	GG	GG	GG	GG
SHRSPaS001401	A/G	4	5421726	+	NA	NA	NA	NA	NA	NA	GA	AA	GA	AA	AA	AA	AA	AA	AA	AA	AA	AA	AA	AA	AA	AA	AA	AA	AA	AA	AA	AA	GA	AA	AA	AA	AA	AA	AA	AA	AA	AA	GA	AA	AA	AA	AA	AA	GA
SHRSPaS005905	G/A	4	5469665	+	NA	NA	NA	NA	NA	NA	AA	GG	GA	AA	AA	GG	GG	GA	AA	GA	GA	GA	GG	AA	AA	AA	GA	GG	GA	AA	GA	AA	AA	GG	GA	GA	AA	GG	GG	GG	GG	GA	GA	AA	GG	GG	GA	GA	GA
SHRSPaS003412	T/C	4	5476774	+	NA	NA	NA	NA	NA	NA	CT	TT	TT	CC	CC	TT	TT	CT	CC	TT	CT	TT	TT	CC	CC	CC	CT	TT	CT	CT	TT	CC	TT	TT	TT	CT	TT	TT	TT	TT	TT	CT	TT	CC	TT	TT	TT	CT	TT
SHRSPaS004950	A/G	4	6080329	+	NA	NA	NA	NA	NA	NA	GA	NN	AA	GA	AA	NN	AA	AA	GA	GA	AA	AA	NN	GA	AA	AA	GG	AA	AA	AA	AA	GG	GA	AA	AA	AA	AA	NN	NN	AA	AA	AA	AA	GG	AA	AA	AA	AA	AA
SHRSPaS005061	G/T	4	6191498	+	NA	NA	NA	NA	NA	NA	GG	GG	GT	GG	GG	GG	GG	GG	GG	GT	GG	GG	GG	GG	GG	GT	GG	GG	GG	GG	GG	GG	GG	GG	GG	GG	GG	GG	GG	TT	GT	GT	GG	GG	GT	GG	GG	GG	GG
SHRSPaS005507	T/C	4	6478536	+	NA	NA	NA	NA	NA	NA	TT	CC	CT	TT	TT	CT	CT	CC	CT	CT	CT	CT	CC	TT	CT	CC	TT	CC	CT	CT	CT	TT	TT	CT	CT	CT	CT	CT	TT	CC	CC	CC	CT	TT	CC	CT	CT	CT	CT
SHRSPaS001966	C/T	4	7004286	+	NA	NA	NA	NA	NA	NA	CT	CC	CT	CC	CT	CC	CC	CC	CC	CC	CC	CT	CC	CC	CC	CC	CC	CC	CC	CT	CC	CC	CT	CC	CC	CT	CC	CC	CC	CC	CC	CT	CC	CC	CC	CC	CC	CC	CC
SHRSPaS006089	G/A	4	7181374	+	NA	NA	NA	NA	NA	NA	GG	GA	GG	GG	GG	AA	GG	GG	GG	GG	GA	GG	GG	GG	GG	GG	GG	GG	GA	GG	GG	GG	GG	GA	GG	GA	GG	GG	GG	GA	GG	GG	GG	GG	GG	GG	GG	GG	GG
SHRSPaS003761	T/G	4	7346973	+	NA	NA	NA	NA	NA	NA	GT	TT	TT	GG	TT	TT	TT	TT	GT	GT	TT	TT	TT	GT	GT	TT	GT	TT	TT	TT	TT	GG	GT	TT	TT	TT	TT	TT	TT	TT	TT	TT	TT	GT	TT	TT	TT	GT	TT
SHRSPaS006082	C/T	4	7347350	+	NA	NA	NA	NA	NA	NA	CC	CT	CC	CC	CC	CC	CT	CC	CC	CC	CC	CC	CC	CC	CC	CC	CC	CC	CC	CC	CC	CC	CC	CC	CT	CC	CC	CC	CT	CC	CC	CC	CT	CC	CC	CC	CC	CC	CC
SHRSPaS005574	C/T	4	7366632	+	NA	NA	NA	NA	NA	NA	CC	CT	CC	CC	CT	CC	CT	CC	CC	CC	CC	CC	CC	CT	CT	CC	CC	CC	CC	CT	TT	CC	CC	CC	TT	CC	CC	CC	CT	CC	CC	CC	CT	CC	CC	CC	CC	CT	CC
SHRSPaS003006	C/T	4	7383800	+	NA	NA	NA	NA	NA	NA	CT	CT	CC	TT	CT	CC	TT	CT	CT	CT	CC	CC	CC	TT	TT	CT	CT	CC	CC	CT	TT	TT	CT	CC	TT	CC	CT	CC	CT	CC	CC	CC	CT	CT	CC	CT	CT	TT	CC
SHRSPaS004069	C/A	4	7610283	+	NA	NA	NA	NA	NA	NA	CA	CC	CC	CA	CC	CC	CC	CC	CC	CA	CC	CC	CC	CC	CA	CC	CA	CC	CC	CC	CC	AA	CA	CC	CC	CC	CC	CC	CC	CC	CC	CC	CC	CA	CC	CC	CC	CC	CC
SHRSPaS006559	C/T	4	7829020	+	NA	NA	NA	NA	NA	NA	TT	CC	CT	TT	TT	CC	CC	CT	CT	CT	CT	CT	CC	TT	TT	CT	CT	CC	CT	TT	TT	TT	TT	CC	CT	CT	CT	CC	CC	CC	CC	CT	CT	CT	CC	CC	CC	TT	CT
SHRSPaS006874	A/G	4	9378426	+	NA	NA	NA	NA	NA	NA	AA	GA	AA	AA	AA	AA	GA	AA	AA	GA	AA	AA	AA	AA	AA	AA	AA	AA	AA	AA	AA	AA	AA	AA	GA	AA	AA	AA	AA	AA	AA	AA	GA	AA	AA	AA	AA	AA	AA
SHRSPaS005803	A/G	4	9488047	+	NA	NA	NA	NA	NA	NA	GA	AA	GA	AA	GG	AA	AA	GA	AA	AA	GA	AA	AA	GA	GA	AA	AA	AA	GA	GA	GG	AA	GA	AA	AA	GA	AA	AA	AA	AA	AA	AA	GA	AA	AA	AA	AA	AA	GA
SHRSPaS001289	A/G	4	9531428	+	NA	NA	NA	NA	NA	NA	GA	GA	GG	AA	GG	AA	GA	GG	AA	GA	AA	GA	GG	GA	AA	AA	GA	GG	AA	AA	GG	AA	GA	GA	GA	AA	GA	GG	AA	GA	GG	GA	GG	GA	GG	GA	AA	AA	GG
SHRSPaS005331	C/T	4	9608060	+	NA	NA	NA	NA	NA	NA	CC	CT	CT	CC	CC	TT	CT	CT	CC	CC	CT	CT	TT	CC	CC	CC	CT	TT	CT	CC	CC	CC	CC	TT	CC	CT	CT	TT	CT	TT	TT	CT	CC	CC	TT	TT	TT	CC	CT
SHRSPaS003408	T/C	4	9687312	+	NA	NA	NA	NA	NA	NA	CT	TT	TT	CC	TT	TT	TT	TT	CT	CT	TT	TT	TT	TT	CT	TT	CT	TT	TT	TT	TT	CC	CT	TT	TT	TT	TT	TT	TT	TT	TT	TT	TT	CT	TT	TT	TT	CT	TT
SHRSPaS002944	T/C	4	9758029	+	NA	NA	NA	NA	NA	NA	CT	CT	CT	TT	TT	CC	CT	CT	TT	TT	CT	CT	CC	TT	TT	CC	CT	CC	CT	CT	TT	TT	CT	CC	CT	CC	TT	CC	CT	CT	CT	TT	CT	TT	CT	CT	CT	CT	CT
SHRSPaS006605	T/C	4	9770249	+	NA	NA	NA	NA	NA	NA	TT	TT	CT	TT	TT	TT	TT	TT	TT	TT	TT	TT	TT	TT	TT	TT	TT	TT	TT	TT	TT	TT	TT	TT	TT	TT	TT	TT	TT	CT	CT	CT	TT	TT	TT	TT	TT	TT	TT
SHRSPaS002199	G/A	4	10241765	+	NA	NA	NA	NA	NA	NA	GA	GG	GA	GG	GG	GG	GG	GG	GG	GG	GG	GG	GG	GG	GG	GG	GG	GG	GG	GA	GG	GG	GA	GG	GG	GG	GG	GG	GG	GG	GG	GG	GG	GG	GG	GG	GG	GG	GG
SHRSPaS001197	A/G	4	10252292	+	NA	NA	NA	NA	NA	NA	GA	AA	GA	AA	GG	AA	AA	GA	AA	AA	GA	GA	AA	GA	GA	GA	AA	AA	GA	GG	GG	AA	GA	AA	GA	GA	GA	AA	AA	AA	AA	GA	GA	AA	AA	AA	AA	GA	GA
SHRSPaS003917	G/A	4	10352579	+	NA	NA	NA	NA	NA	NA	GG	GG	GG	AA	GG	GG	GG	GG	GG	GA	GG	GG	GG	GA	GA	GG	GG	GG	GG	GA	GG	GG	GA	GG	GG	GG	GG	GG	GA	GG	GG	GG	GG	NN	GG	GG	GG	GA	GG
SHRSPaS005220	G/A	4	10825210	+	NA	NA	NA	NA	NA	NA	GG	GG	GA	GG	GA	GG	GA	GA	GA	GG	GA	GA	GG	GG	GG	GG	GG	GG	GA	GA	GA	GG	GA	GG	GA	GA	GA	GG	GG	GG	GG	GG	GA	GG	GG	GG	AA	GA	AA
SHRSPaS002296	C/A	4	11284339	+	NA	NA	NA	NA	NA	NA	CC	CC	CA	CA	CC	CC	CC	CC	CC	CC	CC	CC	CC	CA	CC	CA	CC	CC	CA	CC	CC	CC	CA	CC	CC	CC	CC	CC	CC	CC	CC	CC	CC	CC	CC	CC	CC	CC	CC
SHRSPaS005168	T/C	4	12003973	+	NA	NA	NA	NA	NA	NA	TT	CT	CT	TT	TT	TT	CT	TT	CT	CT	TT	CT	CT	TT	TT	TT	CT	TT	TT	CT	CT	CT	TT	CT	CC	TT	CT	TT	CC	CT	TT	CT	TT	TT	TT	CC	CC	TT	CT
SHRSPaS002963	G/A	4	12174002	+	NA	NA	NA	NA	NA	NA	GA	GG	GA	GG	GA	GG	GG	GG	GG	GA	GG	GA	GG	AA	GG	GG	GG	GG	GG	GA	GA	GG	GA	GG	GA	GG	GA	GG	GG	GG	GG	GA	GA	GG	GG	GA	GG	GG	GA
SHRSPaS001416	T/C	4	12806368	+	NA	NA	NA	NA	NA	NA	TT	CT	CC	CT	CT	TT	CC	TT	CC	CC	CT	CT	CT	CC	TT	CC	TT	TT	CT	CC	CT	TT	CC	CT	CC	TT	CT	TT	CC	CT	TT	CC	CC	CC	TT	CT	TT	CC	CC
SHRSPaS001346	G/A	4	13159519	+	NA	NA	NA	NA	NA	NA	GA	GA	AA	AA	GG	GG	GA	GA	AA	GA	GG	GG	GA	GG	GA	GG	GA	GG	GG	GA	GA	AA	AA	GG	GA	GG	GA	GG	GG	GA	GG	GG	GA	AA	GG	GG	AA	AA	GA
SHRSPaS001775	G/A	4	13436272	+	NA	NA	NA	NA	NA	NA	GA	GG	GA	AA	GG	GG	GG	GG	GG	GG	GG	GA	GG	GG	GG	GG	GG	GG	GG	NN	GG	AA	GA	GG	GA	GG	GG	GG	GG	GG	GG	GG	GG	GA	GG	GG	GG	GG	GG
SHRSPaS006284	G/A	4	13478816	+	NA	NA	NA	NA	NA	NA	GG	GA	GG	GG	GG	AA	GG	GA	GG	GG	GA	GA	GA	GG	GG	GG	GA	AA	GA	GG	GG	GG	GG	GA	GG	GA	GG	AA	GG	GA	AA	GG	GG	GG	AA	GA	AA	GG	GG
SHRSPaS004065	A/G	4	13478979	+	NA	NA	NA	NA	NA	NA	AA	AA	AA	AA	GG	AA	AA	AA	AA	AA	AA	AA	AA	GG	GA	AA	AA	AA	GA	AA	GA	AA	AA	AA	AA	GA	AA	AA	AA	AA	AA	AA	AA	AA	AA	AA	AA	AA	AA
SHRSPaS005878	T/C	4	13566222	+	NA	NA	NA	NA	NA	NA	CT	CT	CT	TT	TT	TT	CT	CT	TT	CT	CT	TT	CT	TT	TT	CC	TT	TT	CT	TT	TT	TT	TT	CT	CT	TT	CT	TT	CT	CT	TT	CT	TT	TT	TT	TT	CT	CT	CT
SHRSPaS005375	C/T	4	13643886	+	NA	NA	NA	NA	NA	NA	CC	CT	CC	CC	CC	TT	CC	CT	CC	CC	CT	CT	CT	CC	CC	CC	CT	TT	CT	CC	CC	CC	CC	CT	CC	CT	CC	TT	CC	CT	TT	CC	CC	CC	TT	CC	CT	CC	CC
SHRSPaS003225	A/C	4	13644063	+	NA	NA	NA	NA	NA	NA	CA	AA	AA	CC	AA	AA	AA	AA	CC	CA	AA	AA	AA	AA	CA	AA	CA	AA	AA	AA	AA	CC	CA	AA	AA	AA	AA	AA	AA	AA	AA	AA	AA	CC	AA	AA	AA	CA	AA
SHRSPaS005512	A/G	4	13883720	+	NA	NA	NA	NA	NA	NA	AA	GA	AA	AA	NN	GG	AA	GA	AA	AA	GA	GA	AA	AA	AA	AA	AA	GA	GG	AA	AA	AA	AA	AA	AA	GG	AA	AA	AA	GA	AA	AA	AA	AA	AA	AA	GA	GA	AA
SHRSPaS006552	G/A	4	14663812	+	NA	NA	NA	NA	NA	NA	GG	GA	GA	GG	GG	GG	GA	GG	GG	GA	GG	GG	GA	GG	GG	GG	GA	GG	GG	GG	GG	GG	GG	GG	GA	GG	GG	GA	GG	GA	GA	GG	GA	GG	GG	GG	GG	GG	GG
SHRSPaS005892	C/T	4	14789819	+	NA	NA	NA	NA	NA	NA	CT	TT	CT	CC	CC	TT	TT	CC	CC	CT	CT	CT	CT	CC	CC	CC	CT	CT	CT	CC	CC	CC	CC	CC	CT	CT	CC	CT	TT	TT	CT	CT	CT	CC	CC	CT	CT	CT	CT
SHRSPaS003850	G/A	4	15037886	+	NA	NA	NA	NA	NA	NA	GA	GG	GG	AA	GA	GG	GG	GG	AA	GA	GG	GG	GG	GA	AA	GG	GA	GG	GA	GG	GG	AA	GA	GG	GG	GA	GG	GG	GG	GG	GG	GG	GG	AA	GG	GG	GG	GA	GG
SHRSPaS001314	T/G	4	15060095	+	NA	NA	NA	NA	NA	NA	GT	TT	GT	GG	GT	TT	TT	GT	GG	GT	GT	GT	TT	GT	GG	GT	GT	TT	GT	GG	GG	GG	GG	TT	GT	GT	GT	TT	TT	TT	TT	GT	GT	GG	TT	TT	TT	GG	GT
SHRSPaS001309	C/T	4	15129195	+	NA	NA	NA	NA	NA	NA	CT	CT	CC	TT	CT	CT	CC	CT	TT	CT	CC	CC	CC	TT	CT	CT	CT	CT	CT	CC	CC	TT	CT	TT	CC	CC	CC	CT	CC	CC	CT	CC	CC	CC	TT	CC	CT	CT	CC
SHRSPaS003418	G/A	4	15811028	+	NA	NA	NA	NA	NA	NA	GG	GG	GG	GG	GG	GG	GG	GA	GG	GG	GG	GA	GG	GA	GG	GG	GG	GG	GA	GA	GG	GG	GG	GG	GA	GG	AA	GG	GG	GG	GG	GG	GA	GG	GG	GG	GG	GA	GA
SHRSPaS002824	T/C	4	16025398	+	NA	NA	NA	NA	NA	NA	CT	CT	CC	TT	CT	CT	CT	TT	TT	CT	CT	CT	CC	CT	TT	TT	CT	CT	CT	CT	CT	CT	CT	CT	CT	CT	TT	CT	CC	CT	CC	CT	CT	TT	TT	CC	TT	TT	CT
SHRSPaS002495	T/C	4	17055192	+	NA	NA	NA	NA	NA	NA	CT	TT	CT	TT	TT	TT	TT	TT	TT	TT	TT	TT	TT	TT	TT	TT	TT	TT	TT	CT	TT	CT	CT	TT	TT	TT	TT	TT	TT	TT	TT	TT	TT	TT	TT	TT	TT	TT	TT
SHRSPaS004469	T/C	4	20062686	+	NA	NA	NA	NA	NA	NA	TT	TT	TT	CC	TT	TT	TT	TT	CT	CT	TT	TT	TT	TT	CT	TT	CT	TT	TT	TT	TT	CT	CT	TT	TT	TT	TT	TT	TT	TT	TT	TT	TT	CC	TT	TT	TT	CT	TT
SHRSPaS006585	G/A	4	20062748	+	NA	NA	NA	NA	NA	NA	AA	GG	GA	AA	AA	GG	GA	GG	GA	GA	GG	AA	GG	GA	AA	GG	GA	GG	GA	AA	GA	AA	AA	GG	GA	AA	GG	GG	GG	GG	GG	GA	GG	AA	GG	GG	GG	GA	GG
SHRSPaS003691	C/A	4	20104935	+	NA	NA	NA	NA	NA	NA	CA	CA	CA	AA	CA	CC	CA	CC	CA	AA	CA	CC	CA	AA	AA	CC	AA	CC	CA	CC	CA	AA	CA	CC	CA	AA	CC	CA	CC	CA	CA	CC	AA	AA	CC	CC	CC	CA	CA
SHRSPaS006808	T/C	4	20267140	+	NA	NA	NA	NA	NA	NA	TT	CT	CT	TT	TT	TT	CT	TT	TT	CT	TT	TT	CC	TT	TT	CT	CT	CT	CT	TT	TT	TT	TT	TT	CT	TT	TT	CT	TT	CT	CT	TT	CT	TT	CT	CT	CT	TT	CT
SHRSPaS003963	T/C	4	20319674	+	NA	NA	NA	NA	NA	NA	CT	TT	TT	TT	CT	TT	TT	TT	TT	TT	TT	TT	TT	TT	CT	TT	TT	TT	TT	TT	CT	TT	TT	TT	TT	CT	TT	TT	TT	TT	TT	TT	TT	TT	TT	TT	TT	TT	TT
SHRSPaS001188	G/T	4	22209531	+	NA	NA	NA	NA	NA	NA	GT	GG	GT	GG	GG	GG	GG	GG	GG	GG	GG	GG	GG	GG	GG	GG	GG	GG	GG	GT	GT	GG	GT	GT	GG	GG	GG	GG	GG	GG	GT	GG	GG	GG	GG	GG	GG	GT	GG
SHRSPaS003019	G/A	4	24481603	+	NA	NA	NA	NA	NA	NA	GA	GG	GA	AA	GA	GG	GA	GA	AA	GA	GA	AA	GG	GA	NN	AA	GA	GG	GA	AA	AA	AA	AA	GG	GA	AA	AA	GG	GA	GG	GG	GA	GA	AA	GG	GA	AA	AA	GA
SHRSPaS005504	T/C	4	24971798	+	NA	NA	NA	NA	NA	NA	TT	CT	CT	TT	TT	TT	CT	CC	TT	CT	TT	CT	CC	CC	TT	CT	CT	CT	CC	CT	CT	TT	TT	CT	CC	TT	TT	CT	CT	CT	CT	CT	CC	TT	CT	CT	TT	CT	CC
SHRSPaS005227	C/T	4	28664298	+	NA	NA	NA	NA	NA	NA	CC	CT	CC	CC	CC	TT	CC	CT	CC	CC	CT	CC	CC	CC	CC	CC	CC	TT	CC	CC	CC	CC	CC	TT	CC	CC	CC	CT	CT	CT	CT	CT	CC	CC	CT	CC	CT	CC	CT
SHRSPaS006627	A/G	4	30805019	+	NA	NA	NA	NA	NA	NA	AA	GA	AA	AA	AA	GG	AA	AA	AA	AA	GA	AA	AA	AA	AA	AA	AA	GA	AA	AA	AA	AA	AA	GA	AA	AA	AA	GA	AA	GA	GA	AA	AA	AA	GA	AA	AA	AA	AA
SHRSPaS005491	T/C	4	31054332	+	NA	NA	NA	NA	NA	NA	CT	TT	CT	TT	TT	TT	TT	TT	TT	TT	TT	TT	TT	TT	TT	TT	TT	TT	TT	CT	TT	CT	CT	TT	TT	TT	TT	TT	TT	TT	TT	TT	CT	TT	TT	TT	TT	TT	CT
SHRSPaS003459	T/C	4	31575455	+	NA	NA	NA	NA	NA	NA	TT	TT	TT	CC	TT	TT	TT	TT	TT	CT	TT	TT	TT	TT	CT	TT	CT	TT	TT	TT	TT	CT	CT	TT	TT	TT	TT	TT	TT	TT	TT	TT	TT	CC	TT	TT	TT	CT	TT
SHRSPaS002697	C/T	4	32138215	+	NA	NA	NA	NA	NA	NA	TT	CC	CT	CC	TT	CC	CC	CT	CC	CC	CT	CT	CC	TT	CT	CT	CC	CT	CT	TT	TT	CT	CT	CC	CT	CT	CC	CC	CC	CC	CC	CT	CT	CC	CC	CC	CC	CT	CT
SHRSPaS004119	A/C	4	35038888	+	NA	NA	NA	NA	NA	NA	CA	CC	CC	AA	AA	CA	CA	CA	AA	CC	AA	CA	CC	AA	AA	CA	CA	CC	CA	CA	AA	CA	CC	CC	CA	CA	CA	CA	CC	CA	CC	CA	CA	AA	CC	CC	CA	AA	AA
SHRSPaS005501	T/C	4	35180978	+	NA	NA	NA	NA	NA	NA	TT	TT	CT	TT	TT	TT	CT	CT	TT	TT	TT	TT	CC	TT	TT	TT	TT	CT	CT	TT	TT	TT	TT	CT	TT	CT	CT	TT	CT	CT	TT	CT	TT	TT	CT	CT	TT	TT	TT
SHRSPaS001018	T/C	4	38759971	+	NA	NA	NA	NA	NA	NA	TT	TT	CT	CT	CT	TT	TT	TT	CC	TT	TT	TT	TT	TT	CC	TT	TT	TT	TT	CT	TT	CT	CT	TT	TT	CT	CT	TT	TT	TT	TT	TT	CT	CT	TT	TT	TT	TT	CT
SHRSPaS005717	A/G	4	39093237	+	NA	NA	NA	NA	NA	NA	AA	GG	GA	AA	AA	GA	GA	GA	AA	GA	AA	AA	GA	AA	AA	AA	GA	AA	GA	AA	AA	AA	GA	GA	GA	AA	AA	GA	GA	GA	GG	GG	GG	AA	GA	AA	AA	AA	GG
SHRSPaS005211	A/G	4	39808793	+	NA	NA	NA	NA	NA	NA	AA	GA	GA	AA	AA	GA	GA	GA	AA	AA	AA	AA	GA	AA	AA	AA	GA	AA	AA	AA	AA	AA	AA	GA	GA	AA	AA	GA	GA	GA	GA	GA	GA	AA	GA	AA	AA	AA	GA
SHRSPaS004008	C/T	4	40210949	+	NA	NA	NA	NA	NA	NA	CT	CC	CC	CT	CC	CC	CC	CC	CC	CC	CC	CC	CC	CC	CC	CC	CC	CC	CC	CC	CC	CT	CC	CC	CC	CC	CC	CC	CC	CC	CC	CC	CC	CC	CC	CC	CC	CT	CC
SHRSPaS001337	A/G	4	40958389	+	NA	NA	NA	NA	NA	NA	GG	GA	GA	GG	GA	GA	GA	GG	GG	GA	GA	AA	GA	GA	GG	AA	GA	AA	GA	AA	GG	GG	GA	AA	AA	GA	AA	AA	GA	AA	AA	GA	GA	GA	AA	AA	GA	GG	GG
SHRSPaS004400	T/C	4	41462815	+	NA	NA	NA	NA	NA	NA	CT	TT	TT	CC	TT	TT	TT	TT	TT	CT	TT	TT	TT	TT	CT	TT	TT	TT	TT	TT	TT	CC	CT	TT	TT	TT	TT	TT	TT	TT	TT	TT	TT	CT	TT	TT	TT	CT	TT
SHRSPaS006537	A/G	4	41463441	+	NA	NA	NA	NA	NA	NA	GG	AA	GA	GG	GA	AA	AA	GA	GG	GA	GA	AA	AA	GG	GG	GA	GA	AA	AA	GG	GA	GG	GG	AA	AA	GA	GG	AA	AA	AA	AA	GA	GA	GA	AA	AA	GA	GG	GA
SHRSPaS005843	T/C	4	41566100	+	NA	NA	NA	NA	NA	NA	TT	CC	CT	TT	TT	CC	CT	CT	CC	CT	CT	CC	CC	TT	TT	CT	TT	CC	TT	TT	CT	TT	TT	CT	CT	CT	CC	TT	TT	CT	CC	CC	CT	TT	CC	TT	TT	TT	CT
SHRSPaS003174	A/G	4	41630896	+	NA	NA	NA	NA	NA	NA	GA	AA	AA	GG	GA	AA	GA	AA	GG	GA	GA	AA	AA	GG	GA	GA	GG	AA	GA	GA	GG	GG	GA	GA	GA	AA	AA	GG	GA	GA	AA	GA	AA	GG	AA	GG	GG	GA	AA
SHRSPaS002120	T/G	4	41929305	+	NA	NA	NA	NA	NA	NA	GT	TT	GT	GG	TT	TT	TT	GT	GG	GG	TT	GT	GT	TT	GT	TT	GT	GG	TT	GT	GT	GG	GG	TT	TT	GG	GT	TT	TT	TT	TT	TT	TT	GG	GT	GT	TT	GG	TT
SHRSPaS002860	A/C	4	42011023	+	NA	NA	NA	NA	NA	NA	CA	AA	CA	CC	CA	AA	AA	AA	CC	CA	AA	AA	AA	AA	CA	AA	CA	AA	CA	CA	AA	CC	CC	CA	CA	AA	CA	CC	AA	AA	AA	AA	AA	CC	AA	AA	AA	CA	AA
SHRSPaS002562	A/G	4	42442285	+	NA	NA	NA	NA	NA	NA	GA	AA	GA	AA	AA	AA	AA	AA	AA	AA	AA	AA	AA	AA	AA	AA	AA	AA	AA	GA	AA	GA	GA	AA	AA	AA	AA	AA	AA	AA	AA	AA	AA	AA	AA	AA	AA	AA	AA
SHRSPaS004731	T/C	4	42443140	+	NA	NA	NA	NA	NA	NA	TT	TT	TT	CT	CT	TT	TT	TT	TT	CT	TT	TT	TT	TT	CT	TT	CT	TT	TT	TT	TT	CT	CT	TT	TT	TT	TT	TT	TT	TT	TT	TT	TT	CC	TT	TT	TT	CT	TT
SHRSPaS001020	C/T	4	42554530	+	NA	NA	NA	NA	NA	NA	CT	CC	CT	CT	TT	CC	CC	CC	TT	CT	CC	CC	CC	CC	CT	CC	CT	CC	CC	TT	CC	TT	TT	CC	CC	CC	CC	CC	CC	CC	CC	CC	CT	TT	CC	CT	CT	CT	CT
SHRSPaS006222	G/A	4	42757961	+	NA	NA	NA	NA	NA	NA	AA	GG	GA	AA	GA	GG	GG	GG	GG	GA	GA	GG	GG	AA	AA	GG	GA	GG	GA	AA	GA	AA	AA	GG	GG	GA	GG	GG	GA	GG	GG	GA	GA	AA	GG	GG	GG	AA	GA
SHRSPaS005435	G/A	4	42759685	+	NA	NA	NA	NA	NA	NA	GG	GA	GG	GG	GG	AA	AA	GA	AA	GA	GA	GA	GA	GG	GG	GA	GA	AA	GG	GG	GG	GG	GG	AA	GA	GG	AA	GG	GG	GA	GA	GG	GA	GG	AA	GG	GA	GG	GG
SHRSPaS001564	T/G	4	42900765	+	NA	NA	NA	NA	NA	NA	GT	TT	GT	GT	GT	TT	TT	TT	TT	GT	TT	TT	TT	TT	GT	TT	GT	TT	TT	GT	TT	GT	GG	TT	TT	TT	TT	TT	TT	TT	TT	TT	TT	GG	TT	TT	TT	TT	TT
SHRSPaS003494	G/T	4	42940586	+	NA	NA	NA	NA	NA	NA	GT	GG	GT	GT	GT	GG	GG	GG	GG	GT	GG	GG	GG	GG	GG	GG	GT	GG	GG	GT	GG	GT	TT	GG	GG	GG	GG	GG	GG	GG	GG	GG	GG	TT	GG	GG	GG	GG	GG
SHRSPaS002062	G/A	4	43048668	+	NA	NA	NA	NA	NA	NA	GA	GG	GA	AA	GA	GG	GG	GG	GG	GA	GG	GG	GG	GG	GA	GG	GA	GG	GG	GA	GG	AA	AA	GG	GG	GG	GG	GG	GG	GG	GG	GG	GG	AA	GG	GG	GG	GA	GG
SHRSPaS001357	C/T	4	43190150	+	NA	NA	NA	NA	NA	NA	CT	CT	CT	TT	TT	TT	CT	CC	CC	CT	CT	CC	CT	CC	CT	CC	TT	CC	CT	CT	CC	TT	TT	TT	CT	CC	CC	TT	CC	CT	CT	CT	CC	TT	CT	CC	CC	CT	CC
SHRSPaS004987	C/A	4	43792192	+	NA	NA	NA	NA	NA	NA	CA	CC	CC	CC	CA	CC	CC	CC	CC	CC	CC	CC	CC	CC	CA	CC	CA	CC	CC	CC	CC	AA	CC	CC	CC	CC	CC	CC	CC	CC	CC	CC	CC	CC	CC	CC	CC	CC	CC
SHRSPaS006965	G/A	4	43792399	+	NA	NA	NA	NA	NA	NA	GG	GA	GG	GG	GA	AA	GA	GA	GG	GA	AA	GA	GA	GA	GA	GA	GA	AA	GA	GA	AA	GG	GG	AA	GA	GA	GG	GA	GG	GA	AA	GA	GA	GG	AA	GG	AA	GA	GA
SHRSPaS006930	A/C	4	44151534	+	NA	NA	NA	NA	NA	NA	AA	CA	AA	AA	AA	CC	CA	AA	AA	CA	CA	CA	CA	AA	AA	CA	CA	CA	CA	AA	AA	AA	AA	CC	CA	AA	AA	CA	AA	CC	CC	CA	AA	AA	CC	AA	AA	AA	AA
SHRSPaS006825	T/C	4	44281389	+	NA	NA	NA	NA	NA	NA	TT	CT	CT	TT	TT	TT	TT	CC	TT	TT	TT	CT	CT	TT	TT	TT	TT	TT	TT	TT	CT	TT	TT	TT	CT	TT	CT	TT	TT	TT	TT	CT	CC	TT	TT	TT	TT	CT	CC
SHRSPaS005649	T/G	4	44313275	+	NA	NA	NA	NA	NA	NA	TT	GT	TT	TT	TT	GG	GT	TT	TT	GT	GT	GT	GT	TT	TT	TT	GT	GT	GT	TT	TT	TT	TT	GG	GT	GT	TT	GT	TT	GG	GG	GT	TT	TT	GT	TT	GT	TT	TT
SHRSPaS001567	A/G	4	44327572	+	NA	NA	NA	NA	NA	NA	GA	GA	GG	AA	GA	AA	AA	GG	AA	AA	GA	GA	GA	GA	GG	AA	AA	AA	GA	GA	GG	AA	GA	AA	GA	AA	GA	AA	AA	AA	AA	GA	GG	AA	AA	AA	AA	GA	GG
SHRSPaS001882	T/C	4	45501473	+	NA	NA	NA	NA	NA	NA	CT	TT	CT	CC	CT	TT	CT	TT	CC	CT	TT	TT	TT	CT	CT	CC	CT	TT	TT	CT	TT	CC	CC	TT	TT	TT	TT	TT	CC	TT	TT	TT	TT	CC	TT	CC	CT	CT	TT
SHRSPaS002301	A/G	4	45515373	+	NA	NA	NA	NA	NA	NA	GA	GA	GA	AA	GA	AA	AA	GA	AA	AA	GA	GA	GA	AA	GA	AA	AA	AA	GA	AA	AA	AA	AA	AA	GA	AA	AA	AA	AA	AA	AA	AA	GG	AA	AA	AA	AA	AA	GG
SHRSPaS006498	T/G	4	45517338	+	NA	NA	NA	NA	NA	NA	TT	TT	GT	TT	TT	TT	NN	TT	TT	TT	TT	TT	TT	GT	GT	NN	TT	TT	TT	GT	TT	TT	GT	TT	TT	TT	TT	TT	NN	TT	TT	TT	TT	TT	TT	NN	NN	TT	TT
SHRSPaS006146	C/T	4	45550325	+	NA	NA	NA	NA	NA	NA	CC	CT	CT	CC	CC	CC	CC	CT	CC	CC	CC	CT	CT	CC	CC	CC	CC	CC	CC	CC	CC	CC	CC	CC	CT	CC	CC	CC	CC	CC	CC	CC	CT	CC	CC	CC	CC	CC	CT
SHRSPaS003833	A/G	4	45551075	+	NA	NA	NA	NA	NA	NA	GA	AA	AA	GG	AA	AA	AA	AA	AA	GA	AA	AA	AA	AA	AA	AA	GA	AA	AA	AA	AA	GG	GA	AA	AA	AA	AA	AA	AA	AA	AA	AA	AA	GG	AA	AA	AA	GA	AA
SHRSPaS002829	G/A	4	45569731	+	NA	NA	NA	NA	NA	NA	GA	GA	GA	GG	GA	GG	GG	AA	GA	GG	GA	GA	GA	GA	GA	GG	GG	GG	GA	GA	GG	GG	GG	GG	GA	GA	GA	GG	GG	GG	GG	GA	AA	GG	GG	GG	GG	GA	AA
SHRSPaS005799	A/G	4	45787009	+	NA	NA	NA	NA	NA	NA	AA	GA	GA	AA	AA	AA	GA	GA	AA	AA	AA	GA	GA	AA	AA	AA	AA	GA	AA	AA	AA	AA	AA	AA	GA	AA	AA	AA	GA	AA	AA	AA	GA	AA	GA	GA	GA	AA	GA
SHRSPaS002151	T/G	4	45848561	+	NA	NA	NA	NA	NA	NA	GT	TT	GT	GG	GT	TT	TT	TT	GT	GT	TT	TT	TT	TT	GT	TT	GT	TT	TT	GT	TT	GG	GG	TT	TT	TT	TT	TT	TT	TT	TT	TT	TT	GG	TT	TT	TT	GT	TT
SHRSPaS001891	G/A	4	45922880	+	NA	NA	NA	NA	NA	NA	GA	GG	GA	GA	GA	GG	GG	GG	GA	GG	GG	GG	GG	GG	GA	GG	GA	GG	GG	GA	GG	AA	GA	GG	GG	GG	GG	GG	GG	GG	GG	GG	GG	GA	GG	GG	GG	GG	GG
SHRSPaS002173	C/T	4	46149784	+	NA	NA	NA	NA	NA	NA	CT	CC	CT	TT	CC	CC	CC	CC	CT	CT	CC	CC	CC	CC	CC	CC	CT	CC	CC	CT	CC	TT	TT	CC	CC	CC	CC	CC	CC	CC	CC	CC	CC	TT	CC	CC	CC	CT	CC
SHRSPaS003035	A/G	4	46472767	+	NA	NA	NA	NA	NA	NA	GA	AA	GA	GG	AA	AA	GA	AA	GG	GG	AA	GA	AA	AA	GA	GA	GA	GG	AA	GA	AA	GG	GG	GA	AA	AA	GA	AA	GA	AA	AA	AA	AA	GG	GG	GA	GG	GA	AA
SHRSPaS002931	G/A	4	46862061	+	NA	NA	NA	NA	NA	NA	GA	AA	GA	AA	GA	AA	GA	GG	GA	GA	GA	GG	GA	GA	GA	GG	AA	GG	GA	AA	GG	AA	GA	GA	AA	GA	GG	AA	GA	AA	AA	GA	GG	AA	GG	GA	GG	GA	GA
SHRSPaS004283	T/G	4	46943891	+	NA	NA	NA	NA	NA	NA	GT	TT	GT	GG	GT	TT	TT	TT	GT	GT	TT	TT	TT	GT	GT	TT	GT	TT	TT	GT	TT	GG	GT	TT	TT	TT	TT	TT	TT	TT	TT	TT	TT	GG	TT	TT	TT	GT	TT
SHRSPaS001545	G/A	4	47486214	+	NA	NA	NA	NA	NA	NA	GA	GG	GA	AA	GA	GG	GG	GG	GG	GG	GG	GG	GG	GA	GG	GG	GG	GG	GG	GA	GG	AA	GA	GG	GG	GG	GG	GG	GG	GG	GG	GG	GG	GA	GG	GG	GG	GA	GG
SHRSPaS002956	A/G	4	48052089	+	NA	NA	NA	NA	NA	NA	GG	AA	GA	GG	GG	AA	AA	GA	GA	GA	GA	AA	AA	GA	GA	GA	GA	AA	AA	GA	GG	GG	AA	AA	AA	GA	GA	AA	AA	AA	AA	AA	AA	GG	AA	AA	AA	GA	AA
SHRSPaS001599	G/T	4	48339032	+	NA	NA	NA	NA	NA	NA	GT	GG	GT	GT	TT	GG	GG	GG	GT	GT	GG	GG	GG	GT	GT	GG	GT	GG	GG	GT	GG	TT	GG	GG	GG	GG	GG	GG	GG	GG	GG	GG	GG	TT	GG	GG	GG	GT	GG
SHRSPaS005903	G/A	4	48344412	+	NA	NA	NA	NA	NA	NA	GG	GA	GA	GG	GG	GG	GG	GG	GG	GG	GG	GA	GA	GG	GG	GG	GG	GG	GG	GG	GG	GG	GA	GA	GA	GG	GG	GG	AA	AA	GA	GG	GG	GG	GG	GA	GG	GG	GG
SHRSPaS002650	T/G	4	48367753	+	NA	NA	NA	NA	NA	NA	GT	TT	GT	GT	GG	TT	TT	TT	TT	GG	TT	TT	TT	TT	TT	TT	TT	TT	TT	GT	TT	GG	TT	TT	TT	TT	TT	TT	TT	TT	TT	TT	TT	GT	TT	TT	TT	GT	TT
SHRSPaS004886	G/T	4	48371161	+	NA	NA	NA	NA	NA	NA	GT	GG	GG	GG	GG	GG	GG	GG	GG	GG	GT	GG	GG	GT	GT	GT	GG	GG	GT	GG	GT	GG	GG	GG	GG	GG	GT	GG	GG	GG	GG	GG	GT	GG	GG	GT	GG	GT	GT
SHRSPaS001548	C/T	4	48537608	+	NA	NA	NA	NA	NA	NA	CT	CC	CT	CT	TT	CC	CC	CC	CT	CT	CC	CC	CC	CT	CT	CC	CT	CC	CC	CT	CC	TT	CC	CC	CC	CC	CC	CC	CC	CC	CC	CC	CC	TT	CC	CC	CC	CT	CC
SHRSPaS001242	G/A	4	48698851	+	NA	NA	NA	NA	NA	NA	GA	GG	GA	GA	AA	GG	GG	GG	GA	GA	GG	GG	GG	GA	GA	GG	GA	GG	GG	GA	GG	AA	GG	GG	GG	GG	GG	GG	GG	GG	GG	GG	GG	AA	GG	GG	GG	GA	GG
SHRSPaS006268	T/C	4	48704350	+	NA	NA	NA	NA	NA	NA	CT	TT	CT	TT	CC	TT	TT	TT	CT	CT	TT	TT	TT	TT	CT	TT	CT	TT	TT	CT	TT	CC	TT	TT	TT	TT	TT	TT	TT	TT	TT	TT	TT	CC	TT	TT	TT	TT	TT
SHRSPaS005784	C/T	4	48818353	+	NA	NA	NA	NA	NA	NA	CC	TT	CT	CC	CC	TT	CT	CT	CC	CT	CT	TT	TT	CC	CC	CT	CT	TT	CT	CT	CC	CC	TT	TT	TT	CT	CC	TT	CT	TT	TT	CT	CT	CC	TT	CT	CT	CC	CT
SHRSPaS006615	G/T	4	48832966	+	NA	NA	NA	NA	NA	NA	GT	GG	GT	GT	TT	GG	GG	GG	GT	GT	GG	GG	GG	GT	GT	GT	GT	GG	GG	GT	GG	TT	GG	GG	GG	GG	GG	GG	GG	GG	GG	GG	GG	TT	GG	GG	GG	GT	GG
SHRSPaS006241	C/T	4	48912196	+	NA	NA	NA	NA	NA	NA	TT	CC	CT	TT	TT	CC	CT	CT	TT	CT	CT	CC	CC	TT	TT	CT	CT	CC	CT	CT	TT	TT	CC	CC	CC	CT	TT	CC	CC	CC	CC	CT	CT	TT	CC	CC	CT	TT	CT
SHRSPaS003270	T/C	4	48960954	+	NA	NA	NA	NA	NA	NA	CT	TT	CT	CC	CC	TT	TT	TT	CC	CT	TT	TT	TT	CT	CT	CT	CT	TT	TT	CT	CT	CC	TT	TT	TT	CT	TT	TT	TT	TT	TT	CT	TT	CC	TT	TT	CT	CT	TT
SHRSPaS006100	A/G	4	48978381	+	NA	NA	NA	NA	NA	NA	AA	GA	GA	AA	AA	NN	GA	GA	AA	GA	GA	GA	GA	AA	AA	GA	GA	GG	GA	GA	AA	AA	GA	GA	GA	GA	AA	NN	AA	AA	NN	GA	GA	AA	NN	AA	GA	AA	GA
SHRSPaS001918	T/C	4	49063701	+	NA	NA	NA	NA	NA	NA	CT	TT	CT	CT	TT	TT	TT	TT	TT	CT	TT	TT	TT	TT	CT	TT	TT	TT	TT	CT	TT	CC	TT	TT	TT	TT	TT	TT	TT	TT	TT	TT	TT	CT	TT	TT	TT	TT	TT
SHRSPaS003355	T/C	4	49128340	+	NA	NA	NA	NA	NA	NA	CT	TT	TT	TT	TT	TT	CT	TT	TT	TT	CT	TT	TT	CT	TT	TT	TT	TT	CT	TT	CT	TT	TT	TT	TT	CT	TT	TT	TT	TT	TT	TT	CT	TT	TT	TT	TT	CT	CT
SHRSPaS002045	A/G	4	49366064	+	NA	NA	NA	NA	NA	NA	GA	AA	GA	GG	GG	AA	AA	AA	GA	GA	AA	AA	GA	GA	GA	AA	GA	AA	GA	GA	AA	GG	GA	GA	AA	AA	AA	AA	GA	GG	GA	AA	GA	GG	AA	GG	AA	GA	GA
SHRSPaS001142	A/G	4	49498782	+	NA	NA	NA	NA	NA	NA	GA	AA	GA	GG	GA	AA	AA	AA	AA	GA	AA	AA	AA	GA	GA	AA	GA	AA	AA	GA	AA	GG	AA	AA	AA	AA	AA	AA	AA	AA	AA	AA	AA	GG	AA	AA	AA	GA	AA
SHRSPaS001140	G/A	4	49509654	+	NA	NA	NA	NA	NA	NA	GA	GG	GA	AA	GA	GG	GG	GG	GG	GA	GG	GG	GG	GA	GA	GG	GG	GG	GG	GA	GG	AA	GG	GG	GG	GG	GG	GG	GG	GG	GG	GG	GG	AA	GG	GG	GG	GA	GG
SHRSPaS002836	T/C	4	49571454	+	NA	NA	NA	NA	NA	NA	CC	CT	TT	CC	CT	TT	CT	TT	CT	CC	TT	TT	TT	CC	CT	TT	CT	CT	CT	TT	CT	CC	CT	TT	CT	CT	TT	TT	TT	TT	CT	CT	CT	CC	CT	TT	TT	CC	CT
SHRSPaS006864	A/G	4	49577833	+	NA	NA	NA	NA	NA	NA	AA	GA	AA	AA	AA	AA	GA	AA	GA	GA	AA	AA	AA	AA	AA	AA	AA	GA	AA	AA	AA	AA	GA	AA	GA	AA	AA	AA	AA	AA	GA	GA	AA	AA	GA	AA	AA	AA	AA
SHRSPaS004260	C/A	4	49596431	+	NA	NA	NA	NA	NA	NA	CC	CC	CC	CC	CC	CC	CC	CC	CC	CC	CC	CC	CC	CA	CA	CC	CC	CC	CC	CC	CC	CC	CC	CC	CC	CA	CC	CC	CA	CC	CC	CC	CC	CC	CC	CC	CC	CA	CC
SHRSPaS001384	T/C	4	49724039	+	NA	NA	NA	NA	NA	NA	CT	TT	CT	CT	CT	TT	TT	TT	CT	TT	CT	TT	TT	TT	CT	CT	TT	TT	TT	CT	CT	TT	TT	TT	TT	CT	CC	TT	TT	TT	TT	CT	TT	TT	TT	TT	TT	TT	TT
SHRSPaS005822	T/C	4	49768534	+	NA	NA	NA	NA	NA	NA	TT	CC	CT	TT	TT	CC	CT	TT	TT	CT	CT	CC	CC	TT	TT	TT	CT	CC	CT	CT	TT	TT	CC	CC	CC	CT	TT	CC	CT	CC	CC	CT	CT	TT	CT	CT	TT	TT	TT
SHRSPaS005952	T/C	4	49772275	+	NA	NA	NA	NA	NA	NA	CC	TT	CT	CC	CC	TT	TT	CT	CC	CT	CT	TT	TT	CC	CC	CT	CT	TT	CT	CT	CC	CC	TT	TT	TT	CT	CT	TT	CT	TT	TT	CT	CT	CC	TT	CT	TT	CC	CT
SHRSPaS006352	G/A	4	49849415	+	NA	NA	NA	NA	NA	NA	GG	GA	GA	GG	GG	GA	GA	GA	GG	GA	GG	AA	GA	GG	GG	GG	GA	AA	GA	GA	GG	GG	GA	GA	AA	GA	GG	AA	GG	GG	GA	GA	GA	GG	GA	GG	GG	GG	GA
SHRSPaS004829	A/G	4	49982362	+	NA	NA	NA	NA	NA	NA	GA	AA	AA	AA	AA	AA	AA	AA	AA	AA	GA	AA	AA	AA	GA	AA	AA	AA	AA	AA	AA	AA	AA	AA	AA	AA	AA	AA	GA	AA	AA	AA	AA	AA	AA	AA	AA	AA	AA
SHRSPaS006849	A/G	4	49982791	+	NA	NA	NA	NA	NA	NA	AA	GA	GA	AA	AA	GG	GG	GA	AA	AA	GA	GG	GG	AA	AA	AA	GA	GA	GA	GA	AA	AA	GA	GG	GA	GA	AA	GG	AA	GG	GA	GA	GA	AA	AA	GA	GA	AA	GA
SHRSPaS003607	C/T	4	49983282	+	NA	NA	NA	NA	NA	NA	CT	CC	CC	CT	CT	CC	CC	CC	CC	CC	CC	CC	CC	CT	CC	CC	CT	CC	CC	CC	CC	TT	CC	CC	CC	CC	CC	CC	CC	CC	CC	CC	CC	CT	CC	CC	CC	CT	CC
SHRSPaS002821	A/C	4	49986446	+	NA	NA	NA	NA	NA	NA	CA	CA	AA	AA	AA	CA	CA	AA	CA	AA	CC	AA	CA	AA	CA	AA	AA	AA	AA	AA	AA	AA	CA	AA	AA	AA	AA	AA	CA	CC	CA	AA	AA	AA	AA	CA	CA	AA	AA
SHRSPaS006571	C/T	4	50057221	+	NA	NA	NA	NA	NA	NA	CC	CT	CT	CC	CC	CT	CC	CC	CC	CT	CC	TT	CT	CC	CC	CC	CT	TT	CT	CT	CC	CC	CT	TT	TT	CT	CC	TT	CC	CC	CT	CT	CT	CC	TT	CC	CC	CC	CC
SHRSPaS002379	T/C	4	50225335	+	NA	NA	NA	NA	NA	NA	CT	TT	CT	CT	CC	TT	TT	CT	CT	TT	CT	TT	TT	CT	CC	CT	TT	TT	CT	CT	CC	TT	TT	TT	TT	CT	TT	TT	TT	TT	TT	CT	CT	TT	TT	TT	TT	CT	CT
SHRSPaS001720	T/C	4	50299991	+	NA	NA	NA	NA	NA	NA	CT	TT	CT	CT	TT	TT	TT	TT	TT	CT	TT	TT	TT	CT	NN	CT	CT	TT	TT	CT	TT	CC	TT	TT	TT	TT	CT	TT	CT	TT	TT	TT	TT	CC	TT	TT	CT	CT	TT
SHRSPaS005836	A/G	4	50697644	+	NA	NA	NA	NA	NA	NA	AA	GA	AA	AA	AA	AA	AA	GA	AA	AA	AA	AA	AA	AA	AA	AA	AA	AA	AA	GA	AA	AA	AA	GA	GG	AA	AA	AA	AA	AA	AA	AA	AA	AA	GA	AA	GG	AA	GA
SHRSPaS004774	T/C	4	50701252	+	NA	NA	NA	NA	NA	NA	CT	TT	CT	TT	TT	TT	TT	TT	TT	CT	TT	TT	TT	TT	TT	TT	CT	TT	TT	CT	TT	TT	TT	TT	TT	TT	TT	TT	TT	TT	TT	TT	TT	CC	TT	TT	TT	TT	TT
SHRSPaS006530	A/C	4	50711206	+	NA	NA	NA	NA	NA	NA	AA	CA	AA	AA	AA	CA	CA	CA	AA	CA	CA	AA	CC	AA	AA	AA	AA	CA	CA	AA	AA	AA	CC	AA	AA	AA	AA	AA	CC	CC	CC	AA	AA	AA	CA	CC	AA	AA	CA
SHRSPaS006157	T/C	4	50717174	+	NA	NA	NA	NA	NA	NA	TT	CT	TT	CT	CT	TT	TT	TT	CT	TT	TT	TT	TT	TT	CT	TT	TT	TT	CT	CT	CT	TT	TT	CT	CC	TT	TT	TT	TT	TT	TT	CT	CT	TT	CT	TT	TT	CT	CT
SHRSPaS005929	G/T	4	50754586	+	NA	NA	NA	NA	NA	NA	GG	GG	GT	GG	GG	GT	GG	GT	GG	GG	GG	TT	GG	GT	GG	GG	GT	GT	GT	GG	GT	GG	GG	GT	GG	TT	GG	TT	GG	GG	GG	TT	TT	GG	GG	GG	GG	GT	GT
SHRSPaS002159	T/C	4	50854429	+	NA	NA	NA	NA	NA	NA	CT	TT	CT	TT	TT	TT	TT	TT	TT	CT	TT	TT	TT	TT	NN	TT	CT	TT	TT	CT	TT	TT	TT	TT	TT	TT	TT	TT	TT	TT	TT	TT	TT	CT	TT	TT	TT	TT	TT
SHRSPaS006858	T/G	4	50873126	+	NA	NA	NA	NA	NA	NA	TT	GT	TT	TT	TT	TT	GT	GT	GT	GT	TT	TT	TT	TT	TT	GT	TT	GT	TT	TT	TT	TT	TT	TT	GT	TT	GG	TT	GG	TT	GG	TT	TT	TT	GG	GG	GT	TT	GT
SHRSPaS006330	T/C	4	50929148	+	NA	NA	NA	NA	NA	NA	CC	TT	CT	CT	CT	TT	TT	TT	TT	CT	TT	TT	TT	CT	NN	TT	CT	TT	TT	CT	TT	CC	TT	TT	TT	TT	TT	TT	TT	TT	TT	TT	TT	CC	TT	TT	TT	CT	TT
SHRSPaS003498	C/A	4	51004049	+	NA	NA	NA	NA	NA	NA	CA	CC	CC	CC	CC	CC	CC	CC	CC	CC	CC	CC	CC	CC	CC	CC	CC	CC	CC	CC	CC	AA	CC	CC	CC	CC	CC	CC	CC	CC	CC	CC	CC	CA	CC	CC	CC	CC	CC
SHRSPaS006869	T/C	4	51013035	+	NA	NA	NA	NA	NA	NA	TT	TT	CT	TT	TT	CT	TT	CT	TT	TT	TT	CC	CT	TT	TT	TT	CT	CT	TT	CT	TT	TT	TT	CC	CT	CT	TT	CC	TT	TT	TT	CT	CT	TT	TT	TT	TT	TT	CT
SHRSPaS005506	C/A	4	51060318	+	NA	NA	NA	NA	NA	NA	AA	CC	CA	AA	AA	CC	CC	CC	AA	CA	CA	CC	CC	AA	AA	CC	CA	CC	CA	CA	AA	AA	CC	CC	CC	CA	CA	CC	AA	CC	CC	CA	CA	AA	CC	CA	CC	AA	CA
SHRSPaS005111	G/A	4	51239152	+	NA	NA	NA	NA	NA	NA	AA	GG	GA	GA	GG	GG	GG	GG	GA	GA	GG	GG	GG	GA	GA	GG	GA	GG	GG	GA	GG	AA	GG	GG	GG	GG	GG	GG	GG	GG	GG	GG	GG	AA	GG	GG	GG	GA	GG
SHRSPaS005476	A/G	4	51273835	+	NA	NA	NA	NA	NA	NA	AA	GA	GA	AA	AA	GA	AA	AA	AA	AA	AA	GG	AA	AA	AA	AA	GA	GG	AA	GA	AA	AA	AA	GG	GG	GA	GA	GG	AA	AA	AA	GA	GA	AA	GA	AA	AA	AA	AA
SHRSPaS001187	T/C	4	51378541	+	NA	NA	NA	NA	NA	NA	CC	TT	CT	CC	CT	TT	TT	TT	CT	CT	TT	TT	TT	CT	CT	TT	CT	TT	TT	CT	CT	CC	TT	TT	TT	CT	CT	TT	CT	TT	TT	TT	TT	CC	TT	CT	TT	CT	TT
SHRSPaS006484	C/T	4	51439996	+	NA	NA	NA	NA	NA	NA	TT	CC	CT	CT	CC	CC	CC	CC	CT	CT	CC	CC	CC	CC	CT	CC	CT	CC	CC	CT	CC	TT	CC	CC	CC	CC	CC	CC	CC	CC	CC	CC	CC	TT	CC	CC	CC	CC	CC
SHRSPaS005918	C/A	4	51497459	+	NA	NA	NA	NA	NA	NA	AA	CC	CA	CC	CC	CC	CA	CA	CC	CA	CA	CC	CC	CA	AA	CC	CA	CC	CA	CA	CC	AA	CC	CC	CC	CA	CC	CC	CC	CC	CC	CC	CA	CA	CC	CC	CC	AA	CA
SHRSPaS004297	T/C	4	51519236	+	NA	NA	NA	NA	NA	NA	CC	TT	CT	CT	CC	TT	TT	TT	CT	CT	TT	TT	TT	CC	CT	TT	CT	TT	TT	CT	CT	CC	TT	TT	TT	TT	CT	TT	TT	TT	TT	TT	TT	CC	TT	TT	TT	CT	TT
SHRSPaS001640	G/A	4	51601693	+	NA	NA	NA	NA	NA	NA	AA	GG	GA	AA	GA	GG	GG	GG	GA	GA	GG	GG	GG	GA	GA	GG	GA	GG	GG	GA	GG	AA	GG	GG	GG	GA	GG	GG	GG	GG	GG	GG	GG	AA	GG	GG	GG	AA	GG
SHRSPaS002865	T/C	4	51667922	+	NA	NA	NA	NA	NA	NA	CC	TT	CT	CT	TT	TT	TT	TT	CT	CT	CT	TT	TT	CC	CT	TT	CT	TT	CT	CT	CT	CC	TT	TT	TT	CT	TT	TT	TT	TT	TT	TT	CT	CC	TT	TT	TT	CC	CT
SHRSPaS006506	G/A	4	51697479	+	NA	NA	NA	NA	NA	NA	AA	GG	GA	GA	GG	GG	GG	GG	GG	GA	GG	GG	GG	GA	GA	GG	GA	GG	GG	GA	GG	AA	GG	GG	GG	GG	GG	GG	GG	GG	GG	GG	GG	AA	GG	GG	GG	GA	GG
SHRSPaS005618	A/G	4	51736179	+	NA	NA	NA	NA	NA	NA	AA	GG	GA	AA	AA	GG	GA	GA	AA	GA	GA	GG	AA	AA	AA	GA	GA	GG	AA	GA	AA	AA	AA	GG	GG	GA	GA	GG	GG	AA	GG	GA	GA	AA	GG	GG	GG	AA	GA
SHRSPaS001940	C/T	4	51874662	+	NA	NA	NA	NA	NA	NA	CC	CT	CC	CT	CC	CC	CC	CT	CT	CC	CC	CC	CC	CT	CT	CC	CC	CC	CC	CC	CT	CC	CC	CC	CT	CC	CT	CC	TT	CC	CC	CT	CC	CC	CT	CT	CC	CC	CC
SHRSPaS003817	G/A	4	51934850	+	NA	NA	NA	NA	NA	NA	GG	GG	GG	GG	GG	GG	GG	GG	GG	GG	GA	GG	GG	GA	GG	GG	GG	GG	GA	GG	GA	GG	GG	GG	GG	GG	GG	GG	GG	GG	GG	GG	GA	GG	GG	GG	GG	GG	GA
SHRSPaS006129	G/A	4	51935467	+	NA	NA	NA	NA	NA	NA	GG	GA	GA	GA	GG	GA	AA	GA	GG	GA	GA	GG	GG	GG	GG	GA	GG	GG	GG	GG	GG	GG	GG	GG	GG	GA	GA	GG	GA	GG	GG	GG	GG	GG	GA	GA	AA	GA	GG
SHRSPaS006798	T/C	4	52161041	+	NA	NA	NA	NA	NA	NA	CC	TT	CT	TT	CT	TT	TT	TT	TT	TT	TT	TT	TT	TT	TT	TT	CT	TT	TT	CT	TT	CC	TT	TT	TT	TT	TT	TT	TT	TT	TT	TT	TT	CT	TT	TT	TT	CT	TT
SHRSPaS005384	C/T	4	52198389	+	NA	NA	NA	NA	NA	NA	TT	CC	CT	CT	CT	CC	CC	CC	CT	CC	CC	CC	CC	CT	CC	CC	CT	CC	CC	CT	CC	TT	CC	CC	CC	CC	CC	CC	CC	CC	CC	CC	CC	TT	CC	CC	CC	CT	CC
SHRSPaS006242	G/T	4	52486581	+	NA	NA	NA	NA	NA	NA	GG	GT	GG	GG	GG	GT	GT	GG	GG	GG	GT	GG	GG	GG	GG	GG	GG	GG	GG	GG	GG	GG	GT	GG	GG	GG	GG	GG	GG	GG	GT	GG	GG	GG	GG	GT	GG	GG	GG
SHRSPaS001152	T/C	4	52516814	+	NA	NA	NA	NA	NA	NA	CT	CT	CT	CC	CC	TT	CT	CT	CT	CT	CT	CT	TT	CC	CT	CC	CT	TT	CT	CT	TT	CT	TT	TT	CT	TT	CT	TT	TT	TT	TT	TT	CT	CC	CT	TT	TT	CC	CT
SHRSPaS001874	T/C	4	52619929	+	NA	NA	NA	NA	NA	NA	CT	TT	CT	CC	CT	TT	TT	TT	CT	CT	TT	TT	TT	CT	TT	TT	CT	TT	TT	CT	TT	CT	TT	TT	TT	TT	TT	TT	TT	TT	TT	TT	TT	CC	TT	TT	TT	CT	TT
SHRSPaS002876	A/C	4	52692472	+	NA	NA	NA	NA	NA	NA	CA	AA	CA	CC	CA	AA	AA	AA	CA	CA	AA	AA	AA	CA	AA	AA	CA	AA	AA	CA	AA	CA	AA	AA	AA	AA	AA	AA	AA	AA	AA	AA	AA	CC	AA	AA	AA	CA	AA
SHRSPaS004198	T/C	4	52711039	+	NA	NA	NA	NA	NA	NA	CT	TT	CT	CC	CT	TT	TT	TT	CT	CT	TT	TT	TT	CT	TT	TT	CT	TT	TT	CT	TT	CT	TT	TT	TT	TT	TT	TT	TT	TT	TT	TT	TT	CC	TT	TT	TT	CT	TT
SHRSPaS001803	A/G	4	52723816	+	NA	NA	NA	NA	NA	NA	GA	AA	GA	GG	GA	AA	AA	AA	GA	GA	AA	AA	AA	GA	AA	AA	GA	AA	AA	GA	AA	GA	AA	AA	AA	AA	AA	AA	AA	AA	AA	AA	AA	GG	AA	AA	AA	GA	AA
SHRSPaS002360	T/C	4	52805762	+	NA	NA	NA	NA	NA	NA	CT	TT	CT	CC	CT	TT	TT	TT	CT	CT	TT	TT	TT	CT	TT	TT	CT	TT	TT	CT	TT	CT	TT	TT	TT	TT	TT	TT	TT	TT	TT	TT	TT	CC	TT	TT	TT	CT	TT
SHRSPaS004807	C/T	4	52883373	+	NA	NA	NA	NA	NA	NA	CC	CC	CC	CC	CT	CC	CC	CT	CC	CC	CT	CC	CC	CT	CC	TT	CC	CC	CC	CC	TT	CC	CC	CC	CC	CT	CT	CC	CC	CC	CC	CT	CC	CC	CC	CC	CC	CC	CC
SHRSPaS002679	T/C	4	52941241	+	NA	NA	NA	NA	NA	NA	CT	TT	CT	CC	TT	TT	TT	TT	CT	CT	TT	TT	TT	CT	TT	TT	CT	TT	TT	CT	TT	CT	TT	TT	TT	TT	TT	TT	TT	TT	TT	TT	TT	CC	TT	TT	TT	CT	TT
SHRSPaS001183	G/T	4	53094832	+	NA	NA	NA	NA	NA	NA	GT	GG	GT	TT	GT	GG	GG	GG	GT	GG	GG	GG	GG	GG	GT	GG	GT	GG	GG	GT	GG	GT	GG	GG	GG	GG	GG	GG	GG	GG	GG	GG	GG	TT	GG	GG	GG	GT	GG
SHRSPaS005327	T/C	4	53187398	+	NA	NA	NA	NA	NA	NA	TT	CT	TT	TT	TT	TT	TT	TT	TT	TT	TT	CT	TT	TT	TT	TT	TT	TT	TT	TT	TT	TT	TT	TT	CT	TT	TT	TT	TT	TT	TT	TT	TT	TT	CT	TT	TT	TT	TT
SHRSPaS004880	G/A	4	53197738	+	NA	NA	NA	NA	NA	NA	GG	GG	GG	GG	GA	GG	GG	GA	GG	GG	GA	GG	GG	AA	GG	GG	GG	GG	GA	GG	AA	GG	GG	GG	GG	GA	GG	GG	GG	GG	GG	GA	GA	GG	GG	GG	GG	GG	GA
SHRSPaS006888	A/G	4	53198534	+	NA	NA	NA	NA	NA	NA	GG	AA	GA	GA	GA	AA	AA	AA	GA	AA	AA	AA	AA	AA	GA	AA	GA	AA	AA	GA	AA	GG	AA	AA	AA	AA	AA	AA	AA	AA	AA	AA	AA	GG	AA	AA	AA	AA	AA
SHRSPaS003672	C/T	4	53261311	+	NA	NA	NA	NA	NA	NA	CC	CC	CC	CC	CC	CC	CC	CT	CC	CC	CC	CC	CC	CT	CT	CC	CC	CC	CC	CC	CT	CC	CC	CC	CC	CC	CC	CC	CC	CC	CC	CT	CC	CC	CC	CC	CC	CT	CC
SHRSPaS005755	C/T	4	53276421	+	NA	NA	NA	NA	NA	NA	CC	TT	CT	CC	CC	TT	TT	CT	CC	TT	CT	CT	CC	CC	CC	CT	CC	CT	CC	CC	CC	CC	CT	CC	CT	CT	CC	TT	TT	CC	CT	CC	CC	CC	TT	TT	TT	CC	CT
SHRSPaS005473	C/T	4	53321288	+	NA	NA	NA	NA	NA	NA	CC	CT	CT	CC	CC	CT	CT	CC	CC	CT	CC	TT	TT	CC	CC	TT	CT	TT	CT	CT	CC	CC	CT	TT	TT	CT	TT	CC	CC	TT	CT	CT	CT	CC	TT	CT	TT	CC	CC
SHRSPaS001423	G/A	4	53876137	+	NA	NA	NA	NA	NA	NA	GA	GG	GA	GG	GG	GG	GG	GG	GA	GG	GG	GG	GG	GG	GG	GG	GA	GG	GG	GA	GG	GG	GG	GG	GG	GG	GG	GG	GG	GG	GG	GG	GG	GG	GG	GG	GG	GG	GG
SHRSPaS002460	T/G	4	53886393	+	NA	NA	NA	NA	NA	NA	GG	TT	GT	GG	GG	TT	TT	TT	GT	TT	GT	TT	TT	TT	GT	TT	GT	TT	TT	GT	TT	GG	TT	TT	TT	GT	TT	TT	TT	TT	TT	TT	TT	GG	TT	TT	TT	GT	TT
SHRSPaS005584	T/C	4	54264014	+	NA	NA	NA	NA	NA	NA	TT	CT	CT	TT	TT	CT	TT	TT	TT	CT	TT	CT	TT	TT	TT	CT	TT	CT	TT	TT	TT	TT	TT	TT	CT	CT	CT	TT	TT	TT	TT	TT	TT	TT	CC	TT	TT	TT	TT
SHRSPaS005232	A/G	4	54416100	+	NA	NA	NA	NA	NA	NA	GG	AA	GA	GG	GA	AA	AA	AA	GA	AA	AA	AA	AA	AA	GA	AA	GA	AA	AA	GA	AA	GG	AA	AA	AA	AA	AA	AA	AA	AA	AA	AA	AA	GG	AA	AA	AA	GA	AA
SHRSPaS001820	G/A	4	54651420	+	NA	NA	NA	NA	NA	NA	GA	GG	GA	AA	GA	GG	GG	GG	GA	GG	GG	GG	GG	GG	GA	GG	GA	GG	GG	GA	GG	GA	GG	GG	GG	GG	GG	GG	GG	GG	GG	GG	GG	AA	GG	GG	GG	GA	GG
SHRSPaS004408	G/T	4	54659905	+	NA	NA	NA	NA	NA	NA	GT	GG	GG	GG	GT	GG	GG	GG	GG	GG	GT	GG	GG	GT	GG	GG	GG	GG	GT	GG	GT	GT	GG	GG	GG	GT	GG	GG	GG	GG	GG	GT	GG	GG	GG	GG	GG	GT	GG
SHRSPaS004181	G/A	4	55067866	+	NA	NA	NA	NA	NA	NA	GA	GG	GG	AA	GG	GG	GG	GG	GA	GG	GG	GG	GG	GG	GG	GG	GG	GG	GG	GA	GG	GG	GG	GG	GG	GG	GG	GG	GG	GG	GG	GG	GG	GA	GG	GG	GG	GG	GG
SHRSPaS006340	A/G	4	55074613	+	NA	NA	NA	NA	NA	NA	AA	AA	GA	AA	GA	AA	AA	GA	AA	AA	GA	AA	AA	GG	GA	AA	AA	AA	GA	AA	GG	AA	AA	AA	AA	GA	AA	AA	AA	AA	AA	GA	GA	AA	AA	AA	AA	GA	GA
SHRSPaS004149	T/C	4	55075462	+	NA	NA	NA	NA	NA	NA	CT	TT	TT	TT	CT	TT	TT	TT	TT	TT	TT	TT	TT	TT	CT	TT	CT	TT	TT	TT	TT	CC	TT	TT	TT	TT	TT	TT	TT	TT	TT	TT	TT	CT	TT	TT	TT	CT	TT
SHRSPaS001278	C/T	4	55455428	+	NA	NA	NA	NA	NA	NA	CT	CC	CT	TT	CT	CC	CC	CC	CT	CC	CC	CC	CC	CT	CT	CC	CT	CC	CC	CC	CC	TT	CC	CC	CC	CC	CC	CC	CC	CC	CC	CC	CC	TT	CC	CC	CT	CT	CC
SHRSPaS005393	T/C	4	55590245	+	NA	NA	NA	NA	NA	NA	CT	TT	CT	TT	TT	TT	TT	TT	TT	TT	TT	TT	TT	CT	CT	TT	TT	TT	TT	TT	TT	CC	TT	TT	TT	TT	TT	TT	TT	TT	TT	TT	TT	TT	TT	TT	TT	NN	TT
SHRSPaS002484	T/G	4	55733105	+	NA	NA	NA	NA	NA	NA	GG	TT	GT	GG	GG	TT	TT	GT	GG	TT	GT	TT	TT	GG	GT	TT	GT	GT	GT	GT	GG	GG	TT	TT	TT	GT	GG	TT	TT	TT	TT	GT	GT	GG	GT	TT	GT	GG	GT
SHRSPaS001391	G/A	4	55759303	+	NA	NA	NA	NA	NA	NA	GA	GG	GA	AA	AA	GG	GG	GA	GA	GG	GA	GG	GG	AA	GA	GG	GA	GG	GA	GG	AA	AA	GG	GG	GG	GA	AA	GG	GG	GG	GG	GA	GA	AA	GG	GG	GG	AA	GA
SHRSPaS004999	C/T	4	55828131	+	NA	NA	NA	NA	NA	NA	CC	CC	CC	CC	CC	CC	CC	CT	CC	CC	CT	CC	CC	CC	CC	CC	CC	CC	CC	CC	CC	CC	CC	CC	CC	CC	CC	CC	CC	CC	CC	CT	CC	CC	CC	CC	CC	CC	CC
SHRSPaS003220	C/T	4	55855782	+	NA	NA	NA	NA	NA	NA	CC	CC	CC	CC	CC	CC	CT	CC	CC	CC	CC	CC	CC	CC	CT	CT	CC	CC	CC	CC	CC	CC	CC	CC	CC	CC	CC	CC	TT	CC	CC	CC	CC	CC	CC	CC	CC	CC	CC
SHRSPaS002254	G/A	4	55871298	+	NA	NA	NA	NA	NA	NA	GA	GG	GA	GA	GA	GG	GG	GG	GG	GG	GG	GG	GG	GA	GA	GG	GA	GG	GG	GG	GG	AA	GG	GG	GG	GG	GG	GG	GG	GG	GG	GG	GG	GA	GG	GG	GG	GA	GG
SHRSPaS005145	G/A	4	55904701	+	NA	NA	NA	NA	NA	NA	GG	AA	GA	GG	GG	AA	GA	GG	GG	AA	GA	AA	AA	GG	GG	GA	GA	GA	GA	GA	GG	GG	AA	AA	AA	GA	GA	AA	GG	GA	GA	GG	GA	GG	GA	AA	GA	GG	GA
SHRSPaS002585	T/C	4	56036949	+	NA	NA	NA	NA	NA	NA	CT	TT	CT	CC	CT	TT	TT	TT	CT	TT	TT	TT	TT	CC	CT	TT	CT	TT	TT	TT	TT	CC	TT	TT	TT	TT	TT	TT	TT	TT	TT	CT	TT	CC	TT	TT	TT	CT	TT
SHRSPaS003025	A/G	4	56047916	+	NA	NA	NA	NA	NA	NA	GA	AA	GA	GG	GG	AA	AA	GA	GA	AA	GA	AA	AA	GG	GA	AA	GA	AA	GA	AA	GG	GG	AA	AA	AA	GA	GA	AA	AA	AA	AA	GA	GA	GG	AA	AA	AA	GG	GA
SHRSPaS004054	T/G	4	56051411	+	NA	NA	NA	NA	NA	NA	TT	TT	TT	TT	NN	TT	TT	GT	TT	TT	GT	TT	TT	TT	TT	TT	TT	TT	GT	TT	GG	TT	TT	TT	TT	GT	GT	TT	TT	TT	TT	TT	GT	TT	TT	TT	TT	GT	GT
SHRSPaS003400	C/T	4	56243051	+	NA	NA	NA	NA	NA	NA	CT	CC	CC	CC	CC	CC	CC	CC	CC	CC	CC	CC	CC	CC	CC	CC	CC	CC	CC	CT	CC	CC	CC	CC	CC	CC	CC	CC	CC	CC	CC	CC	CC	CC	CC	CC	CC	CC	CC
SHRSPaS002966	A/G	4	56290518	+	NA	NA	NA	NA	NA	NA	GA	AA	GA	GG	GA	AA	AA	AA	GA	AA	AA	AA	AA	GA	GA	AA	GA	AA	AA	AA	AA	GG	AA	AA	AA	AA	AA	AA	AA	AA	AA	AA	AA	GG	AA	AA	AA	GA	AA
SHRSPaS001371	G/A	4	56328493	+	NA	NA	NA	NA	NA	NA	GA	GG	GA	AA	GA	GG	GG	GG	GA	GG	GG	GG	GG	GA	GA	GG	GA	GG	GG	GG	GG	AA	GG	GG	GG	GG	GG	GG	GG	GG	GG	GG	GG	AA	GG	GG	GG	GA	GG
SHRSPaS006872	A/G	4	56441978	+	NA	NA	NA	NA	NA	NA	AA	AA	GA	AA	GA	AA	GA	AA	AA	GA	AA	GG	AA	AA	AA	GG	AA	GA	AA	AA	AA	AA	GA	AA	AA	GA	GG	AA	GA	AA	GA	AA	AA	AA	GG	GA	GG	AA	AA
SHRSPaS005542	A/C	4	56529606	+	NA	NA	NA	NA	NA	NA	CC	AA	CA	CC	AA	AA	CA	CA	CC	AA	CA	AA	AA	CC	CC	CA	CA	AA	AA	CA	AA	CC	AA	AA	AA	CA	AA	AA	CA	AA	AA	CA	CA	CC	AA	AA	AA	CA	CA
SHRSPaS004002	C/A	4	56675828	+	NA	NA	NA	NA	NA	NA	CC	CC	CC	CC	CC	CC	CA	CA	CC	CC	CC	CC	CC	CC	CA	CA	CC	CC	CC	CC	CC	CC	CC	CC	CC	CC	CC	CC	CA	CC	CC	CC	CC	CC	CC	CC	CC	CA	CC
SHRSPaS002592	A/G	4	56729096	+	NA	NA	NA	NA	NA	NA	GA	AA	GA	GG	AA	AA	AA	AA	GA	AA	AA	AA	AA	GG	GG	GA	GA	AA	AA	AA	AA	GG	AA	AA	AA	AA	AA	AA	AA	AA	AA	AA	AA	GG	AA	AA	AA	GA	AA
SHRSPaS003619	T/C	4	56739893	+	NA	NA	NA	NA	NA	NA	CT	TT	TT	TT	CC	TT	TT	CT	CT	TT	CT	TT	TT	TT	TT	TT	TT	TT	CT	CT	CC	TT	TT	TT	TT	CT	TT	TT	CT	CT	CT	CC	CT	TT	TT	TT	CC	TT	CT
SHRSPaS003168	C/T	4	56900515	+	NA	NA	NA	NA	NA	NA	CT	CC	CC	TT	CC	CC	CC	CC	CC	CC	CC	CC	CC	CT	CT	CC	CT	CC	CC	CC	CC	TT	CC	CC	CC	CC	CC	CC	CC	CC	CC	CC	CC	CT	CC	CC	CC	CC	CC
SHRSPaS002156	A/G	4	56912489	+	NA	NA	NA	NA	NA	NA	GA	AA	GA	GG	AA	AA	AA	AA	GA	AA	AA	AA	AA	GA	GA	AA	GA	AA	AA	AA	AA	GG	AA	AA	AA	AA	AA	AA	AA	AA	AA	AA	AA	GG	AA	AA	AA	GA	AA
SHRSPaS001678	G/A	4	56936007	+	NA	NA	NA	NA	NA	NA	GA	GG	GA	AA	GG	GG	GG	GG	AA	GG	GG	GG	GG	GA	GA	GG	GA	GG	GG	GG	GG	AA	GG	GG	GG	GG	GG	GG	GG	GG	GG	GG	GG	AA	GG	GG	GG	GA	GG
SHRSPaS003162	T/C	4	57157844	+	NA	NA	NA	NA	NA	NA	CT	TT	TT	TT	TT	TT	TT	TT	TT	TT	TT	TT	TT	TT	CT	TT	TT	TT	TT	CT	TT	TT	TT	TT	TT	TT	TT	TT	TT	TT	TT	TT	TT	TT	TT	TT	TT	TT	TT
SHRSPaS002503	C/T	4	57242156	+	NA	NA	NA	NA	NA	NA	CT	CC	CT	TT	CT	CT	CC	CT	TT	CC	CT	CC	CC	TT	CT	CC	CT	CT	CT	CT	TT	CT	CC	CC	CC	CC	CC	CC	CC	CC	CC	CT	CT	TT	CT	CC	CC	TT	CT
SHRSPaS002598	G/A	4	57250973	+	NA	NA	NA	NA	NA	NA	GA	GG	GA	AA	GA	GA	GG	GG	AA	GG	GA	GG	GG	AA	GG	GG	GA	GA	GA	GA	AA	GA	GG	GG	GG	GG	GG	GG	GG	GG	GG	GA	GA	AA	GA	GG	GG	AA	GA
SHRSPaS006058	A/G	4	57334433	+	NA	NA	NA	NA	NA	NA	AA	AA	GA	AA	GA	GA	AA	AA	AA	GG	AA	GG	AA	AA	AA	AA	GA	GA	GA	GA	AA	AA	GG	GA	GA	GA	AA	GG	AA	AA	GA	AA	AA	AA	GG	AA	GA	AA	AA
SHRSPaS004510	T/C	4	57339094	+	NA	NA	NA	NA	NA	NA	CT	CC	TT	TT	TT	CT	CC	CT	TT	TT	CT	TT	CC	TT	CT	CC	TT	CT	TT	TT	TT	CT	TT	CT	CT	CT	CC	TT	CC	CC	CT	CT	CT	TT	TT	CC	TT	TT	CT
SHRSPaS006609	G/A	4	57341428	+	NA	NA	NA	NA	NA	NA	GG	GG	GA	AA	GA	GG	GG	GG	GA	GG	GG	GG	GG	GA	GG	GG	GA	GG	GG	GG	GG	GA	GG	GG	GG	GG	GG	GG	GG	GG	GG	GG	GG	AA	GG	GG	GG	GA	GG
SHRSPaS005016	G/A	4	57412071	+	NA	NA	NA	NA	NA	NA	GA	GG	GG	GG	GG	GG	GG	GG	GG	GG	GA	GG	GG	GA	GG	GG	GG	GG	GG	GA	GG	GG	GG	GG	GG	GG	GG	GG	GG	GG	GG	GG	GA	GG	GG	GG	GG	GG	GA
SHRSPaS006644	G/A	4	57449297	+	NA	NA	NA	NA	NA	NA	GG	GG	GA	AA	GA	GG	GG	GG	GA	GG	GG	GG	GG	GA	GG	GG	GA	GG	GG	GG	GG	GA	GG	GG	GG	GG	GG	GG	GG	GG	GG	GG	GG	AA	GG	GG	GG	GA	GG
SHRSPaS004917	A/G	4	57468829	+	NA	NA	NA	NA	NA	NA	AA	AA	AA	AA	AA	AA	AA	GA	AA	AA	AA	AA	AA	AA	AA	AA	AA	AA	GA	AA	AA	AA	AA	AA	AA	AA	AA	AA	AA	AA	AA	AA	AA	AA	AA	AA	AA	AA	AA
SHRSPaS006445	T/C	4	57601967	+	NA	NA	NA	NA	NA	NA	TT	TT	CT	CC	CT	TT	TT	TT	CT	TT	TT	TT	TT	CT	CT	TT	CT	TT	TT	TT	TT	CT	TT	TT	TT	TT	TT	TT	TT	TT	TT	TT	TT	CC	TT	TT	TT	CT	TT
SHRSPaS006224	T/C	4	57837909	+	NA	NA	NA	NA	NA	NA	TT	TT	CT	CC	CT	TT	TT	CT	CC	TT	TT	TT	TT	CT	CT	CT	CT	TT	TT	TT	CT	CT	TT	TT	TT	TT	TT	TT	TT	TT	TT	TT	CT	CC	TT	CT	TT	CT	CT
SHRSPaS002752	C/T	4	57904803	+	NA	NA	NA	NA	NA	NA	CT	CC	CT	CC	CC	CT	CC	CC	CT	TT	CC	TT	CC	CC	CC	CT	CT	CT	CT	CC	CC	CT	TT	CC	CC	CT	TT	TT	CC	CC	CT	NN	CC	CC	TT	CC	CT	CC	CC
SHRSPaS005080	A/G	4	57941449	+	NA	NA	NA	NA	NA	NA	AA	AA	GA	GG	GA	AA	AA	AA	GA	AA	AA	AA	AA	GA	GA	AA	GA	AA	AA	AA	AA	GA	AA	AA	AA	AA	AA	AA	AA	AA	AA	AA	AA	GG	AA	AA	AA	GA	AA
SHRSPaS004779	T/G	4	57976604	+	NA	NA	NA	NA	NA	NA	GT	TT	TT	TT	TT	TT	GT	TT	TT	TT	GT	TT	TT	GT	GT	TT	TT	TT	GT	GT	TT	TT	TT	TT	TT	TT	TT	TT	TT	TT	TT	TT	TT	TT	TT	TT	TT	TT	GT
SHRSPaS004486	A/C	4	58176500	+	NA	NA	NA	NA	NA	NA	CA	AA	AA	AA	AA	AA	AA	AA	AA	AA	AA	AA	AA	CA	AA	AA	AA	AA	AA	CA	AA	AA	AA	AA	AA	CA	AA	AA	AA	AA	AA	AA	AA	AA	AA	AA	AA	AA	AA
SHRSPaS001480	T/C	4	58178425	+	NA	NA	NA	NA	NA	NA	CT	TT	CT	CC	CC	TT	CT	CT	CC	TT	CT	TT	TT	CC	CC	TT	CT	TT	CT	CT	CT	CT	TT	TT	TT	CT	TT	TT	TT	TT	TT	CT	CT	CC	TT	TT	TT	CC	CT
SHRSPaS002287	A/G	5	119272	+	NA	NA	NA	NA	NA	NA	AA	AA	GA	AA	AA	AA	AA	AA	AA	AA	AA	AA	AA	AA	NN	GA	AA	GG	AA	GA	GA	AA	GG	AA	AA	AA	AA	GG	AA	AA	AA	AA	AA	NN	AA	AA	AA	AA	GA
SHRSPaS001218	T/C	5	120671	+	NA	NA	NA	NA	NA	NA	TT	TT	CT	TT	TT	TT	TT	NN	TT	TT	CT	TT	TT	TT	NN	CT	TT	NN	TT	NN	CC	TT	CC	TT	TT	TT	TT	CC	TT	TT	TT	CT	TT	TT	TT	TT	TT	TT	CT
SHRSPaS001504	G/A	5	383670	+	NA	NA	NA	NA	NA	NA	GA	GG	GA	GG	GG	GA	GG	GA	GG	GG	AA	GA	GG	AA	GA	GA	GG	AA	GA	AA	AA	GG	AA	GG	GA	GA	GG	AA	GG	GA	GA	GA	GA	GG	GA	GG	GG	GA	AA
SHRSPaS002396	A/G	5	452703	+	NA	NA	NA	NA	NA	NA	GA	AA	GA	AA	AA	AA	AA	AA	GG	AA	AA	AA	AA	GG	GA	GA	AA	AA	GA	GA	GG	AA	GA	AA	GA	GA	GG	GA	AA	AA	AA	AA	GA	AA	AA	AA	GG	GG	GA
SHRSPaS001506	C/T	5	1221965	+	NA	NA	NA	NA	NA	NA	CT	CT	CT	TT	TT	CC	CT	CC	TT	TT	CC	CT	CT	CC	CT	CC	TT	TT	CT	CC	CC	CT	CT	CT	CC	CC	TT	CT	CC	CT	CT	CC	CT	TT	CC	CT	TT	CT	TT
SHRSPaS005377	G/A	5	1721262	+	NA	NA	NA	NA	NA	NA	GG	GA	GG	GG	GG	AA	GA	GA	GG	GG	GA	GA	GG	GA	GG	GG	GG	GA	GG	GA	GG	GG	GA	GA	GA	GG	GG	GG	GG	GA	GA	GA	GG	GG	GA	GA	GG	GA	GA
SHRSPaS005468	C/T	5	1725286	+	NA	NA	NA	NA	NA	NA	CC	CT	CC	CC	CC	TT	CT	CC	CC	CC	CT	CT	CC	CT	CC	CC	CC	CT	CC	CT	CC	CC	CT	CT	CT	CC	CC	CC	CC	CT	CT	CC	CC	CC	CT	CT	CC	CC	CT
SHRSPaS006277	T/C	5	1965736	+	NA	NA	NA	NA	NA	NA	TT	TT	CT	TT	CT	TT	TT	TT	TT	TT	TT	TT	TT	CT	CT	CT	TT	TT	TT	TT	TT	TT	CT	TT	TT	TT	TT	TT	TT	TT	TT	TT	TT	TT	TT	TT	TT	TT	TT
SHRSPaS002704	G/A	5	1976337	+	NA	NA	NA	NA	NA	NA	GA	GG	GA	GG	GA	GG	GA	AA	AA	GA	GA	GG	GA	AA	GA	AA	GA	GA	GA	GG	AA	GA	AA	GG	GA	GA	GG	GA	AA	GG	GG	AA	GA	GG	GG	GA	GG	GA	AA
SHRSPaS002068	C/T	5	2031648	+	NA	NA	NA	NA	NA	NA	CC	CC	CT	CC	CC	CC	CC	CC	CC	CC	CC	CC	CC	CT	CC	CT	CC	CC	CC	CT	CC	CC	CT	CC	CC	CC	CC	CC	CC	CC	CC	CC	CC	CC	CC	CC	CC	CC	CC
SHRSPaS005609	C/A	5	2076449	+	NA	NA	NA	NA	NA	NA	CC	CA	CC	CC	CC	AA	CA	CC	CC	CC	CA	AA	CC	CC	CC	CC	CC	CC	CC	CA	CC	CC	CC	CA	CA	CC	CC	CC	CC	CC	CA	CC	CC	CC	CA	CA	CC	CC	CC
SHRSPaS002498	A/G	5	2078010	+	NA	NA	NA	NA	NA	NA	AA	AA	GA	AA	AA	AA	AA	AA	AA	AA	AA	AA	AA	GA	AA	GG	AA	AA	GA	GA	GA	AA	GA	AA	AA	GA	AA	AA	AA	AA	AA	AA	AA	AA	AA	AA	AA	AA	GA
SHRSPaS006454	G/A	5	2308000	+	NA	NA	NA	NA	NA	NA	GG	GG	GA	GG	GA	GG	GG	GG	GG	GG	GG	GG	GG	GA	GA	GA	GA	GA	GG	GA	GG	GG	AA	GG	GG	GA	GG	GG	AA	GG	GG	GG	GG	GG	GG	GG	GG	GG	GA
SHRSPaS003410	C/T	5	2503046	+	NA	NA	NA	NA	NA	NA	CT	CC	CC	CC	CC	CC	CT	CC	CC	CC	CT	CC	CC	CC	CC	CC	CC	CC	CC	CC	TT	CT	CC	CC	CC	CC	CC	CC	CC	CC	CC	CC	CT	CC	CC	CC	CC	CC	CC
SHRSPaS001336	G/A	5	2536375	+	NA	NA	NA	NA	NA	NA	GG	GG	GA	GG	GA	GG	GG	GA	GG	GG	GG	GG	GG	GG	GA	GG	GG	GG	GG	GG	GG	GG	GG	GG	GG	GG	GG	GG	GG	GG	GG	GA	GG	GG	GG	GG	GG	GA	GG
SHRSPaS004659	T/C	5	2760997	+	NA	NA	NA	NA	NA	NA	TT	TT	CT	TT	CT	TT	TT	TT	TT	TT	TT	TT	TT	TT	CT	TT	TT	TT	CT	CT	TT	TT	CT	TT	TT	CT	TT	CT	TT	TT	TT	TT	TT	TT	TT	TT	TT	TT	CT
SHRSPaS003407	C/T	5	2804616	+	NA	NA	NA	NA	NA	NA	CT	CC	CC	CC	CC	CC	CC	CC	CC	CC	CC	CC	CC	CC	CC	CC	CC	CC	CC	CC	CT	CT	CC	CC	CC	CT	CC	CC	CC	CC	CC	CC	CC	CC	CC	CC	CC	CC	CC
SHRSPaS006036	A/G	5	2851290	+	NA	NA	NA	NA	NA	NA	AA	GA	AA	AA	AA	AA	AA	AA	AA	GA	AA	AA	GG	AA	AA	GA	AA	AA	AA	AA	AA	AA	AA	GA	AA	AA	GG	GA	AA	GA	GA	AA	GA	AA	GA	AA	AA	AA	AA
SHRSPaS005840	C/A	5	2880077	+	NA	NA	NA	NA	NA	NA	CC	CA	CC	CC	CC	CC	CC	CC	CC	CA	CA	CC	AA	CC	CC	CA	CC	CC	CC	CC	CC	CC	CC	CA	CC	CC	CA	CA	CC	CA	CA	CC	CA	CC	CA	CC	CA	CC	CC
SHRSPaS001575	C/T	5	3022016	+	NA	NA	NA	NA	NA	NA	CT	CT	CC	CC	CT	TT	CT	CT	CC	CC	CT	TT	CC	CT	CT	CT	CT	CT	CT	TT	TT	CT	CC	CT	TT	CT	CC	CT	TT	CC	CT	CT	CT	CC	CT	TT	CC	CT	CT
SHRSPaS001758	C/A	5	3078362	+	NA	NA	NA	NA	NA	NA	CA	CA	CA	CA	CA	CC	CA	CC	AA	AA	CA	CC	CA	AA	CA	CA	CA	CC	CC	CC	AA	AA	CC	CA	CC	CC	CA	AA	CC	CA	CA	CC	CA	AA	CA	CA	AA	CC	CC
SHRSPaS005920	A/G	5	3234761	+	NA	NA	NA	NA	NA	NA	AA	GA	AA	AA	AA	GG	GA	AA	AA	AA	GA	GG	GA	AA	AA	AA	GA	GG	GA	GA	AA	AA	AA	GA	GA	GA	AA	AA	GA	GA	GA	AA	AA	AA	GA	GA	AA	AA	GA
SHRSPaS004476	T/C	5	3277209	+	NA	NA	NA	NA	NA	NA	CT	TT	TT	CC	CT	TT	TT	TT	CC	TT	TT	TT	TT	TT	CT	TT	TT	TT	TT	TT	TT	CC	TT	TT	TT	TT	CT	TT	TT	TT	TT	TT	TT	CC	TT	TT	TT	TT	TT
SHRSPaS006589	G/A	5	3277770	+	NA	NA	NA	NA	NA	NA	GG	GG	GA	GG	GG	GG	GG	GG	GG	GA	GG	GG	AA	GG	GG	GG	GG	GG	GG	GG	GG	GG	GG	GA	GG	GG	GA	GA	GG	GG	GA	GG	GA	GG	GA	GG	GG	GG	GG
SHRSPaS006949	T/C	5	3278247	+	NA	NA	NA	NA	NA	NA	TT	CT	TT	TT	TT	CC	CT	TT	TT	TT	CT	CC	TT	TT	TT	TT	CT	CC	CT	CT	TT	TT	TT	CT	CT	CT	TT	TT	TT	CC	CT	TT	TT	TT	CT	CT	TT	TT	CT
SHRSPaS004965	A/G	5	3278769	+	NA	NA	NA	NA	NA	NA	GA	AA	AA	GG	GA	AA	AA	AA	AA	AA	AA	AA	AA	AA	GA	AA	AA	AA	AA	AA	AA	GG	AA	AA	AA	AA	AA	AA	AA	AA	AA	AA	AA	GA	AA	AA	AA	AA	AA
SHRSPaS006148	C/A	5	3371175	+	NA	NA	NA	NA	NA	NA	CC	CA	CA	CC	CC	CC	CA	CC	CC	CC	CC	CC	CA	CC	CC	CC	CA	CC	CC	CC	CC	CC	CC	CC	CC	CC	CA	CC	CC	CC	CC	CC	CC	CC	CC	CC	CA	CC	CC
SHRSPaS003839	T/C	5	3375407	+	NA	NA	NA	NA	NA	NA	TT	TT	TT	TT	TT	TT	TT	TT	CC	TT	CT	TT	TT	CT	TT	CT	TT	TT	CT	TT	CC	TT	TT	TT	CT	TT	CT	TT	TT	TT	TT	TT	CT	TT	TT	TT	TT	CT	CT
SHRSPaS006650	C/T	5	3814631	+	NA	NA	NA	NA	NA	NA	TT	CC	CT	TT	TT	CC	CC	CT	CT	CT	CT	CC	CC	TT	TT	TT	CT	CC	CT	CT	TT	TT	CT	CC	CT	CT	CT	CT	CC	CC	CC	CT	CT	TT	CC	CC	TT	TT	CT
SHRSPaS006022	A/G	5	3819069	+	NA	NA	NA	NA	NA	NA	AA	GA	GA	AA	AA	AA	AA	AA	AA	AA	AA	AA	NN	AA	AA	AA	AA	AA	AA	AA	AA	AA	AA	AA	AA	AA	GA	AA	AA	AA	AA	AA	AA	AA	AA	AA	GG	AA	AA
SHRSPaS004552	A/G	5	3824589	+	NA	NA	NA	NA	NA	NA	GA	AA	AA	GG	GA	AA	AA	AA	AA	GA	AA	AA	AA	AA	GA	AA	AA	AA	AA	AA	AA	GG	AA	AA	AA	AA	AA	AA	AA	AA	AA	AA	AA	GG	AA	AA	AA	AA	AA
SHRSPaS005839	A/G	5	3881660	+	NA	NA	NA	NA	NA	NA	AA	GA	GA	AA	AA	GG	GA	GA	AA	GA	GA	GG	GG	AA	AA	AA	GA	GG	GA	GA	AA	AA	GA	GG	GA	GA	AA	GA	GG	GG	GG	GA	GA	AA	GG	GA	AA	AA	GA
SHRSPaS005403	T/C	5	4093459	+	NA	NA	NA	NA	NA	NA	TT	TT	CT	TT	TT	TT	TT	TT	TT	TT	TT	TT	CT	TT	TT	TT	CT	TT	TT	TT	TT	TT	TT	TT	TT	TT	CT	TT	TT	TT	TT	TT	TT	TT	TT	TT	CT	TT	TT
SHRSPaS005268	C/T	5	4209372	+	NA	NA	NA	NA	NA	NA	CC	CC	CT	CC	CC	CC	CC	CT	CC	CC	CC	CC	CC	CT	CC	CT	CC	CC	CC	CC	CT	CC	CT	CC	CC	CC	CC	CT	CC	CC	CC	CT	CT	CC	CC	CC	CC	CC	CC
SHRSPaS003401	C/T	5	4255497	+	NA	NA	NA	NA	NA	NA	CT	CC	CC	CT	CC	CC	CC	CC	CC	CC	CC	CC	CC	CC	CC	CC	CC	CC	CC	CC	CC	CT	CC	CC	CC	CC	CC	CC	CC	CC	CC	CC	CC	CC	CC	CC	CC	CC	CC
SHRSPaS004964	A/G	5	4487219	+	NA	NA	NA	NA	NA	NA	GA	AA	AA	AA	AA	GA	AA	AA	AA	AA	GA	GA	AA	AA	AA	GA	AA	AA	AA	GA	AA	AA	AA	AA	AA	AA	AA	AA	AA	AA	GA	AA	AA	AA	AA	AA	AA	GA	AA
SHRSPaS005802	G/A	5	4545758	+	NA	NA	NA	NA	NA	NA	GG	GA	GA	GG	GG	GA	AA	GG	GG	GG	GG	GA	GG	GG	GG	GG	GA	AA	GA	GG	GG	GG	GG	GA	GA	GA	GG	GA	GA	AA	GG	GG	GG	GG	GG	GA	GA	GG	GA
SHRSPaS001934	A/G	5	4877171	+	NA	NA	NA	NA	NA	NA	GA	AA	GA	AA	GA	GA	AA	GG	AA	GA	GG	GA	GA	GA	GA	AA	AA	AA	AA	GA	AA	AA	GG	GA	AA	AA	GA	AA	AA	AA	GA	GG	GA	AA	GG	AA	AA	AA	AA
SHRSPaS004351	G/T	5	4882721	+	NA	NA	NA	NA	NA	NA	GT	GG	GG	TT	GT	GG	GG	GG	GG	GT	GG	GG	GG	GG	GT	GG	GG	GG	GG	GG	GG	TT	GG	GG	GG	GG	GG	GG	GG	GG	GG	GG	GG	TT	GG	GG	GG	GT	GG
SHRSPaS002837	C/T	5	4921508	+	NA	NA	NA	NA	NA	NA	CC	CT	CC	CC	CC	CC	CC	CC	CC	CT	CT	CC	CC	CC	CC	CC	CC	CC	CC	CC	CC	CC	CC	CC	CC	CT	CC	CC	CC	CC	CC	CC	CT	CC	CC	CC	CC	CC	CC
SHRSPaS002572	G/A	5	4946310	+	NA	NA	NA	NA	NA	NA	GA	GA	GG	GG	GG	GG	GG	GA	AA	GA	GA	GG	GG	GG	GG	GA	GG	GG	GA	GG	GA	GG	GG	GG	GG	GA	AA	GG	GG	GG	GG	GA	GA	GG	GG	GG	GG	GG	GA
SHRSPaS006610	C/A	5	5122643	+	NA	NA	NA	NA	NA	NA	CC	CA	CA	CC	CC	CA	CA	CC	CC	CC	CC	CA	CC	CC	CC	CC	CA	AA	CA	CC	CC	CC	CC	CA	CA	CA	CA	CA	CC	AA	CA	CC	CC	CC	CC	CA	CC	CC	CA
SHRSPaS001935	T/C	5	5321255	+	NA	NA	NA	NA	NA	NA	TT	CT	CT	TT	TT	CC	CT	TT	TT	CT	CC	CC	TT	TT	NN	TT	CT	CC	CT	CT	CT	TT	TT	CT	CT	CT	TT	CT	CT	CC	CT	TT	TT	TT	CT	CT	CT	TT	CT
SHRSPaS004158	C/A	5	5335453	+	NA	NA	NA	NA	NA	NA	CC	CC	CC	CC	CC	CC	CC	CC	CC	CC	CA	CC	CA	CC	CC	CC	CC	CA	AA	CA	AA	CC	CC	CC	CA	AA	CC	AA	CC	CC	CA	CC	CA	CC	CC	CC	CC	CC	CA
SHRSPaS001283	A/C	5	5383552	+	NA	NA	NA	NA	NA	NA	CA	CA	AA	CC	CA	AA	CA	CA	CA	AA	AA	AA	CC	AA	CA	CA	CA	AA	AA	AA	AA	CC	CA	CA	AA	AA	CC	AA	AA	AA	CA	CA	CA	CC	CA	CA	AA	CA	AA
SHRSPaS005970	A/G	5	5436608	+	NA	NA	NA	NA	NA	NA	AA	AA	GA	AA	AA	AA	AA	AA	AA	AA	AA	AA	AA	AA	GA	AA	AA	AA	AA	AA	AA	AA	GA	AA	AA	GA	AA	AA	AA	AA	AA	AA	AA	AA	AA	AA	AA	GA	AA
SHRSPaS001443	C/T	5	5469898	+	NA	NA	NA	NA	NA	NA	CT	CT	CT	TT	CT	TT	CT	CC	CC	CC	CT	TT	CC	CC	CT	CC	TT	CT	CC	CT	CC	TT	CC	CT	CT	TT	CC	CC	CT	TT	CC	CC	CC	TT	CT	TT	CC	CT	CT
SHRSPaS003164	T/C	5	5526866	+	NA	NA	NA	NA	NA	NA	CT	TT	TT	CC	CT	TT	TT	TT	CC	CT	CT	CT	TT	TT	CT	CC	CT	CT	CT	CC	TT	CC	TT	TT	TT	CT	CT	CC	CT	TT	CT	TT	CT	CC	TT	TT	TT	CC	TT
SHRSPaS005098	C/T	5	5579567	+	NA	NA	NA	NA	NA	NA	CT	CT	CT	CT	CT	CT	TT	CC	CC	CT	CC	CT	CC	CC	CC	TT	CT	CT	CT	CT	TT	CT	CT	CT	CT	CC	CT	CC	CT	TT	CC	CC	CT	CC	CC	CT	CC	CC	TT
SHRSPaS001716	G/A	5	6134769	+	NA	NA	NA	NA	NA	NA	GA	GA	GA	GG	GA	GA	AA	GA	GG	GA	GG	AA	AA	GG	GG	GG	GA	AA	GA	GA	GG	GG	GA	AA	GA	GG	GG	GA	GA	AA	AA	GG	GG	GA	GG	AA	AA	GA	GA
SHRSPaS006545	C/T	5	6252147	+	NA	NA	NA	NA	NA	NA	CC	CT	CC	CC	CC	CT	CC	CT	CC	CC	CT	CC	CC	CC	CC	CC	CC	CC	CT	CC	CC	CC	CC	CC	CC	CT	CT	CC	CT	CC	CC	CT	TT	CC	TT	CC	CC	CC	NN
SHRSPaS002161	G/A	5	6387387	+	NA	NA	NA	NA	NA	NA	GG	GG	GA	GG	GG	GG	GG	GA	GG	GG	GA	GG	GG	GG	GA	GA	GG	GG	GG	GA	GA	GG	GA	GG	GG	GA	GG	GG	GG	GG	GG	GG	GG	GG	GG	GG	GG	GA	GG
SHRSPaS002282	T/C	5	6813005	+	NA	NA	NA	NA	NA	NA	TT	CT	TT	TT	CT	CT	CC	TT	TT	CT	CT	CC	CC	CT	CT	CT	TT	CT	CT	CT	CT	TT	TT	CC	CT	TT	TT	CT	TT	TT	CC	TT	TT	CT	TT	CC	CC	TT	TT
SHRSPaS006282	C/T	5	6813933	+	NA	NA	NA	NA	NA	NA	CC	CT	CC	CC	CC	CC	CC	TT	CC	CC	CC	CC	CC	CC	CC	CC	CC	CC	CC	CC	CC	CC	CC	CC	CC	CT	CC	CC	CC	CC	CC	CT	CT	CC	TT	CC	CC	CT	CT
SHRSPaS005555	G/T	5	7250118	+	NA	NA	NA	NA	NA	NA	GG	GG	GT	GG	GT	GG	GG	GT	GG	GG	GG	GT	GT	GT	GG	GG	GG	GG	GT	GT	TT	GG	GT	GG	GT	GT	GG	GT	GT	GG	GG	GG	GT	GG	GG	GG	TT	GG	GT
SHRSPaS003136	G/A	5	7299725	+	NA	NA	NA	NA	NA	NA	GA	GG	GG	AA	GA	GG	GG	GG	GG	GG	GG	GG	GG	GG	GA	GG	GG	GG	GG	GG	GG	GA	GG	GG	GG	GG	GG	GG	GG	GG	GG	GG	GG	GA	GG	GG	GG	GG	GG
SHRSPaS005690	G/A	5	7313261	+	NA	NA	NA	NA	NA	NA	GG	AA	GA	GG	GG	AA	NN	GA	GG	GG	GA	GG	GG	GG	GG	GG	GA	GA	GG	GG	GG	GG	GA	GA	GA	GA	GG	GG	GG	AA	GG	GA	GG	GG	AA	GA	GG	GG	GA
SHRSPaS001711	G/T	5	7331829	+	NA	NA	NA	NA	NA	NA	GG	GG	GT	GG	GT	GG	GT	GT	TT	GT	GT	GT	TT	TT	GG	TT	GG	GT	TT	GT	TT	GG	GT	GT	GT	GT	GG	GT	GT	GG	GT	GT	GT	GG	GG	GG	TT	GT	GT
SHRSPaS002894	A/G	5	7942983	+	NA	NA	NA	NA	NA	NA	AA	GA	GA	AA	GA	AA	AA	GG	AA	AA	GA	GA	AA	GG	GA	GG	AA	AA	AA	GA	GG	AA	GA	AA	GA	GG	AA	GA	GA	AA	GA	GG	GA	AA	GA	AA	GA	GA	GG
SHRSPaS005983	G/T	5	8204643	+	NA	NA	NA	NA	NA	NA	GG	GT	GT	GG	GG	TT	GT	GG	GG	GG	GT	GG	GT	GG	GG	GG	GT	GT	GG	GG	GG	GG	GT	GT	GT	GG	GG	GG	GG	TT	GG	GG	GG	GG	GG	GT	GG	GG	GG
SHRSPaS005743	A/C	5	8227306	+	NA	NA	NA	NA	NA	NA	AA	CA	CA	AA	AA	CC	CA	AA	AA	AA	CA	AA	CA	AA	AA	AA	CA	CA	AA	CA	AA	AA	CA	CC	CA	AA	AA	CA	AA	CC	AA	AA	CA	AA	AA	CC	AA	AA	AA
SHRSPaS001478	G/A	5	8740611	+	NA	NA	NA	NA	NA	NA	GG	GG	GA	GG	GA	GG	GA	GA	GG	GG	GA	GA	GA	AA	GA	AA	GG	GG	GA	GA	AA	GG	GA	GG	GA	GA	GG	GA	GA	GG	GG	GG	GA	GG	GA	GG	GG	GA	GA
SHRSPaS001350	A/C	5	8995944	+	NA	NA	NA	NA	NA	NA	CA	AA	CA	CC	CA	AA	AA	AA	AA	CA	AA	AA	AA	AA	CA	AA	CA	AA	CA	CA	CC	CA	CA	AA	CA	CA	AA	CA	AA	AA	AA	AA	AA	CC	AA	AA	AA	AA	AA
SHRSPaS002783	A/G	5	9145117	+	NA	NA	NA	NA	NA	NA	GA	AA	GA	GG	GA	AA	AA	AA	AA	GA	AA	AA	AA	AA	GA	GA	GA	AA	AA	GA	GA	GA	GA	AA	AA	GA	AA	AA	AA	AA	AA	AA	GA	GG	AA	AA	AA	AA	GA
SHRSPaS003922	C/A	5	9256765	+	NA	NA	NA	NA	NA	NA	CA	CC	CC	CA	CC	CC	CC	CC	CC	CC	CA	CC	CC	CA	CC	CC	CC	CC	CA	CC	CC	CA	CC	CC	CC	CC	CC	CC	CC	CC	CC	CC	CC	CC	CC	CC	CC	CC	CC
SHRSPaS001267	G/A	5	9260634	+	NA	NA	NA	NA	NA	NA	GG	GG	GA	GG	GA	GG	GA	GA	GG	GG	GG	GG	GG	GA	GA	GA	GG	GG	GG	GA	AA	GG	GA	GG	GA	GA	GG	GA	GG	GG	GG	GA	GA	GG	GG	GG	GG	GA	GA
SHRSPaS005535	T/C	5	9317198	+	NA	NA	NA	NA	NA	NA	TT	CC	CT	TT	TT	CC	CT	TT	TT	TT	CT	TT	TT	TT	TT	TT	TT	CT	TT	TT	TT	TT	CT	CC	CT	TT	TT	TT	CC	CC	TT	CT	TT	TT	TT	CC	TT	TT	TT
SHRSPaS002631	T/C	5	9342136	+	NA	NA	NA	NA	NA	NA	TT	TT	CT	TT	CT	TT	CT	CT	TT	TT	CT	TT	TT	CC	CT	TT	TT	TT	CT	CT	CC	TT	CT	TT	CT	CT	TT	CT	TT	TT	TT	TT	CT	TT	TT	TT	TT	CT	CT
SHRSPaS005233	C/T	5	9379558	+	NA	NA	NA	NA	NA	NA	TT	TT	CT	TT	CT	TT	CT	CT	CC	CT	TT	CC	CT	TT	TT	CC	CT	TT	CT	CC	CT	TT	CT	TT	TT	CT	CC	CT	TT	TT	CT	CT	CT	CT	CC	TT	CC	TT	CC
SHRSPaS001671	A/G	5	9516815	+	NA	NA	NA	NA	NA	NA	AA	AA	GA	AA	GA	AA	AA	AA	AA	AA	GA	AA	AA	GG	GA	GA	AA	AA	GA	GA	GG	AA	GA	AA	GA	GA	AA	GA	AA	AA	AA	GA	GA	AA	AA	AA	AA	GA	GA
SHRSPaS003881	A/G	5	9518785	+	NA	NA	NA	NA	NA	NA	AA	AA	GA	AA	GA	AA	AA	AA	AA	AA	GA	AA	AA	GG	AA	AA	AA	AA	GA	GA	GG	AA	GA	AA	GA	GA	AA	GA	AA	AA	AA	GA	GA	AA	AA	AA	AA	AA	GA
SHRSPaS001468	T/C	5	9671431	+	NA	NA	NA	NA	NA	NA	CC	TT	CT	CC	CT	TT	TT	CT	CC	CC	TT	CT	CC	CT	CT	TT	CC	CT	CT	CT	CT	CC	CT	TT	TT	CT	TT	CT	TT	TT	CT	CT	TT	CC	CT	TT	TT	CT	TT
SHRSPaS005721	C/T	5	10475356	+	NA	NA	NA	NA	NA	NA	CC	CT	CT	CC	CC	CT	CC	CC	CC	CT	CT	CC	CT	CC	CC	CC	CC	TT	CC	CT	CC	CC	CC	CT	CC	CC	CC	CC	CC	CT	CC	CT	CC	CC	CC	CT	CC	CC	CT
SHRSPaS006688	A/G	5	10673672	+	NA	NA	NA	NA	NA	NA	AA	GA	GA	AA	AA	GA	AA	AA	AA	GA	GA	AA	GA	AA	AA	AA	AA	GG	AA	GA	AA	AA	AA	GA	AA	AA	AA	AA	AA	GA	AA	GA	AA	AA	AA	GA	AA	AA	AA
SHRSPaS004622	A/G	5	11003729	+	NA	NA	NA	NA	NA	NA	GA	AA	AA	AA	AA	AA	AA	AA	AA	AA	AA	AA	AA	AA	GA	AA	AA	AA	AA	AA	AA	GA	AA	AA	AA	AA	AA	AA	AA	AA	AA	AA	AA	AA	AA	AA	AA	GA	AA
SHRSPaS006666	A/G	5	11154382	+	NA	NA	NA	NA	NA	NA	AA	AA	GA	AA	GA	AA	AA	GA	AA	AA	GA	AA	AA	AA	AA	AA	AA	AA	AA	GA	GA	AA	GA	AA	GA	GA	AA	AA	AA	AA	AA	GA	AA	AA	AA	AA	GA	GA	AA
SHRSPaS001654	A/C	5	11377929	+	NA	NA	NA	NA	NA	NA	AA	AA	CA	CA	CA	AA	AA	CA	CC	AA	CA	AA	AA	CA	CA	AA	AA	AA	CA	CA	CC	AA	CA	AA	CA	CA	CC	CA	AA	AA	AA	CA	CA	CA	AA	AA	AA	CA	CA
SHRSPaS001700	C/T	5	11378975	+	NA	NA	NA	NA	NA	NA	CT	CC	CT	TT	TT	CC	CC	CT	TT	CC	CT	CC	CC	TT	TT	CC	CT	CC	CT	CT	TT	TT	CT	CC	CT	CT	TT	CT	CC	CC	CC	CT	CT	TT	CC	CC	CC	TT	CT
SHRSPaS002701	T/G	5	11385723	+	NA	NA	NA	NA	NA	NA	GT	TT	GT	GG	GG	TT	TT	GT	GG	TT	GT	TT	TT	GG	GG	TT	GT	TT	GT	GT	GG	GG	GT	TT	GT	GT	GG	GT	TT	TT	TT	GT	GT	GG	TT	TT	TT	GG	GT
SHRSPaS003239	T/G	5	12225004	+	NA	NA	NA	NA	NA	NA	TT	TT	TT	TT	TT	TT	TT	TT	TT	TT	GT	TT	TT	GT	GT	TT	TT	TT	TT	TT	GT	TT	TT	TT	GT	TT	TT	TT	TT	TT	TT	GT	GT	TT	TT	TT	TT	GT	GT
SHRSPaS001919	T/C	5	12251078	+	NA	NA	NA	NA	NA	NA	CT	TT	CT	CC	CC	TT	CT	CT	CC	TT	CT	CT	TT	CC	CC	CC	CT	TT	TT	CT	CC	CT	CT	TT	CT	CT	CC	CT	CT	TT	TT	CT	CT	CC	TT	TT	TT	CC	CT
SHRSPaS006171	A/G	5	12513783	+	NA	NA	NA	NA	NA	NA	AA	GG	GA	AA	GA	GG	GA	GG	GG	GG	GA	AA	GA	AA	GA	AA	AA	GG	AA	GA	GA	AA	GA	GG	GA	AA	GG	GA	AA	GA	GA	GA	GG	GA	GA	GA	GA	AA	GA
SHRSPaS005946	C/T	5	12654325	+	NA	NA	NA	NA	NA	NA	CC	TT	CT	CC	CC	TT	CT	CT	CC	TT	CT	CC	CT	CC	CC	CC	CC	TT	CC	CT	CC	CC	CT	TT	CT	CC	CC	CC	CC	CT	CT	CT	CT	CC	CT	CT	CC	CC	CC
SHRSPaS001470	T/C	5	12678252	+	NA	NA	NA	NA	NA	NA	CT	TT	CT	CT	TT	TT	TT	TT	TT	TT	TT	TT	TT	CT	CT	TT	TT	TT	TT	CT	TT	CT	CT	TT	TT	TT	TT	TT	TT	TT	TT	TT	TT	TT	TT	TT	TT	TT	TT
SHRSPaS001195	C/T	5	12704946	+	NA	NA	NA	NA	NA	NA	CC	TT	CT	TT	CT	TT	CT	CT	CT	TT	CT	CC	CT	CC	CT	CT	CT	TT	CC	CT	CC	CC	CT	TT	CT	CC	CC	CC	CC	CT	CT	CT	CT	TT	CT	CT	CC	CT	CC
SHRSPaS006093	C/T	5	13211423	+	NA	NA	NA	NA	NA	NA	TT	CC	CT	TT	TT	CC	CT	CT	TT	CC	CC	CT	CC	TT	TT	TT	CT	CC	CT	CT	TT	TT	CT	CC	CT	CT	CT	CT	TT	CC	CC	CT	CT	TT	CC	CC	TT	TT	CT
SHRSPaS003039	G/A	5	13390345	+	NA	NA	NA	NA	NA	NA	GA	GG	GA	GG	GG	GG	GA	GA	GG	GG	GG	GA	GG	GG	GG	GA	GG	GG	GA	GA	GG	GA	GA	GG	GG	GG	GG	GG	GG	GG	GG	GG	GG	GG	GG	GG	GA	GG	GG
SHRSPaS001950	C/T	5	13503420	+	NA	NA	NA	NA	NA	NA	CT	CC	CT	CT	CT	CC	CC	CC	CT	CC	CC	CC	CC	CC	CT	CC	CT	CC	CC	CT	CC	CT	CT	CC	CC	CC	CC	CC	CC	CC	CC	CC	CC	CT	CC	CT	CC	CT	CC
SHRSPaS006779	T/C	5	13983141	+	NA	NA	NA	NA	NA	NA	TT	CC	CT	TT	TT	CC	CT	CT	TT	CC	CC	CT	CT	TT	TT	CT	TT	CT	CT	CT	TT	TT	CT	CC	CT	TT	TT	TT	TT	CT	CT	CT	CT	TT	CT	CT	TT	TT	CT
SHRSPaS004729	A/G	5	13986113	+	NA	NA	NA	NA	NA	NA	GA	AA	AA	GG	AA	AA	GA	AA	GA	AA	AA	AA	GA	GG	GA	GA	GG	AA	AA	AA	AA	GA	AA	AA	AA	GA	AA	GA	GG	AA	AA	GA	AA	GG	AA	GA	GA	GA	AA
SHRSPaS005090	T/C	5	14067955	+	NA	NA	NA	NA	NA	NA	CT	TT	CT	TT	TT	TT	TT	CT	TT	TT	TT	TT	TT	TT	TT	TT	TT	TT	TT	CT	TT	CT	CT	TT	TT	TT	CT	TT	TT	TT	TT	TT	TT	TT	TT	TT	CT	TT	TT
SHRSPaS006646	C/A	5	14284903	+	NA	NA	NA	NA	NA	NA	CA	CC	CA	AA	AA	CC	CA	CC	CA	CC	CC	CC	CC	AA	AA	AA	CA	CC	CC	CA	CC	CA	CA	CC	CA	CA	CC	CC	CA	CC	CC	CC	CA	AA	CC	CC	CA	AA	CA
SHRSPaS002039	C/T	5	14653066	+	NA	NA	NA	NA	NA	NA	CT	CC	CT	CC	CC	CT	CC	CT	CC	CC	TT	TT	CC	CC	CC	CT	CC	TT	TT	CT	CC	CT	CC	CC	CC	TT	CC	CC	CT	TT	CT	CT	CC	CC	TT	CT	CT	CC	CC
SHRSPaS005580	G/A	5	14752713	+	NA	NA	NA	NA	NA	NA	GA	GG	GA	GA	GG	GG	GG	GG	AA	GG	GA	GG	GA	GA	GG	AA	GA	GG	GA	GA	AA	GA	GA	GG	GG	GA	AA	GA	GG	GG	GA	GA	GG	GG	GG	GG	GA	GG	GG
SHRSPaS002714	T/C	5	14756199	+	NA	NA	NA	NA	NA	NA	TT	TT	CT	TT	TT	CT	TT	CT	TT	TT	CC	CC	TT	TT	TT	CT	TT	CC	CC	CT	TT	TT	TT	TT	TT	CC	TT	TT	CT	CC	CT	CT	TT	TT	CC	CT	CT	TT	TT
SHRSPaS001868	T/C	5	14765574	+	NA	NA	NA	NA	NA	NA	CT	TT	CT	TT	TT	TT	TT	TT	TT	TT	TT	TT	CT	CT	NN	CT	CT	TT	TT	CT	CC	CT	CT	TT	TT	TT	TT	CT	TT	TT	TT	CT	TT	TT	TT	TT	CT	TT	TT
SHRSPaS001646	C/A	5	14999446	+	NA	NA	NA	NA	NA	NA	CC	CC	CA	CC	CC	CA	CA	CC	CA	CC	CA	AA	CC	CC	CA	CC	CA	AA	CA	CA	CC	CC	CC	CA	CC	CA	CA	CC	CC	AA	CA	CA	CC	CA	AA	CA	CC	CC	CC
SHRSPaS002905	A/G	5	15107851	+	NA	NA	NA	NA	NA	NA	GA	AA	GA	AA	GG	AA	AA	GA	AA	AA	AA	AA	AA	AA	GA	AA	AA	AA	AA	GA	AA	GA	GA	AA	GA	AA	AA	AA	GG	AA	AA	GA	AA	AA	AA	AA	AA	AA	AA
SHRSPaS003991	C/T	5	15136146	+	NA	NA	NA	NA	NA	NA	CC	TT	CC	CC	CC	CT	CT	CT	CC	TT	CC	TT	CT	CC	CC	TT	CC	CT	CT	CC	CC	CC	CT	TT	CT	CT	CC	CC	CC	CT	CT	CC	CT	CC	CC	TT	CC	CT	CT
SHRSPaS003595	C/T	5	15222743	+	NA	NA	NA	NA	NA	NA	CT	CC	TT	CC	TT	CT	CC	CC	CC	CC	TT	CC	CT	CC	CT	CC	CT	CT	CT	TT	CT	CT	CT	CC	CT	CC	CC	TT	CC	CT	CC	CT	CC	CC	TT	CC	CT	CC	CC
SHRSPaS004575	G/A	5	15888918	+	NA	NA	NA	NA	NA	NA	GA	GG	GA	GG	GG	GG	GG	GG	GG	GG	GA	GG	GG	GG	GG	GG	GG	GG	GA	GA	GA	GA	GA	GG	GA	GG	GG	GG	GG	GG	GG	GG	GG	GG	GG	GG	GG	GG	GG
SHRSPaS004507	A/G	5	15902046	+	NA	NA	NA	NA	NA	NA	NN	AA	GG	AA	AA	GA	AA	AA	AA	AA	GG	AA	GA	AA	AA	AA	GA	GA	GA	GG	GA	NN	GA	AA	GA	AA	AA	GA	GG	GA	AA	GA	AA	NN	GG	AA	GA	AA	AA
SHRSPaS002235	G/A	5	16519610	+	NA	NA	NA	NA	NA	NA	GG	AA	GA	GG	GG	AA	AA	GA	GG	AA	GA	GA	GA	GA	GG	GG	GG	AA	GG	GA	GA	GG	GA	GA	GA	GG	GA	GG	GA	GA	GG	AA	AA	GG	AA	GA	GG	GA	AA
SHRSPaS001779	T/C	5	16654903	+	NA	NA	NA	NA	NA	NA	CT	TT	CT	TT	CT	TT	TT	CT	CT	TT	TT	TT	TT	TT	CT	TT	TT	TT	TT	CT	TT	CT	CT	TT	CT	TT	TT	CT	TT	TT	TT	TT	TT	TT	TT	TT	TT	TT	TT
SHRSPaS002443	A/C	5	18040744	+	NA	NA	NA	NA	NA	NA	CA	AA	CA	AA	AA	AA	CA	CA	AA	AA	AA	AA	AA	AA	AA	AA	AA	AA	CA	CA	CA	CA	CA	AA	CA	AA	CA	CA	AA	AA	AA	AA	AA	AA	AA	AA	AA	AA	AA
SHRSPaS003430	C/T	5	18940320	+	NA	NA	NA	NA	NA	NA	CC	CC	CC	CT	CC	CC	CC	CC	CT	CC	CC	CC	CC	CT	CT	CC	CT	CC	CC	CC	CC	CC	CC	CC	CC	CC	CC	CC	CC	CC	CC	CC	CC	CT	CC	CC	CC	CT	CC
SHRSPaS001783	A/G	5	19721167	+	NA	NA	NA	NA	NA	NA	GA	AA	GA	AA	GA	AA	GA	AA	AA	AA	AA	AA	AA	GA	GA	AA	AA	AA	AA	GA	GG	GA	GA	AA	GA	GA	GA	GA	AA	AA	AA	GA	AA	AA	AA	AA	AA	AA	AA
SHRSPaS001372	T/C	5	19952564	+	NA	NA	NA	NA	NA	NA	CT	CT	CC	TT	CT	CT	CT	CC	TT	TT	CT	CT	CT	CT	CT	CT	TT	CT	CC	CC	CC	CT	CT	CT	CC	CC	CC	CT	CC	CT	TT	CC	CT	TT	CT	CT	CT	CT	TT
SHRSPaS001601	C/T	5	20480270	+	NA	NA	NA	NA	NA	NA	CT	CC	CT	CC	CC	CC	CC	CT	CC	CC	CC	CC	CC	CC	CC	CC	CC	CC	CC	CT	CC	CT	CT	CC	CC	CT	CC	CC	CC	CC	CC	CT	CC	CC	CC	CC	CC	CT	CC
SHRSPaS001287	G/T	5	20501917	+	NA	NA	NA	NA	NA	NA	GG	GT	GT	GG	GG	GT	GT	GT	GT	TT	GG	GT	GT	GG	GG	GG	GT	GT	GG	GG	GT	GG	GT	GT	GG	GG	GG	GT	GG	GT	TT	GT	GT	GG	GT	GT	GT	GG	GT
SHRSPaS001099	G/A	5	22530531	+	NA	NA	NA	NA	NA	NA	GA	GG	GA	GG	GA	GG	GG	GG	GG	GG	GA	GG	GG	GG	GA	GG	GG	GG	GA	GA	GG	GA	GA	GG	GA	GA	GG	GA	GG	GG	GG	GG	GA	GG	GG	GG	GG	GG	GA
SHRSPaS002520	G/T	5	22699893	+	NA	NA	NA	NA	NA	NA	GT	GG	GT	GG	GT	GG	GG	GG	GG	GG	GT	GG	GG	GG	GT	GG	GG	GG	GT	GT	GG	GT	GT	GG	GT	GT	GG	GT	GG	GG	GG	GG	GG	GG	GG	GG	GG	GG	GG
SHRSPaS006026	T/C	5	36202974	+	NA	NA	NA	NA	NA	NA	CC	CT	CT	CC	CT	CT	CT	CC	CT	TT	CC	CT	CC	TT	CT	TT	CT	CT	CT	CT	CT	CC	CT	CT	CT	CT	TT	TT	CC	CT	CT	CT	TT	CC	CT	TT	TT	TT	TT
SHRSPaS006151	T/C	5	36469839	+	NA	NA	NA	NA	NA	NA	TT	CT	TT	CT	TT	CT	CT	CC	CC	TT	CC	CT	CC	CC	CT	TT	TT	CT	CC	TT	CT	TT	TT	CT	CC	CC	CC	CT	CC	CT	CT	CT	CT	TT	CT	TT	TT	CC	CT
SHRSPaS003469	A/C	5	36621397	+	NA	NA	NA	NA	NA	NA	CA	AA	AA	CC	CA	AA	CA	CA	CC	AA	AA	AA	AA	CA	CA	CA	CA	AA	AA	AA	AA	CA	AA	AA	AA	AA	AA	AA	AA	AA	AA	AA	AA	CC	AA	CA	AA	CA	AA
SHRSPaS005857	C/T	5	36622184	+	NA	NA	NA	NA	NA	NA	CC	CT	CT	CC	CC	CT	CT	CC	CC	TT	CC	CT	CC	CC	CC	CT	CC	CT	CC	CT	CC	CC	CT	CC	CC	CC	CC	CT	CC	CT	CC	CT	CT	CC	CT	CT	CC	CC	CT
SHRSPaS002483	T/G	5	38563355	+	NA	NA	NA	NA	NA	NA	GT	GG	GT	TT	TT	GG	GT	GG	TT	TT	GG	GT	GG	GT	TT	TT	TT	GT	GG	GT	GT	GT	GT	GT	GG	GG	TT	GT	GG	GG	GT	GT	GT	TT	GT	GT	TT	TT	TT
SHRSPaS005103	T/C	5	38759875	+	NA	NA	NA	NA	NA	NA	TT	CT	TT	TT	TT	CT	TT	CT	TT	TT	CT	CT	CC	TT	TT	TT	TT	CT	CT	TT	TT	TT	TT	CT	CT	CT	TT	TT	CT	CT	CT	TT	TT	TT	CT	TT	CC	TT	TT
SHRSPaS001683	T/C	5	38888314	+	NA	NA	NA	NA	NA	NA	CT	TT	CT	TT	TT	TT	TT	TT	TT	TT	TT	TT	TT	TT	TT	TT	TT	TT	TT	CT	CT	CT	CT	TT	CT	TT	TT	CT	TT	TT	TT	TT	TT	TT	TT	TT	CT	TT	TT
SHRSPaS004579	A/G	5	39008750	+	NA	NA	NA	NA	NA	NA	GA	AA	AA	AA	AA	AA	AA	AA	GA	AA	AA	AA	AA	AA	AA	AA	GA	AA	AA	AA	AA	GA	AA	AA	AA	GA	AA	AA	AA	AA	AA	AA	AA	GA	AA	AA	AA	AA	AA
SHRSPaS001209	C/T	5	39117900	+	NA	NA	NA	NA	NA	NA	CT	CC	CT	CC	CC	CC	CC	CT	CC	CC	CC	CC	CC	CC	CC	CC	CC	CC	CC	CT	CT	CT	CT	CC	CT	CC	CC	CT	CC	CC	CC	CC	CC	CC	CC	CC	CC	CC	CC
SHRSPaS004974	T/C	5	40590657	+	NA	NA	NA	NA	NA	NA	CT	TT	TT	TT	CT	TT	TT	TT	TT	TT	TT	TT	TT	TT	CT	TT	TT	TT	TT	TT	TT	CT	TT	TT	TT	CT	TT	TT	TT	TT	TT	TT	TT	CT	TT	TT	TT	TT	TT
SHRSPaS003846	G/T	5	40593301	+	NA	NA	NA	NA	NA	NA	GT	GG	GG	TT	GT	GG	GG	NN	GT	GG	GT	GG	GG	GT	GT	GG	GT	GG	GT	GG	GG	GT	GG	GG	GG	GT	GG	GG	GG	GG	GG	GG	GG	TT	GG	GG	GG	NN	GG
SHRSPaS003098	T/C	5	42326892	+	NA	NA	NA	NA	NA	NA	CT	TT	CT	TT	CT	TT	TT	TT	TT	TT	CT	TT	TT	CT	CT	TT	CT	TT	CT	CT	CC	CT	CT	TT	TT	TT	TT	TT	TT	TT	TT	TT	TT	TT	TT	TT	TT	TT	TT
SHRSPaS005684	A/G	5	42665681	+	NA	NA	NA	NA	NA	NA	GG	AA	GA	GG	GG	AA	GA	GA	GG	AA	GA	AA	AA	GG	GG	GA	GA	AA	GA	GA	GG	GG	GA	AA	GA	GA	AA	GA	GA	AA	AA	GA	GA	GG	AA	AA	GG	GG	GA
SHRSPaS005681	C/T	5	42667629	+	NA	NA	NA	NA	NA	NA	TT	CC	CT	TT	TT	CC	CC	CT	TT	CC	CT	CC	CC	TT	TT	CC	CT	CC	CT	CT	TT	TT	CT	CC	CT	CT	CC	CT	CT	CC	CC	CT	CT	TT	CC	CC	CC	TT	CT
SHRSPaS002107	C/T	5	43286236	+	NA	NA	NA	NA	NA	NA	CT	CC	CT	CC	CT	CC	CC	CC	CC	CC	CT	CC	CC	CT	CT	CT	CC	CC	CT	CT	TT	CT	CT	CC	CT	CC	CC	CT	CC	CC	CC	CT	CT	CC	CC	CC	CC	CT	CT
SHRSPaS005129	A/G	5	43484541	+	NA	NA	NA	NA	NA	NA	AA	GA	GA	AA	AA	AA	AA	GA	AA	GG	AA	GG	GG	AA	AA	GA	GA	GA	GA	GA	AA	AA	GA	GG	GA	GA	AA	AA	GA	GA	GG	GA	AA	AA	GA	AA	GG	AA	GA
SHRSPaS005066	C/T	5	44752212	+	NA	NA	NA	NA	NA	NA	CC	CT	CC	CC	CC	TT	CT	CC	TT	CC	CT	CC	CC	CC	CC	CT	CC	CC	CT	CC	CC	CC	CC	CC	CC	CC	CC	CC	TT	CT	CC	CC	CT	CC	CC	CT	CT	CC	CC
SHRSPaS006184	A/C	5	44850154	+	NA	NA	NA	NA	NA	NA	AA	CA	AA	AA	AA	AA	CA	CC	AA	AA	AA	CA	CC	AA	AA	AA	AA	CA	AA	AA	AA	AA	AA	CA	CA	CA	AA	AA	AA	CA	CA	AA	AA	AA	CA	AA	CC	AA	AA
SHRSPaS003253	A/G	5	44857042	+	NA	NA	NA	NA	NA	NA	AA	AA	AA	AA	GA	AA	AA	AA	AA	AA	GA	AA	AA	AA	GA	AA	AA	AA	GA	AA	AA	AA	AA	AA	AA	AA	AA	AA	AA	AA	AA	AA	GA	AA	AA	AA	AA	AA	GA
SHRSPaS005427	G/T	5	44857135	+	NA	NA	NA	NA	NA	NA	GG	GT	GG	GG	GG	TT	GT	GG	GG	GG	GT	GG	GG	GG	GG	GG	GG	GG	GT	GG	GG	GG	GG	GG	GG	GG	GG	GG	GG	GT	GG	GG	GG	GG	GG	GT	GG	GG	GG
SHRSPaS001765	A/G	5	45008943	+	NA	NA	NA	NA	NA	NA	GA	GA	AA	GG	GG	AA	AA	GA	AA	AA	GA	GA	GG	GG	GG	GA	GA	GA	GA	AA	GG	GA	AA	GA	GG	GG	GG	GA	AA	GA	GA	AA	GA	GG	GA	AA	GA	GG	GA
SHRSPaS006664	C/T	5	45376584	+	NA	NA	NA	NA	NA	NA	TT	CC	CT	TT	TT	CC	CC	CT	TT	CC	CT	CC	CC	TT	TT	CT	CT	CC	CT	CT	CT	TT	CT	CC	CT	CT	CC	CT	CC	CC	CC	CT	CT	TT	CC	CC	CC	TT	CT
SHRSPaS001065	A/G	5	45968648	+	NA	NA	NA	NA	NA	NA	GA	AA	GA	AA	GA	AA	AA	AA	AA	AA	GA	AA	AA	GA	GA	GG	AA	AA	GA	GA	GG	GA	GA	AA	AA	AA	AA	GA	AA	AA	AA	GA	AA	AA	AA	AA	GA	GA	AA
SHRSPaS004588	C/T	5	46015441	+	NA	NA	NA	NA	NA	NA	CC	CC	CC	CC	CC	CC	CC	CT	CC	CC	CC	CC	CC	CC	CC	CC	CC	CC	CC	CC	CC	CC	CC	CC	CT	CC	CC	CC	CC	CC	CC	CC	CT	CC	CC	CC	CC	CC	CT
SHRSPaS004319	A/G	5	46119352	+	NA	NA	NA	NA	NA	NA	GA	AA	AA	GG	GA	AA	AA	AA	AA	AA	AA	AA	AA	GA	GA	AA	GA	AA	AA	AA	AA	GA	AA	AA	AA	GA	AA	AA	AA	AA	AA	AA	AA	GG	AA	AA	AA	GA	AA
SHRSPaS006468	C/T	5	46119425	+	NA	NA	NA	NA	NA	NA	CT	CC	CT	CC	CC	CC	CC	CC	CC	CC	CC	CC	CC	CT	CT	CC	CC	CC	CT	CT	CT	CT	CT	CC	CC	CC	CC	CT	CC	CC	CC	CT	CC	CC	CC	CC	CC	CC	CC
SHRSPaS005945	T/C	5	46830515	+	NA	NA	NA	NA	NA	NA	TT	CT	CT	TT	TT	CT	TT	CC	TT	TT	CT	TT	CC	TT	TT	TT	TT	CT	TT	TT	TT	TT	TT	CT	CT	CT	TT	TT	TT	CT	CT	TT	TT	TT	CT	TT	TT	TT	TT
SHRSPaS003587	T/C	5	46830708	+	NA	NA	NA	NA	NA	NA	CT	TT	TT	CT	TT	TT	TT	TT	TT	TT	TT	TT	TT	TT	CT	TT	TT	TT	TT	TT	TT	CT	TT	TT	TT	CT	TT	TT	TT	TT	TT	TT	TT	CT	TT	TT	TT	CT	TT
SHRSPaS001097	G/A	5	46923882	+	NA	NA	NA	NA	NA	NA	GA	AA	GA	AA	GA	AA	GA	GA	AA	GG	GA	GA	AA	GA	GA	GG	GA	GA	GA	GA	GG	GA	GG	GA	GA	AA	GG	GA	AA	AA	AA	GA	GG	AA	GA	GA	GG	GA	GG
SHRSPaS001159	T/C	5	46992471	+	NA	NA	NA	NA	NA	NA	CC	TT	CT	CC	CT	TT	TT	CT	TT	TT	TT	TT	TT	CT	CT	TT	CT	TT	TT	CT	CT	CC	CT	TT	CT	CT	TT	CT	TT	TT	TT	CT	CT	CC	TT	TT	TT	CC	CT
SHRSPaS002847	G/T	5	47024003	+	NA	NA	NA	NA	NA	NA	GT	GG	GT	GG	GT	GG	GG	GT	GG	GG	GT	GG	GG	GT	GG	GG	GG	GG	GT	GT	GT	GT	GT	GG	GT	GG	GG	GT	GG	GG	GG	GT	GT	GG	GG	GG	GG	GT	GT
SHRSPaS001160	C/T	5	47097866	+	NA	NA	NA	NA	NA	NA	CC	CT	CC	CC	CC	CT	CT	CC	CC	CC	CC	CT	CC	CC	CT	CC	CC	CC	CC	CC	CT	CC	CC	CC	CC	CC	CC	CC	CC	CT	CC	CT	CC	CC	CC	CT	CC	CC	CC
SHRSPaS003031	A/G	5	47278961	+	NA	NA	NA	NA	NA	NA	GA	AA	GA	AA	AA	AA	AA	AA	AA	AA	AA	AA	AA	AA	AA	AA	AA	AA	AA	GA	GA	GA	GA	AA	AA	AA	AA	GA	AA	AA	AA	GA	AA	AA	AA	AA	AA	AA	AA
SHRSPaS006262	A/C	5	47296163	+	NA	NA	NA	NA	NA	NA	CA	CA	AA	AA	AA	CA	CA	AA	CC	AA	AA	CA	AA	AA	AA	AA	AA	AA	AA	AA	AA	CA	AA	AA	AA	AA	AA	AA	CC	CA	AA	AA	AA	AA	AA	CA	CA	AA	AA
SHRSPaS003288	G/A	5	47600047	+	NA	NA	NA	NA	NA	NA	GG	GG	GG	GA	GG	GG	GG	GG	GG	GG	GG	GG	GG	GG	GA	GG	GA	GG	GG	GG	GG	GG	GG	GG	GG	GG	GG	GG	GG	GG	GG	GG	GG	GA	GG	GG	GG	GA	GG
SHRSPaS002102	G/T	5	47673125	+	NA	NA	NA	NA	NA	NA	GT	GG	GT	GG	GT	GG	GG	GG	GT	GG	GG	GG	GG	GG	GG	GG	GG	GG	GG	GT	TT	GT	GG	GG	GT	GG	GG	GT	GG	GG	GG	GT	GT	GG	GG	GG	GG	GG	GT
SHRSPaS005661	C/T	5	47765664	+	NA	NA	NA	NA	NA	NA	CC	CT	CC	CC	CC	CT	CT	CT	CC	TT	CT	CT	TT	CC	CC	TT	CT	TT	CT	CT	CC	CC	TT	TT	CT	CT	TT	CT	TT	CT	TT	CT	CT	CC	CT	CT	CC	CC	CT
SHRSPaS004857	T/C	5	47823385	+	NA	NA	NA	NA	NA	NA	CT	TT	TT	TT	CT	TT	TT	TT	CT	TT	TT	TT	TT	TT	TT	TT	TT	TT	TT	TT	TT	CT	TT	TT	TT	TT	TT	TT	TT	TT	TT	TT	TT	CT	TT	TT	TT	TT	TT
SHRSPaS003027	G/A	5	47902160	+	NA	NA	NA	NA	NA	NA	GG	GA	GG	GG	GG	GA	GG	GA	GG	GG	GA	GA	AA	GG	GG	GA	GG	GG	GG	GA	GG	GG	GG	AA	GA	GA	GG	GG	GG	GA	AA	GG	GA	GG	GA	GG	GG	GG	GG
SHRSPaS002953	C/T	5	48127529	+	NA	NA	NA	NA	NA	NA	CT	CC	CT	CC	CT	CC	CC	CC	CC	CC	CC	CC	CC	CC	CC	CC	CC	CC	CT	CT	CT	CT	CC	CC	CT	CC	CC	CT	CC	CC	CC	CT	CT	CC	CC	CC	CC	CC	CT
SHRSPaS005834	G/A	5	48238936	+	NA	NA	NA	NA	NA	NA	GG	GG	GA	GG	GG	GG	GG	GG	GG	GG	GA	GG	GG	GG	GA	GG	GG	GG	GG	GG	GA	GG	GG	GG	GG	GG	GG	GG	GA	GA	GG	GG	GG	GG	GG	GG	GG	GG	GG
SHRSPaS005855	C/T	5	48303722	+	NA	NA	NA	NA	NA	NA	CC	CT	CC	CC	CC	CT	CC	CT	CC	CC	CT	CC	TT	CC	CC	CC	CC	CC	CT	CC	CC	CC	CT	CT	CT	CT	CC	CT	CC	CT	CT	CT	CC	CC	CT	CC	CC	CC	CC
SHRSPaS004340	C/A	5	48827032	+	NA	NA	NA	NA	NA	NA	CA	CC	CC	CC	CA	CC	CC	CC	CA	CC	CC	CC	CC	CC	CA	CC	CC	CC	CC	CC	CC	CA	CC	CC	CC	CA	CC	CC	CC	CC	CC	CC	CC	CA	CC	CC	CC	CA	CC
SHRSPaS003523	A/G	5	48913346	+	NA	NA	NA	NA	NA	NA	GA	AA	AA	GA	GA	AA	AA	AA	GA	AA	AA	AA	AA	AA	GA	AA	AA	AA	AA	AA	AA	GA	AA	AA	AA	GA	AA	AA	AA	AA	AA	AA	AA	GA	AA	AA	AA	GA	AA
SHRSPaS005601	C/T	5	49076388	+	NA	NA	NA	NA	NA	NA	CC	CT	CC	CC	CC	CT	TT	CC	CC	TT	CT	TT	CC	CT	CC	CC	CC	TT	CC	CT	CC	CC	CT	CT	CC	CT	CC	CC	CC	CC	CT	CC	CT	CC	CT	CT	CC	CC	CT
SHRSPaS001310	C/T	5	49089237	+	NA	NA	NA	NA	NA	NA	CT	CC	CT	CC	CC	CC	CC	CC	CC	CC	CC	CC	CC	CC	CT	CT	CC	CC	CC	CT	CT	CT	CC	CC	CC	CC	CC	CT	CC	CC	CC	CC	CC	CC	CC	CC	CC	CC	CC
SHRSPaS006318	C/A	5	49276771	+	NA	NA	NA	NA	NA	NA	AA	CC	CA	AA	AA	CC	CC	CA	CA	CC	CC	CC	CC	CA	AA	AA	CA	CC	CA	CA	AA	AA	CC	CC	CA	CA	CA	CA	CC	CC	CC	CA	CA	AA	CC	CC	CA	AA	CA
SHRSPaS003871	A/G	5	49279582	+	NA	NA	NA	NA	NA	NA	AA	AA	AA	GA	GA	AA	AA	AA	AA	AA	AA	AA	AA	AA	GA	AA	GA	AA	AA	AA	AA	AA	AA	AA	AA	AA	AA	AA	AA	AA	AA	AA	AA	GG	AA	AA	AA	GA	AA
SHRSPaS006166	G/A	5	49279766	+	NA	NA	NA	NA	NA	NA	GG	GG	GA	GG	GG	GG	GA	GG	GG	AA	GA	AA	GG	GA	GG	GG	GG	AA	GG	GA	GG	GG	GA	GA	GG	GA	GA	GG	GA	GA	GA	GG	GA	GG	GA	AA	GA	GG	GA
SHRSPaS002137	C/T	5	49402976	+	NA	NA	NA	NA	NA	NA	CT	CC	CT	CC	CT	CC	CC	CC	CC	CC	CC	CC	CC	CC	CC	CC	CC	CC	CC	CT	NN	CT	CC	CC	CT	CC	CC	CT	CC	CC	CC	CC	CC	CC	CC	CC	CC	CC	CC
SHRSPaS001602	G/A	5	49481994	+	NA	NA	NA	NA	NA	NA	GA	GG	GA	GG	AA	GG	GG	GA	GG	GG	GA	GG	GG	GG	GG	GG	GG	GG	GG	GA	GA	GA	GG	GG	GA	GG	GG	GG	GG	GG	GG	GG	GA	NN	GG	GG	GG	GA	GA
SHRSPaS004452	C/T	5	49887382	+	NA	NA	NA	NA	NA	NA	CT	CC	CC	TT	CT	CC	CC	CC	CT	CC	CC	CC	CC	CT	CT	CC	CT	CC	CC	CC	CC	CT	CC	CC	CC	CT	CC	CC	CC	CC	CC	CC	CC	TT	CC	CC	CC	CT	CC
SHRSPaS004254	A/G	5	50178800	+	NA	NA	NA	NA	NA	NA	GA	AA	AA	GG	GA	AA	AA	AA	GA	AA	AA	AA	AA	GA	GA	AA	GA	AA	AA	AA	AA	GA	AA	AA	AA	GA	AA	AA	AA	AA	AA	AA	AA	GG	AA	AA	AA	GA	AA
SHRSPaS006423	C/T	5	50197592	+	NA	NA	NA	NA	NA	NA	TT	CC	CT	TT	TT	CC	CC	CT	CT	CC	CT	CC	CC	TT	TT	CC	CT	CC	CT	CT	TT	TT	CC	CC	CT	CT	CC	CT	CC	CC	CC	CT	CT	TT	CC	CC	CC	TT	CT
SHRSPaS006494	G/A	5	50199211	+	NA	NA	NA	NA	NA	NA	GA	GG	GA	GG	GA	GG	GG	GA	GG	GG	GA	GG	GG	GA	GA	GG	GG	GG	GA	GA	AA	GA	GG	GG	GA	GG	GG	GA	GG	GG	GG	GA	GA	GG	GG	GG	GG	GA	GA
SHRSPaS004333	T/C	5	50200221	+	NA	NA	NA	NA	NA	NA	CT	TT	CT	TT	CT	TT	TT	CT	TT	TT	CT	TT	TT	CT	CT	TT	TT	TT	CT	CT	CC	CT	TT	TT	CT	TT	TT	CT	TT	TT	TT	CT	CT	TT	TT	TT	TT	CT	CT
SHRSPaS002458	T/C	5	50476363	+	NA	NA	NA	NA	NA	NA	CT	TT	CT	TT	CT	TT	TT	CT	CT	TT	CT	TT	TT	CT	CT	TT	TT	TT	CT	CT	CC	CT	TT	TT	CT	TT	TT	CT	TT	TT	TT	CT	CT	TT	TT	TT	TT	CT	CT
SHRSPaS001743	G/A	5	50767335	+	NA	NA	NA	NA	NA	NA	GG	GA	GG	GG	GG	GA	GA	GA	GG	GG	GA	GG	GA	GG	GG	GG	GG	GG	GG	GG	GA	GG	GG	GA	GA	GG	GA	GG	AA	GG	GG	GA	GG	GG	GA	GG	GG	GG	GG
SHRSPaS002046	C/T	5	50831732	+	NA	NA	NA	NA	NA	NA	CT	CC	CT	CC	CC	CC	CC	CT	CC	TT	CC	TT	CT	CC	CC	CT	CT	TT	CC	TT	CC	CT	TT	CT	CC	CT	CT	CT	CC	CC	TT	CC	CT	CC	CT	CT	CT	CC	CT
SHRSPaS002412	C/T	5	51118087	+	NA	NA	NA	NA	NA	NA	TT	CT	TT	TT	CT	CT	CC	CC	CT	CT	CC	CT	CC	CT	CT	CC	TT	CT	CT	CT	CC	TT	CT	CC	CC	CT	CT	CT	CT	TT	CC	CC	CC	TT	CT	CT	CT	CT	CC
SHRSPaS003436	T/C	5	51256690	+	NA	NA	NA	NA	NA	NA	CT	TT	TT	CC	CT	TT	TT	TT	CT	TT	TT	TT	TT	CT	CT	TT	CT	TT	TT	TT	TT	CT	TT	TT	TT	TT	TT	TT	TT	TT	TT	TT	TT	CC	TT	TT	TT	TT	TT
SHRSPaS003686	T/G	5	51474089	+	NA	NA	NA	NA	NA	NA	GT	TT	TT	GG	GG	TT	TT	GT	GG	TT	GT	TT	TT	GG	GG	GT	GT	TT	GT	TT	GG	GT	TT	TT	GT	GT	GT	GT	TT	TT	TT	GT	GT	GG	TT	TT	TT	GG	GT
SHRSPaS001275	A/G	5	51847009	+	NA	NA	NA	NA	NA	NA	GA	GA	GA	AA	AA	GA	GA	AA	GA	GG	AA	GG	GA	AA	AA	GA	GA	GG	AA	GG	AA	GA	GA	GA	AA	GA	GA	GA	GA	GA	GG	AA	GA	AA	GA	GA	GG	AA	GA
SHRSPaS004982	A/G	5	52208309	+	NA	NA	NA	NA	NA	NA	GA	GA	GA	GA	GA	GA	GA	GA	GA	AA	GA	AA	GA	GA	GA	AA	GA	AA	GA	AA	AA	GA	GA	GA	GA	GA	AA	AA	AA	GA	AA	GA	AA	GG	GA	AA	AA	GA	AA
SHRSPaS001338	C/A	5	52228852	+	NA	NA	NA	NA	NA	NA	CA	CA	CA	CA	CC	CA	CA	CC	CC	AA	CC	AA	CA	CC	CC	CA	CA	AA	CC	AA	CC	CA	CA	CA	CC	CA	CA	CA	CA	CA	AA	CC	CA	CC	CA	AA	AA	CC	CA
SHRSPaS002317	G/A	5	52304572	+	NA	NA	NA	NA	NA	NA	GA	GG	GA	GA	GG	GG	GG	GG	GG	GG	GA	GG	GG	GG	GG	GG	GG	GG	GG	GA	GG	GA	GG	GG	GG	GG	GG	GA	GG	GG	GG	GG	GG	GG	GG	GA	GA	GG	GG
SHRSPaS001818	C/A	5	52571748	+	NA	NA	NA	NA	NA	NA	CA	CC	CA	CC	CA	CC	CC	CC	CC	CC	CC	CC	CC	CC	CC	CC	CC	CC	CC	CA	AA	CA	CC	CC	CC	CC	CC	CA	CC	CC	CC	CA	CC	CC	CC	CC	CC	CC	CC
SHRSPaS002088	C/T	5	52636519	+	NA	NA	NA	NA	NA	NA	CT	CC	CT	CC	CT	CC	CC	CC	CC	CC	CT	CC	CC	CT	CC	CC	CC	CC	CT	CT	CT	CT	CC	CC	CC	CC	CC	CT	CC	CC	CC	CT	CC	CC	CC	CC	CC	CC	CC
SHRSPaS001634	A/G	5	52747282	+	NA	NA	NA	NA	NA	NA	GA	AA	GA	AA	GA	AA	AA	AA	AA	AA	GA	AA	AA	GA	AA	AA	AA	AA	GA	GA	GA	GA	AA	AA	AA	AA	AA	GA	AA	AA	AA	GA	AA	AA	AA	AA	AA	AA	AA
SHRSPaS005183	A/G	5	52789972	+	NA	NA	NA	NA	NA	NA	AA	GA	GA	AA	AA	GA	GA	GA	AA	AA	GA	AA	GA	AA	AA	AA	AA	AA	GA	AA	AA	AA	GA	GA	GA	AA	AA	AA	AA	GA	AA	GA	AA	AA	GA	AA	AA	AA	AA
SHRSPaS001517	G/A	5	52852824	+	NA	NA	NA	NA	NA	NA	GA	GG	GA	GG	GG	GG	GG	GA	GG	GG	GA	GG	GG	GG	GG	GG	GG	GG	GG	GA	GG	GA	GG	GG	GG	GG	GG	GG	GG	GG	GG	GG	GG	GG	GG	GG	GG	GG	GG
SHRSPaS004203	T/C	5	53111264	+	NA	NA	NA	NA	NA	NA	CT	TT	TT	CT	CT	TT	TT	TT	CT	TT	TT	TT	TT	CT	CC	TT	CT	TT	TT	TT	TT	CT	TT	TT	TT	CT	TT	TT	TT	TT	TT	TT	TT	CC	TT	TT	TT	CT	TT
SHRSPaS006382	C/T	5	53111325	+	NA	NA	NA	NA	NA	NA	CT	CC	CT	CC	CC	CC	CC	CT	CC	CC	CT	CC	CC	CC	CC	TT	CC	CC	CC	CT	CC	CT	CC	CC	CC	CC	CC	CC	CC	CC	CC	CC	CC	CC	CC	CC	CT	CT	CC
SHRSPaS003585	C/T	5	53335314	+	NA	NA	NA	NA	NA	NA	CT	CC	CC	CT	TT	CC	CC	CC	CT	CC	CT	CC	CC	TT	TT	CC	TT	CC	CT	CC	TT	CT	CC	CC	CT	TT	CC	TT	CC	CC	NN	CT	TT	TT	CC	CC	CC	TT	TT
SHRSPaS001158	G/A	5	53404632	+	NA	NA	NA	NA	NA	NA	GG	AA	GA	GG	GA	GA	GA	AA	GG	GA	GA	GG	GA	GA	GG	GG	GA	GG	AA	GG	AA	GG	AA	AA	AA	GG	GG	AA	GG	AA	GG	AA	GA	GA	GA	GA	GG	GA	GA
[truncated: 2,228 more rows]
[truncated: 83 more columns]

## Sheet: TableS4
Table S4. GWAS resuls for morphometric fruit quality traits of 122 avocado (Persea americana) accessions ussing the BLINK model.
Trait	SNP	Chr	Pos	P.value	MAF	nobs	H&B.P.Value	Effect
boxcox_fruitDiameter	SHRSPaS006331	1	119974	0.249144	0.363636	121	0.988201	-18.2525
boxcox_fruitDiameter	SHRSPaS005916	1	318812	0.669231	0.42562	121	0.992513	-9.78473
boxcox_fruitDiameter	SHRSPaS002454	1	342627	0.217829	0.169421	121	0.985437	-21.7031
boxcox_fruitDiameter	SHRSPaS004383	1	360546	0.549538	0.14876	121	0.991037	-16.5701
boxcox_fruitDiameter	SHRSPaS005335	1	424221	0.356156	0.161157	121	0.988201	15.0348
boxcox_fruitDiameter	SHRSPaS002274	1	453139	0.175402	0.301653	121	0.973225	-17.6842
boxcox_fruitDiameter	SHRSPaS006219	1	631400	0.509975	0.181818	121	0.988201	-10.6466
boxcox_fruitDiameter	SHRSPaS001180	1	1072724	0.592829	0.206612	121	0.992513	9.28146
boxcox_fruitDiameter	SHRSPaS006180	1	1089394	0.789905	0.429752	121	0.992513	-4.88951
boxcox_fruitDiameter	SHRSPaS001899	1	1106442	0.295427	0.371901	121	0.988201	-18.4855
boxcox_fruitDiameter	SHRSPaS005551	1	1595857	0.124679	0.194215	121	0.906391	30.4091
boxcox_fruitDiameter	SHRSPaS005204	1	1612793	0.230951	0.11157	121	0.986982	-23.9093
boxcox_fruitDiameter	SHRSPaS006138	1	1740883	0.045301	0.347107	121	0.836728	-23.5273
boxcox_fruitDiameter	SHRSPaS001884	1	1997936	0.297203	0.165289	121	0.988201	15.4447
boxcox_fruitDiameter	SHRSPaS006205	1	2057155	0.205145	0.231405	121	0.984346	-30.3673
boxcox_fruitDiameter	SHRSPaS004909	1	2214727	0.802418	0.0619835	121	0.992615	-7.99484
boxcox_fruitDiameter	SHRSPaS006909	1	2214858	0.386942	0.42562	121	0.988201	-16.4428
boxcox_fruitDiameter	SHRSPaS002267	1	2566508	0.665533	0.0661157	121	0.992513	11.2644
boxcox_fruitDiameter	SHRSPaS002304	1	2602739	0.64577	0.27686	121	0.992513	-7.16639
boxcox_fruitDiameter	SHRSPaS001028	1	2608188	0.855359	0.0785124	121	0.997577	4.61556
boxcox_fruitDiameter	SHRSPaS003729	1	3025698	0.466868	0.0950413	121	0.988201	20.9042
boxcox_fruitDiameter	SHRSPaS005101	1	3212274	0.181271	0.38843	121	0.975861	27.7874
boxcox_fruitDiameter	SHRSPaS003122	1	3754795	0.466692	0.0702479	121	0.988201	18.3744
boxcox_fruitDiameter	SHRSPaS006023	1	3868847	0.0861162	0.38843	121	0.885467	-21.4022
boxcox_fruitDiameter	SHRSPaS005318	1	4633400	0.939588	0.256198	121	0.999127	-1.12449
boxcox_fruitDiameter	SHRSPaS005116	1	4828964	0.974945	0.0909091	121	0.999671	-0.691175
boxcox_fruitDiameter	SHRSPaS006239	1	5093400	0.966803	0.384298	121	0.999671	1.09172
boxcox_fruitDiameter	SHRSPaS005282	1	5169081	0.43563	0.396694	121	0.988201	16.2827
boxcox_fruitDiameter	SHRSPaS003661	1	5179835	0.117482	0.103306	121	0.906391	41.8565
boxcox_fruitDiameter	SHRSPaS005687	1	5190856	0.420562	0.103306	121	0.988201	16.0627
boxcox_fruitDiameter	SHRSPaS005159	1	5240025	0.599422	0.243802	121	0.992513	-8.72186
boxcox_fruitDiameter	SHRSPaS003077	1	5253616	0.247917	0.0991736	121	0.988201	-26.1333
boxcox_fruitDiameter	SHRSPaS006723	1	5355639	0.911533	0.219008	121	0.999127	1.59891
boxcox_fruitDiameter	SHRSPaS005741	1	5374246	0.413233	0.491736	121	0.988201	13.893
boxcox_fruitDiameter	SHRSPaS001411	1	5421757	0.162133	0.396694	121	0.968745	28.9038
boxcox_fruitDiameter	SHRSPaS005511	1	5688382	0.0388017	0.0702479	121	0.830788	49.4274
boxcox_fruitDiameter	SHRSPaS005811	1	5995947	0.29121	0.177686	121	0.988201	25.0526
boxcox_fruitDiameter	SHRSPaS006577	1	6119727	0.977781	0.31405	121	0.999671	-0.406911
boxcox_fruitDiameter	SHRSPaS001835	1	6254460	0.506985	0.206612	121	0.988201	14.026
boxcox_fruitDiameter	SHRSPaS005396	1	6380333	0.857366	0.301653	121	0.997625	2.83872
boxcox_fruitDiameter	SHRSPaS003282	1	6544913	0.844903	0.0785124	121	0.995973	5.31545
boxcox_fruitDiameter	SHRSPaS003937	1	6679649	0.199806	0.0950413	121	0.984346	-37.0314
boxcox_fruitDiameter	SHRSPaS006020	1	6712788	0.780067	0.442149	121	0.992513	-6.40984
boxcox_fruitDiameter	SHRSPaS002133	1	6714584	0.699515	0.268595	121	0.992513	-8.83718
boxcox_fruitDiameter	SHRSPaS001479	1	7060629	0.099375	0.371901	121	0.906391	-22.1101
boxcox_fruitDiameter	SHRSPaS005923	1	7113698	0.618127	0.0661157	121	0.992513	-13.918
boxcox_fruitDiameter	SHRSPaS006274	1	7128640	0.10885	0.27686	121	0.906391	27.1324
boxcox_fruitDiameter	SHRSPaS004047	1	7128730	0.431967	0.0909091	121	0.988201	-22.9324
boxcox_fruitDiameter	SHRSPaS006463	1	7487750	0.109584	0.450413	121	0.906391	25.5622
boxcox_fruitDiameter	SHRSPaS004310	1	7489576	0.382216	0.128099	121	0.988201	35.8723
boxcox_fruitDiameter	SHRSPaS001796	1	7846654	0.0712915	0.181818	121	0.864875	26.9439
boxcox_fruitDiameter	SHRSPaS004339	1	7890898	1.77194e-05	0.0743802	121	0.0249607	111.049
boxcox_fruitDiameter	SHRSPaS001255	1	7907116	0.707733	0.446281	121	0.992513	-5.03372
boxcox_fruitDiameter	SHRSPaS005842	1	8093602	0.206487	0.0743802	121	0.984346	26.7618
boxcox_fruitDiameter	SHRSPaS001895	1	8406449	0.782901	0.161157	121	0.992513	5.82459
boxcox_fruitDiameter	SHRSPaS003020	1	8639838	0.686688	0.247934	121	0.992513	6.65718
boxcox_fruitDiameter	SHRSPaS004317	1	8708101	0.422164	0.152893	121	0.988201	31.795
boxcox_fruitDiameter	SHRSPaS004592	1	8727295	0.511744	0.0785124	121	0.988201	20.9878
boxcox_fruitDiameter	SHRSPaS006676	1	8727598	0.677448	0.305785	121	0.992513	6.205
boxcox_fruitDiameter	SHRSPaS002400	1	8778432	0.987176	0.227273	121	0.999881	-0.36867
boxcox_fruitDiameter	SHRSPaS006558	1	8823039	0.920768	0.475207	121	0.999127	-1.77271
boxcox_fruitDiameter	SHRSPaS004879	1	8997984	0.426817	0.252066	121	0.988201	-12.5026
boxcox_fruitDiameter	SHRSPaS004059	1	9087958	0.771818	0.0619835	121	0.992513	-7.23177
boxcox_fruitDiameter	SHRSPaS004218	1	9255873	0.621622	0.123967	121	0.992513	10.9722
boxcox_fruitDiameter	SHRSPaS001497	1	9276070	0.234251	0.206612	121	0.986982	25.6729
boxcox_fruitDiameter	SHRSPaS003341	1	9338235	0.99708	0.347107	121	0.999881	0.0620572
boxcox_fruitDiameter	SHRSPaS001015	1	9388249	0.692431	0.235537	121	0.992513	-6.86498
boxcox_fruitDiameter	SHRSPaS002622	1	9437008	0.524742	0.0950413	121	0.988201	14.5002
boxcox_fruitDiameter	SHRSPaS001760	1	9829606	0.260919	0.0743802	121	0.988201	28.5904
boxcox_fruitDiameter	SHRSPaS006369	1	9907663	0.808713	0.22314	121	0.992615	3.73958
boxcox_fruitDiameter	SHRSPaS006608	1	9916805	0.193215	0.169421	121	0.984346	20.7649
boxcox_fruitDiameter	SHRSPaS001439	1	10074306	0.00288391	0.260331	121	0.545777	43.4302
boxcox_fruitDiameter	SHRSPaS002216	1	10212130	0.0474822	0.169421	121	0.836728	-33.6029
boxcox_fruitDiameter	SHRSPaS004239	1	10316058	0.228587	0.132231	121	0.986982	27.8261
boxcox_fruitDiameter	SHRSPaS003647	1	10400572	0.938885	0.103306	121	0.999127	-2.04231
boxcox_fruitDiameter	SHRSPaS006176	1	10619512	0.162757	0.318182	121	0.968745	-18.9763
boxcox_fruitDiameter	SHRSPaS004174	1	10621563	0.844266	0.0826446	121	0.995777	-4.27224
boxcox_fruitDiameter	SHRSPaS001124	1	10750985	0.856136	0.0991736	121	0.997577	-4.25198
boxcox_fruitDiameter	SHRSPaS002070	1	10845583	0.260728	0.161157	121	0.988201	26.833
boxcox_fruitDiameter	SHRSPaS003503	1	11272365	0.130844	0.136364	121	0.92023	-45.959
boxcox_fruitDiameter	SHRSPaS004767	1	11320913	0.475089	0.169421	121	0.988201	16.6104
boxcox_fruitDiameter	SHRSPaS001154	1	11347360	0.958941	0.301653	121	0.999671	-1.02881
boxcox_fruitDiameter	SHRSPaS001551	1	11534074	0.285001	0.198347	121	0.988201	-25.6095
boxcox_fruitDiameter	SHRSPaS001079	1	11817381	0.450308	0.235537	121	0.988201	-20.049
boxcox_fruitDiameter	SHRSPaS002917	1	11918204	0.21133	0.260331	121	0.984346	28.7457
boxcox_fruitDiameter	SHRSPaS004945	1	11930429	0.913139	0.123967	121	0.999127	-3.65956
boxcox_fruitDiameter	SHRSPaS001550	1	11946720	0.736822	0.0743802	121	0.992513	-7.87682
boxcox_fruitDiameter	SHRSPaS001181	1	11980773	0.736822	0.0743802	121	0.992513	-7.87682
boxcox_fruitDiameter	SHRSPaS002037	1	11985211	0.680238	0.219008	121	0.992513	-8.14786
boxcox_fruitDiameter	SHRSPaS002946	1	11986411	0.605571	0.14876	121	0.992513	10.3362
boxcox_fruitDiameter	SHRSPaS006603	1	12078420	0.15516	0.342975	121	0.962857	-21.3877
boxcox_fruitDiameter	SHRSPaS002874	1	12089167	0.495059	0.252066	121	0.988201	16.2861
boxcox_fruitDiameter	SHRSPaS003028	1	12146249	0.7225	0.0826446	121	0.992513	-8.2482
boxcox_fruitDiameter	SHRSPaS001537	1	12159841	0.794063	0.363636	121	0.992513	3.74832
boxcox_fruitDiameter	SHRSPaS006188	1	12380772	0.0979169	0.483471	121	0.906391	31.1889
boxcox_fruitDiameter	SHRSPaS002563	1	12414990	0.867478	0.053719	121	0.998958	-4.6631
boxcox_fruitDiameter	SHRSPaS002191	1	12583820	0.424857	0.0991736	121	0.988201	17.2758
boxcox_fruitDiameter	SHRSPaS006128	1	12677400	0.954856	0.119835	121	0.999671	-1.25016
boxcox_fruitDiameter	SHRSPaS001266	1	12741768	0.957201	0.140496	121	0.999671	-1.22687
boxcox_fruitDiameter	SHRSPaS001830	1	12833808	0.0293012	0.194215	121	0.827062	41.8597
boxcox_fruitDiameter	SHRSPaS004322	1	12858749	0.475389	0.252066	121	0.988201	-13.9475
boxcox_fruitDiameter	SHRSPaS004739	1	12924381	0.205704	0.247934	121	0.984346	30.3595
boxcox_fruitDiameter	SHRSPaS005827	1	12947874	0.412951	0.198347	121	0.988201	13.8747
boxcox_fruitDiameter	SHRSPaS004904	1	13209367	0.452085	0.198347	121	0.988201	-15.9296
boxcox_fruitDiameter	SHRSPaS001414	1	13238754	0.610796	0.0661157	121	0.992513	-14.1875
boxcox_fruitDiameter	SHRSPaS001762	1	13272019	0.114864	0.103306	121	0.906391	32.7784
boxcox_fruitDiameter	SHRSPaS004580	1	13316412	0.640811	0.330579	121	0.992513	8.32041
boxcox_fruitDiameter	SHRSPaS002246	1	13492654	0.266722	0.409091	121	0.988201	-13.813
boxcox_fruitDiameter	SHRSPaS005037	1	13938177	0.817534	0.0991736	121	0.993101	4.27038
boxcox_fruitDiameter	SHRSPaS004997	1	13966462	0.433346	0.27686	121	0.988201	14.4448
boxcox_fruitDiameter	SHRSPaS006389	1	14109254	0.34754	0.322314	121	0.988201	-23.0154
boxcox_fruitDiameter	SHRSPaS001319	1	14140611	0.329536	0.161157	121	0.988201	19.9485
boxcox_fruitDiameter	SHRSPaS005482	1	14242133	0.265909	0.123967	121	0.988201	20.6574
boxcox_fruitDiameter	SHRSPaS005943	1	14274337	0.77479	0.161157	121	0.992513	-5.24938
boxcox_fruitDiameter	SHRSPaS001905	1	14323581	0.289998	0.152893	121	0.988201	-21.3035
boxcox_fruitDiameter	SHRSPaS001837	1	14327055	0.51579	0.479339	121	0.988201	8.37395
boxcox_fruitDiameter	SHRSPaS005357	1	14466566	0.073507	0.334711	121	0.864875	27.3055
boxcox_fruitDiameter	SHRSPaS001280	1	14505239	0.910632	0.157025	121	0.999127	-2.30896
boxcox_fruitDiameter	SHRSPaS005662	1	14511053	0.410894	0.0950413	121	0.988201	-20.5693
boxcox_fruitDiameter	SHRSPaS002375	1	14528692	0.357738	0.18595	121	0.988201	16.6164
boxcox_fruitDiameter	SHRSPaS006570	1	14559555	0.461898	0.190083	121	0.988201	13.215
boxcox_fruitDiameter	SHRSPaS001612	1	14613021	0.488053	0.0867769	121	0.988201	15.8861
boxcox_fruitDiameter	SHRSPaS006938	1	14625051	0.11535	0.27686	121	0.906391	26.941
boxcox_fruitDiameter	SHRSPaS005752	1	14643823	0.0882909	0.334711	121	0.885555	-24.3953
boxcox_fruitDiameter	SHRSPaS001712	1	14683063	0.79512	0.119835	121	0.992513	5.91854
boxcox_fruitDiameter	SHRSPaS002706	1	14704019	0.224428	0.132231	121	0.986982	20.4287
boxcox_fruitDiameter	SHRSPaS004412	1	14964670	0.27564	0.256198	121	0.988201	-18.1079
boxcox_fruitDiameter	SHRSPaS006478	1	14967220	0.388092	0.190083	121	0.988201	17.6429
boxcox_fruitDiameter	SHRSPaS002004	1	15048924	0.360497	0.272727	121	0.988201	13.4102
boxcox_fruitDiameter	SHRSPaS002150	1	15245430	0.309884	0.181818	121	0.988201	-17.8076
boxcox_fruitDiameter	SHRSPaS003186	1	15326781	0.353556	0.0619835	121	0.988201	-26.807
boxcox_fruitDiameter	SHRSPaS001519	1	15407757	0.0764386	0.194215	121	0.864875	-28.2002
boxcox_fruitDiameter	SHRSPaS004432	1	15568737	0.462277	0.140496	121	0.988201	31.0013
boxcox_fruitDiameter	SHRSPaS001994	1	15800000	0.379925	0.14876	121	0.988201	-25.204
boxcox_fruitDiameter	SHRSPaS003612	1	15816604	0.638901	0.289256	121	0.992513	8.70314
boxcox_fruitDiameter	SHRSPaS002580	1	15862748	0.883638	0.0826446	121	0.999127	4.10618
boxcox_fruitDiameter	SHRSPaS005298	1	15905104	0.108321	0.206612	121	0.906391	-23.2263
boxcox_fruitDiameter	SHRSPaS001667	1	16010827	0.323794	0.152893	121	0.988201	-29.2146
boxcox_fruitDiameter	SHRSPaS004074	1	16020927	0.379925	0.14876	121	0.988201	25.204
boxcox_fruitDiameter	SHRSPaS001206	1	16116945	0.827464	0.128099	121	0.994411	-5.62392
boxcox_fruitDiameter	SHRSPaS002075	1	16343707	0.366743	0.14876	121	0.988201	-26.179
boxcox_fruitDiameter	SHRSPaS004525	1	16577157	0.0466308	0.417355	121	0.836728	25.1427
boxcox_fruitDiameter	SHRSPaS005351	1	16607864	0.0227287	0.27686	121	0.793812	29.8468
boxcox_fruitDiameter	SHRSPaS005738	1	16731109	0.561378	0.0991736	121	0.991332	11.6989
boxcox_fruitDiameter	SHRSPaS002517	1	16836445	0.270376	0.128099	121	0.988201	-27.3857
boxcox_fruitDiameter	SHRSPaS003987	1	16857017	0.792854	0.140496	121	0.992513	6.64804
boxcox_fruitDiameter	SHRSPaS001732	1	16911716	0.721197	0.194215	121	0.992513	5.11205
boxcox_fruitDiameter	SHRSPaS003445	1	17070405	0.505799	0.359504	121	0.988201	8.56096
boxcox_fruitDiameter	SHRSPaS005464	1	17107698	0.982265	0.14876	121	0.999671	0.550422
boxcox_fruitDiameter	SHRSPaS001675	1	17118047	0.804934	0.309917	121	0.992615	-3.11739
boxcox_fruitDiameter	SHRSPaS002990	1	17136296	0.617519	0.0909091	121	0.992513	12.032
boxcox_fruitDiameter	SHRSPaS006916	1	17148345	0.947012	0.0867769	121	0.999671	1.56727
boxcox_fruitDiameter	SHRSPaS004921	1	17159675	0.461359	0.053719	121	0.988201	20.4717
boxcox_fruitDiameter	SHRSPaS003156	1	17223658	0.00344044	0.338843	121	0.559203	-39.1699
boxcox_fruitDiameter	SHRSPaS005224	1	17280932	0.928004	0.0578512	121	0.999127	-2.53406
boxcox_fruitDiameter	SHRSPaS004691	1	18154304	0.0045765	0.31405	121	0.568832	36.4844
boxcox_fruitDiameter	SHRSPaS006336	1	18191060	0.166376	0.053719	121	0.973225	-34.4089
boxcox_fruitDiameter	SHRSPaS004141	1	19664903	0.915566	0.119835	121	0.999127	2.82642
boxcox_fruitDiameter	SHRSPaS006490	1	20344293	0.884475	0.326446	121	0.999127	1.99704
boxcox_fruitDiameter	SHRSPaS004710	1	20416942	0.390028	0.128099	121	0.988201	22.162
boxcox_fruitDiameter	SHRSPaS002796	1	20484081	0.737918	0.421488	121	0.992513	-4.46696
boxcox_fruitDiameter	SHRSPaS003423	1	20577661	0.686825	0.161157	121	0.992513	-9.22358
boxcox_fruitDiameter	SHRSPaS005007	1	20625147	0.428736	0.0909091	121	0.988201	-17.8107
boxcox_fruitDiameter	SHRSPaS006979	1	20625921	0.528356	0.11157	121	0.988201	-13.6569
boxcox_fruitDiameter	SHRSPaS004313	1	20646820	0.265699	0.309917	121	0.988201	-13.2018
boxcox_fruitDiameter	SHRSPaS004287	1	20823855	0.352211	0.123967	121	0.988201	28.1188
boxcox_fruitDiameter	SHRSPaS005064	1	20949926	0.226706	0.413223	121	0.986982	-19.1224
boxcox_fruitDiameter	SHRSPaS001286	1	20973951	0.997531	0.144628	121	0.999881	0.0743261
boxcox_fruitDiameter	SHRSPaS003044	1	21085401	0.393965	0.268595	121	0.988201	-11.882
boxcox_fruitDiameter	SHRSPaS001981	1	21119445	0.803346	0.152893	121	0.992615	6.01463
boxcox_fruitDiameter	SHRSPaS001083	1	21143229	0.803346	0.152893	121	0.992615	6.01463
boxcox_fruitDiameter	SHRSPaS004023	1	21265006	0.64419	0.0743802	121	0.992513	11.4304
boxcox_fruitDiameter	SHRSPaS002056	1	21265270	0.222013	0.22314	121	0.985867	19.681
boxcox_fruitDiameter	SHRSPaS002913	1	21340142	0.923213	0.157025	121	0.999127	-2.32444
boxcox_fruitDiameter	SHRSPaS001148	1	21359537	0.632036	0.140496	121	0.992513	-11.2268
boxcox_fruitDiameter	SHRSPaS004891	1	21368092	0.303141	0.0578512	121	0.988201	-28.3473
boxcox_fruitDiameter	SHRSPaS006894	1	21368205	0.30442	0.466942	121	0.988201	-16.4244
boxcox_fruitDiameter	SHRSPaS004223	1	21399924	0.919073	0.107438	121	0.999127	-2.04592
boxcox_fruitDiameter	SHRSPaS006400	1	21400062	0.656279	0.491736	121	0.992513	-7.50252
boxcox_fruitDiameter	SHRSPaS002667	1	21678314	0.514154	0.219008	121	0.988201	-10.5225
boxcox_fruitDiameter	SHRSPaS006934	1	21977643	0.736215	0.132231	121	0.992513	7.51567
boxcox_fruitDiameter	SHRSPaS006781	1	22064591	0.717269	0.491736	121	0.992513	-6.53386
boxcox_fruitDiameter	SHRSPaS003483	1	22185814	0.0958071	0.144628	121	0.905774	-29.1945
boxcox_fruitDiameter	SHRSPaS003915	1	22213494	0.036783	0.421488	121	0.828683	29.9194
boxcox_fruitDiameter	SHRSPaS006536	1	22595184	0.780648	0.433884	121	0.992513	4.09201
boxcox_fruitDiameter	SHRSPaS001130	1	22624381	0.818845	0.285124	121	0.993179	-4.21709
boxcox_fruitDiameter	SHRSPaS003385	1	23119493	0.276579	0.0909091	121	0.988201	-25.1637
boxcox_fruitDiameter	SHRSPaS001534	1	23309489	0.314212	0.123967	121	0.988201	-23.1398
boxcox_fruitDiameter	SHRSPaS004959	1	23322930	0.390116	0.140496	121	0.988201	19.202
boxcox_fruitDiameter	SHRSPaS002478	1	23331500	0.686978	0.173554	121	0.992513	-7.66105
boxcox_fruitDiameter	SHRSPaS001353	1	23807595	0.515294	0.194215	121	0.988201	11.707
boxcox_fruitDiameter	SHRSPaS006876	1	23933302	0.884202	0.169421	121	0.999127	2.31444
boxcox_fruitDiameter	SHRSPaS002125	1	24035760	0.309655	0.177686	121	0.988201	-22.2135
boxcox_fruitDiameter	SHRSPaS006064	1	24146214	0.619744	0.190083	121	0.992513	8.74888
boxcox_fruitDiameter	SHRSPaS003741	1	24146542	0.642578	0.157025	121	0.992513	11.3784
boxcox_fruitDiameter	SHRSPaS001253	1	24208887	0.302502	0.128099	121	0.988201	-20.3098
boxcox_fruitDiameter	SHRSPaS001728	1	24218954	0.37915	0.132231	121	0.988201	-16.8342
boxcox_fruitDiameter	SHRSPaS001119	1	24363669	0.230212	0.413223	121	0.986982	15.8413
boxcox_fruitDiameter	SHRSPaS006896	1	24588320	0.860016	0.206612	121	0.998755	2.68359
boxcox_fruitDiameter	SHRSPaS001844	1	24939959	0.379546	0.466942	121	0.988201	10.6737
boxcox_fruitDiameter	SHRSPaS003332	1	25481661	0.16609	0.0578512	121	0.973225	35.0081
boxcox_fruitDiameter	SHRSPaS001025	1	25518518	0.814683	0.475207	121	0.992615	2.76701
boxcox_fruitDiameter	SHRSPaS003688	1	25607822	4.9081e-06	0.103306	121	0.0103708	84.0454
boxcox_fruitDiameter	SHRSPaS001467	1	25756549	0.25994	0.107438	121	0.988201	-26.2002
boxcox_fruitDiameter	SHRSPaS005571	1	25929849	0.724977	0.157025	121	0.992513	-7.06994
boxcox_fruitDiameter	SHRSPaS002395	1	26219369	0.960208	0.14876	121	0.999671	1.38916
boxcox_fruitDiameter	SHRSPaS002802	1	26237424	0.613571	0.161157	121	0.992513	-12.5641
boxcox_fruitDiameter	SHRSPaS004894	1	26546390	0.11767	0.0826446	121	0.906391	-33.5902
boxcox_fruitDiameter	SHRSPaS002017	1	26564879	0.0545129	0.107438	121	0.836728	-54.9422
boxcox_fruitDiameter	SHRSPaS006053	1	26651875	0.0513783	0.132231	121	0.836728	34.6685
boxcox_fruitDiameter	SHRSPaS002964	1	26655316	0.141564	0.433884	121	0.935656	-18.999
boxcox_fruitDiameter	SHRSPaS001747	1	26688870	0.0404809	0.417355	121	0.836728	-26.8279
boxcox_fruitDiameter	SHRSPaS005241	1	26709290	0.320927	0.264463	121	0.988201	-12.5251
boxcox_fruitDiameter	SHRSPaS005788	1	27014491	0.653662	0.404959	121	0.992513	-5.79802
boxcox_fruitDiameter	SHRSPaS003435	1	27014581	0.944187	0.0661157	121	0.999671	-2.50775
boxcox_fruitDiameter	SHRSPaS001351	1	27200335	0.12275	0.157025	121	0.906391	-39.8258
boxcox_fruitDiameter	SHRSPaS006269	1	27361102	0.728049	0.318182	121	0.992513	5.89695
boxcox_fruitDiameter	SHRSPaS004846	1	27421360	0.858552	0.247934	121	0.997866	-2.9444
boxcox_fruitDiameter	SHRSPaS001975	1	27453111	0.135392	0.152893	121	0.927196	37.5823
boxcox_fruitDiameter	SHRSPaS002312	1	27454677	0.151701	0.119835	121	0.95685	-34.5765
boxcox_fruitDiameter	SHRSPaS005364	1	27571798	0.642619	0.161157	121	0.992513	-8.34266
boxcox_fruitDiameter	SHRSPaS001997	1	27732736	0.322946	0.46281	121	0.988201	-13.4612
boxcox_fruitDiameter	SHRSPaS003717	1	27969366	0.290874	0.053719	121	0.988201	-30.021
boxcox_fruitDiameter	SHRSPaS001518	1	27982249	0.373197	0.140496	121	0.988201	24.8262
boxcox_fruitDiameter	SHRSPaS003945	1	27990824	0.439758	0.11157	121	0.988201	-15.9468
boxcox_fruitDiameter	SHRSPaS002113	1	28046227	0.74252	0.136364	121	0.992513	-5.49049
boxcox_fruitDiameter	SHRSPaS004102	1	28154477	0.163937	0.318182	121	0.973029	22.2819
boxcox_fruitDiameter	SHRSPaS001848	1	28224467	0.0292642	0.421488	121	0.827062	29.1429
boxcox_fruitDiameter	SHRSPaS002170	1	28737976	0.661686	0.495868	121	0.992513	-5.88063
boxcox_fruitDiameter	SHRSPaS002555	1	28738855	0.315826	0.152893	121	0.988201	-27.4055
boxcox_fruitDiameter	SHRSPaS001363	1	28792667	0.315826	0.152893	121	0.988201	-27.4055
boxcox_fruitDiameter	SHRSPaS001456	1	28797790	0.315826	0.152893	121	0.988201	-27.4055
boxcox_fruitDiameter	SHRSPaS006884	1	28972893	0.166798	0.14876	121	0.973225	-39.2671
boxcox_fruitDiameter	SHRSPaS005531	1	29062217	0.367363	0.157025	121	0.988201	-13.9235
boxcox_fruitDiameter	SHRSPaS002582	1	29249470	0.166798	0.14876	121	0.973225	39.2671
boxcox_fruitDiameter	SHRSPaS005352	1	29264758	0.625405	0.0909091	121	0.992513	12.7167
boxcox_fruitDiameter	SHRSPaS001658	1	29273755	0.610165	0.0867769	121	0.992513	12.7283
boxcox_fruitDiameter	SHRSPaS002214	1	29274637	0.227963	0.14876	121	0.986982	33.8132
boxcox_fruitDiameter	SHRSPaS006802	1	29594598	0.139243	0.239669	121	0.929607	-19.4986
boxcox_fruitDiameter	SHRSPaS004503	1	30471090	0.855383	0.0578512	121	0.997577	4.92093
boxcox_fruitDiameter	SHRSPaS001201	1	30747328	0.759815	0.194215	121	0.992513	6.45005
boxcox_fruitDiameter	SHRSPaS003047	1	31101829	0.872659	0.0785124	121	0.999127	3.92533
boxcox_fruitDiameter	SHRSPaS004267	1	31148954	0.324829	0.256198	121	0.988201	17.4465
boxcox_fruitDiameter	SHRSPaS005853	1	31153196	0.116761	0.479339	121	0.906391	34.9895
boxcox_fruitDiameter	SHRSPaS002100	1	31511607	0.23686	0.483471	121	0.988201	17.3376
boxcox_fruitDiameter	SHRSPaS003055	1	31593210	0.647378	0.0619835	121	0.992513	-13.9217
boxcox_fruitDiameter	SHRSPaS005526	1	31807764	0.931717	0.347107	121	0.999127	-1.64883
boxcox_fruitDiameter	SHRSPaS002442	1	32282173	0.706179	0.053719	121	0.992513	10.6044
boxcox_fruitDiameter	SHRSPaS006172	1	32647740	0.00951554	0.181818	121	0.705135	-44.1211
boxcox_fruitDiameter	SHRSPaS003879	1	32648229	0.763763	0.152893	121	0.992513	8.89495
boxcox_fruitDiameter	SHRSPaS006228	1	33883358	0.00738343	0.194215	121	0.705135	39.4291
boxcox_fruitDiameter	SHRSPaS005895	1	33974173	0.315997	0.11157	121	0.988201	18.9169
boxcox_fruitDiameter	SHRSPaS006940	1	35742633	0.978116	0.157025	121	0.999671	-0.484416
boxcox_fruitDiameter	SHRSPaS003319	1	35848163	0.0988383	0.157025	121	0.906391	37.5851
boxcox_fruitDiameter	SHRSPaS001292	1	35926300	0.796355	0.330579	121	0.992615	-3.4854
boxcox_fruitDiameter	SHRSPaS003615	1	35942286	0.838734	0.347107	121	0.995172	3.03205
boxcox_fruitDiameter	SHRSPaS004910	1	35945819	0.825944	0.053719	121	0.994411	6.46489
boxcox_fruitDiameter	SHRSPaS001894	1	35981508	0.638072	0.367769	121	0.992513	6.84798
boxcox_fruitDiameter	SHRSPaS005740	1	36344307	0.654451	0.471074	121	0.992513	-7.05385
boxcox_fruitDiameter	SHRSPaS002475	1	36519865	0.901538	0.0909091	121	0.999127	-2.64418
boxcox_fruitDiameter	SHRSPaS005461	1	37234271	0.526587	0.0661157	121	0.988201	15.6201
boxcox_fruitDiameter	SHRSPaS005115	1	37377689	0.0123362	0.42562	121	0.705135	-59.9124
boxcox_fruitDiameter	SHRSPaS006921	1	38162134	0.228463	0.0950413	121	0.986982	24.3121
boxcox_fruitDiameter	SHRSPaS004375	1	38491452	0.0696319	0.243802	121	0.864875	-37.4059
boxcox_fruitDiameter	SHRSPaS002918	1	38514816	0.59002	0.227273	121	0.992513	10.799
boxcox_fruitDiameter	SHRSPaS003463	1	39981040	0.646706	0.0826446	121	0.992513	-11.3932
boxcox_fruitDiameter	SHRSPaS002885	1	40504787	0.715999	0.466942	121	0.992513	4.66172
boxcox_fruitDiameter	SHRSPaS003104	1	40541296	0.546296	0.123967	121	0.988523	-16.9247
boxcox_fruitDiameter	SHRSPaS002502	1	40685160	0.362059	0.293388	121	0.988201	-25.2465
boxcox_fruitDiameter	SHRSPaS006350	1	41148442	0.408335	0.417355	121	0.988201	20.3812
boxcox_fruitDiameter	SHRSPaS004160	1	41148800	0.865309	0.107438	121	0.998755	5.53599
boxcox_fruitDiameter	SHRSPaS005524	1	42191565	0.513201	0.177686	121	0.988201	12.1413
boxcox_fruitDiameter	SHRSPaS003358	1	44140160	0.468781	0.0867769	121	0.988201	16.4519
boxcox_fruitDiameter	SHRSPaS002508	1	44620750	0.822148	0.268595	121	0.994411	-5.11233
boxcox_fruitDiameter	SHRSPaS002635	1	50950414	0.90023	0.256198	121	0.999127	-2.93389
boxcox_fruitDiameter	SHRSPaS004148	1	51593553	0.986335	0.161157	121	0.999676	-0.512348
boxcox_fruitDiameter	SHRSPaS004890	1	60253963	0.472407	0.0950413	121	0.988201	15.6875
boxcox_fruitDiameter	SHRSPaS005800	1	61338750	0.993185	0.442149	121	0.999881	-0.229919
boxcox_fruitDiameter	SHRSPaS004993	1	63937287	0.749908	0.136364	121	0.992513	-7.5014
boxcox_fruitDiameter	SHRSPaS003200	1	63944375	0.517257	0.0785124	121	0.988201	16.2389
boxcox_fruitDiameter	SHRSPaS004168	1	64351467	0.68485	0.115702	121	0.992513	-10.9763
boxcox_fruitDiameter	SHRSPaS002020	1	64751825	0.929636	0.392562	121	0.999127	1.24814
boxcox_fruitDiameter	SHRSPaS005163	1	65172238	0.688762	0.446281	121	0.992513	-5.95843
boxcox_fruitDiameter	SHRSPaS006657	1	66171405	0.982686	0.268595	121	0.999671	0.297541
boxcox_fruitDiameter	SHRSPaS005701	1	66733903	0.33042	0.227273	121	0.988201	-16.7991
boxcox_fruitDiameter	SHRSPaS001215	1	67307877	0.0759471	0.31405	121	0.864875	-34.9043
boxcox_fruitDiameter	SHRSPaS003980	1	67423963	0.395303	0.173554	121	0.988201	19.2842
boxcox_fruitDiameter	SHRSPaS005771	1	68035552	0.872152	0.0909091	121	0.999127	3.53312
boxcox_fruitDiameter	SHRSPaS006741	1	68497778	0.738564	0.0950413	121	0.992513	-7.41879
boxcox_fruitDiameter	SHRSPaS004670	1	68497868	0.0901627	0.161157	121	0.885731	28.8676
boxcox_fruitDiameter	SHRSPaS006183	1	68527473	0.826703	0.363636	121	0.994411	3.83152
boxcox_fruitDiameter	SHRSPaS002148	1	68531549	0.69351	0.169421	121	0.992513	-6.19063
boxcox_fruitDiameter	SHRSPaS003629	1	68642431	0.273844	0.206612	121	0.988201	23.304
boxcox_fruitDiameter	SHRSPaS005982	1	68707248	0.293771	0.219008	121	0.988201	17.0048
boxcox_fruitDiameter	SHRSPaS003485	1	68766429	0.713853	0.11157	121	0.992513	8.82398
boxcox_fruitDiameter	SHRSPaS001819	1	69211636	0.762291	0.128099	121	0.992513	-7.3962
boxcox_fruitDiameter	SHRSPaS002372	1	69375733	0.779449	0.0661157	121	0.992513	-7.24683
boxcox_fruitDiameter	SHRSPaS001786	1	69395148	0.517152	0.140496	121	0.988201	17.8916
boxcox_fruitDiameter	SHRSPaS002289	1	69647970	0.517152	0.140496	121	0.988201	17.8916
boxcox_fruitDiameter	SHRSPaS003680	1	70050531	0.848179	0.27686	121	0.997292	-2.99424
boxcox_fruitDiameter	SHRSPaS005820	1	70080216	0.613966	0.442149	121	0.992513	13.5242
boxcox_fruitDiameter	SHRSPaS002915	1	70146913	0.685907	0.144628	121	0.992513	11.5856
boxcox_fruitDiameter	SHRSPaS002245	1	70264843	0.685907	0.144628	121	0.992513	-11.5856
boxcox_fruitDiameter	SHRSPaS005444	1	70533341	0.961558	0.421488	121	0.999671	-0.70127
boxcox_fruitDiameter	SHRSPaS004524	1	70587267	0.332786	0.235537	121	0.988201	-20.8311
boxcox_fruitDiameter	SHRSPaS006634	1	70619734	0.573372	0.289256	121	0.991332	-8.07719
boxcox_fruitDiameter	SHRSPaS002480	1	70660026	0.455881	0.169421	121	0.988201	18.7112
boxcox_fruitDiameter	SHRSPaS001944	1	70702201	0.445007	0.152893	121	0.988201	22.2532
boxcox_fruitDiameter	SHRSPaS002001	1	70728996	0.445007	0.152893	121	0.988201	22.2532
boxcox_fruitDiameter	SHRSPaS002586	1	70816843	0.711771	0.260331	121	0.992513	-6.40309
boxcox_fruitDiameter	SHRSPaS003954	1	70828174	0.114905	0.243802	121	0.906391	27.321
boxcox_fruitDiameter	SHRSPaS004381	1	70950135	0.283855	0.0619835	121	0.988201	25.6925
boxcox_fruitDiameter	SHRSPaS002141	1	70995430	0.359631	0.144628	121	0.988201	-27.2826
boxcox_fruitDiameter	SHRSPaS001205	1	71224634	0.567288	0.157025	121	0.991332	-17.5284
boxcox_fruitDiameter	SHRSPaS003016	1	71271155	0.34372	0.268595	121	0.988201	13.861
boxcox_fruitDiameter	SHRSPaS004404	1	71339727	0.591058	0.128099	121	0.992513	17.2302
boxcox_fruitDiameter	SHRSPaS001434	1	71602682	0.776994	0.123967	121	0.992513	-8.35555
boxcox_fruitDiameter	SHRSPaS006729	1	71763186	0.68612	0.309917	121	0.992513	6.28981
boxcox_fruitDiameter	SHRSPaS004653	1	71763267	0.721191	0.214876	121	0.992513	7.87547
boxcox_fruitDiameter	SHRSPaS006655	1	72081259	0.973267	0.152893	121	0.999671	-0.58649
boxcox_fruitDiameter	SHRSPaS003061	1	72332899	0.527051	0.165289	121	0.988201	19.4867
boxcox_fruitDiameter	SHRSPaS005781	1	72481320	0.984206	0.400826	121	0.999671	-0.53713
boxcox_fruitDiameter	SHRSPaS001049	1	72509590	0.528904	0.181818	121	0.988201	16.4989
boxcox_fruitDiameter	SHRSPaS006748	1	72562951	0.437466	0.31405	121	0.988201	11.3066
boxcox_fruitDiameter	SHRSPaS005572	1	72735425	0.527051	0.165289	121	0.988201	-19.4867
boxcox_fruitDiameter	SHRSPaS002793	1	72754739	0.527051	0.165289	121	0.988201	-19.4867
boxcox_fruitDiameter	SHRSPaS005136	1	72789714	0.335202	0.309917	121	0.988201	16.0475
boxcox_fruitDiameter	SHRSPaS002279	1	72952145	0.689218	0.466942	121	0.992513	5.39087
boxcox_fruitDiameter	SHRSPaS006568	1	72995812	0.813162	0.190083	121	0.992615	4.06907
boxcox_fruitDiameter	SHRSPaS005680	1	73186206	0.803891	0.119835	121	0.992615	5.68338
boxcox_fruitDiameter	SHRSPaS005313	1	73379771	0.233601	0.338843	121	0.986982	-21.204
boxcox_fruitDiameter	SHRSPaS003197	1	73419447	0.398098	0.18595	121	0.988201	-12.9275
boxcox_fruitDiameter	SHRSPaS002392	1	73442865	0.663491	0.165289	121	0.992513	-10.8858
boxcox_fruitDiameter	SHRSPaS001302	1	73473302	0.968177	0.247934	121	0.999671	0.664705
boxcox_fruitDiameter	SHRSPaS002729	1	73554127	0.663491	0.165289	121	0.992513	10.8858
boxcox_fruitDiameter	SHRSPaS001026	1	73621053	0.774684	0.471074	121	0.992513	-3.9691
boxcox_fruitDiameter	SHRSPaS002715	1	73795618	0.0646765	0.392562	121	0.864875	-43.2689
boxcox_fruitDiameter	SHRSPaS002172	1	73862255	0.701834	0.169421	121	0.992513	-9.40766
boxcox_fruitDiameter	SHRSPaS006643	1	74072725	0.103488	0.0826446	121	0.906391	45.6575
boxcox_fruitDiameter	SHRSPaS005664	1	74256884	0.1856	0.421488	121	0.978892	35.7275
boxcox_fruitDiameter	SHRSPaS006673	1	74444472	0.345691	0.202479	121	0.988201	15.0492
boxcox_fruitDiameter	SHRSPaS001900	1	74532287	0.628299	0.450413	121	0.992513	-6.27424
boxcox_fruitDiameter	SHRSPaS005615	1	74634352	0.0886483	0.256198	121	0.885555	24.2761
boxcox_fruitDiameter	SHRSPaS002979	1	74851975	0.662011	0.247934	121	0.992513	-8.29751
boxcox_fruitDiameter	SHRSPaS005492	1	74889074	0.887734	0.309917	121	0.999127	2.23769
boxcox_fruitDiameter	SHRSPaS002471	1	74922605	0.403701	0.107438	121	0.988201	19.1989
boxcox_fruitDiameter	SHRSPaS006756	1	75674108	0.57059	0.169421	121	0.991332	-8.7271
boxcox_fruitDiameter	SHRSPaS003996	1	75774764	0.536988	0.0661157	121	0.988523	-17.8696
boxcox_fruitDiameter	SHRSPaS006479	1	75914496	0.0557045	0.458678	121	0.838353	34.7089
boxcox_fruitDiameter	SHRSPaS002919	1	75939116	0.8083	0.0826446	121	0.992615	6.37853
boxcox_fruitDiameter	SHRSPaS005465	1	76049471	0.0117693	0.396694	121	0.705135	-52.7445
boxcox_fruitDiameter	SHRSPaS001473	1	76097980	0.968281	0.0785124	121	0.999671	1.05669
boxcox_fruitDiameter	SHRSPaS002797	1	76196058	0.692615	0.0867769	121	0.992513	10.2387
boxcox_fruitDiameter	SHRSPaS005011	1	76252903	0.224216	0.0991736	121	0.986982	-29.3544
boxcox_fruitDiameter	SHRSPaS001748	1	76291646	0.550875	0.0909091	121	0.991037	15.4553
boxcox_fruitDiameter	SHRSPaS005092	1	76312394	0.118443	0.421488	121	0.906391	31.7162
boxcox_fruitDiameter	SHRSPaS002798	1	76318451	0.492024	0.318182	121	0.988201	-10.4805
boxcox_fruitDiameter	SHRSPaS001264	1	76632776	0.862895	0.334711	121	0.998755	3.05537
boxcox_fruitDiameter	SHRSPaS001052	1	76659438	0.432062	0.181818	121	0.988201	13.7785
boxcox_fruitDiameter	SHRSPaS006044	1	77556785	0.903311	0.161157	121	0.999127	3.25399
boxcox_fruitDiameter	SHRSPaS002838	1	77706299	0.903311	0.161157	121	0.999127	3.25399
boxcox_fruitDiameter	SHRSPaS003583	1	77714425	0.0152846	0.165289	121	0.738747	-50.3546
boxcox_fruitDiameter	SHRSPaS002617	1	77724529	0.0469173	0.326446	121	0.836728	35.5003
boxcox_fruitDiameter	SHRSPaS002935	1	77741952	0.0469173	0.326446	121	0.836728	35.5003
boxcox_fruitDiameter	SHRSPaS006803	1	77929485	0.754696	0.157025	121	0.992513	7.95662
boxcox_fruitDiameter	SHRSPaS001794	1	77999046	0.611467	0.18595	121	0.992513	12.2823
boxcox_fruitDiameter	SHRSPaS001092	1	78054952	0.297257	0.243802	121	0.988201	-17.8241
boxcox_fruitDiameter	SHRSPaS004682	1	78297070	0.231578	0.053719	121	0.986982	-30.1049
boxcox_fruitDiameter	SHRSPaS003223	1	78467744	0.141741	0.227273	121	0.935656	-30.2863
boxcox_fruitDiameter	SHRSPaS006574	1	78789212	0.970957	0.115702	121	0.999671	0.833089
boxcox_fruitDiameter	SHRSPaS005789	1	79156446	0.0684238	0.119835	121	0.864875	-31.8579
boxcox_fruitDiameter	SHRSPaS003868	1	79359363	0.237618	0.285124	121	0.988201	18.0721
boxcox_fruitDiameter	SHRSPaS001087	1	79480202	0.403299	0.495868	121	0.988201	11.4782
boxcox_fruitDiameter	SHRSPaS005121	1	79582617	0.959936	0.0661157	121	0.999671	1.22944
boxcox_fruitDiameter	SHRSPaS005594	1	79596144	0.687538	0.132231	121	0.992513	-6.84949
boxcox_fruitDiameter	SHRSPaS005171	1	79628302	0.86359	0.450413	121	0.998755	3.99832
boxcox_fruitDiameter	SHRSPaS002984	1	80043989	0.296786	0.355372	121	0.988201	-14.3189
boxcox_fruitDiameter	SHRSPaS001347	1	80409314	0.263612	0.301653	121	0.988201	-15.8825
boxcox_fruitDiameter	SHRSPaS002188	1	80653771	0.069136	0.128099	121	0.864875	37.058
boxcox_fruitDiameter	SHRSPaS005731	1	80938725	0.132732	0.491736	121	0.92023	32.4727
boxcox_fruitDiameter	SHRSPaS005039	1	81410656	0.0448354	0.359504	121	0.836728	30.0237
boxcox_fruitDiameter	SHRSPaS003146	1	81623198	0.413992	0.119835	121	0.988201	23.4871
boxcox_fruitDiameter	SHRSPaS001945	1	81764794	0.00900895	0.256198	121	0.705135	67.3741
boxcox_fruitDiameter	SHRSPaS001070	1	81777206	0.00900895	0.256198	121	0.705135	-67.3741
boxcox_fruitDiameter	SHRSPaS003555	1	81923275	0.116104	0.053719	121	0.906391	-45.4721
boxcox_fruitDiameter	SHRSPaS006811	1	81926864	0.108653	0.0702479	121	0.906391	37.8098
boxcox_fruitDiameter	SHRSPaS004461	1	82036016	0.907718	0.14876	121	0.999127	-4.42049
boxcox_fruitDiameter	SHRSPaS006572	1	82036475	0.0218393	0.123967	121	0.790569	45.7807
boxcox_fruitDiameter	SHRSPaS001009	1	82086279	0.0127303	0.305785	121	0.705135	-32.2029
boxcox_fruitDiameter	SHRSPaS004667	1	82088981	0.832784	0.152893	121	0.994858	8.54923
boxcox_fruitDiameter	SHRSPaS006199	1	82117583	0.0600482	0.495868	121	0.845879	28.8025
boxcox_fruitDiameter	SHRSPaS003648	1	82292987	0.224463	0.0950413	121	0.986982	-27.2327
boxcox_fruitDiameter	SHRSPaS004805	1	82626476	0.640588	0.235537	121	0.992513	7.8572
boxcox_fruitDiameter	SHRSPaS003252	1	82707052	0.654563	0.326446	121	0.992513	-7.35993
boxcox_fruitDiameter	SHRSPaS001917	1	82722314	0.401018	0.442149	121	0.988201	-13.7395
boxcox_fruitDiameter	SHRSPaS004593	1	82745126	0.818428	0.144628	121	0.993101	9.34964
boxcox_fruitDiameter	SHRSPaS006859	1	82822299	0.0389248	0.458678	121	0.830788	-40.5532
boxcox_fruitDiameter	SHRSPaS004842	1	82823331	0.450295	0.0743802	121	0.988201	-28.8059
boxcox_fruitDiameter	SHRSPaS006986	1	82889304	0.101251	0.429752	121	0.906391	-37.017
boxcox_fruitDiameter	SHRSPaS005425	1	83145388	0.336561	0.442149	121	0.988201	19.8545
boxcox_fruitDiameter	SHRSPaS004813	1	83251091	0.496255	0.14876	121	0.988201	-14.8344
boxcox_fruitDiameter	SHRSPaS006254	1	83253394	0.681304	0.169421	121	0.992513	8.5164
boxcox_fruitDiameter	SHRSPaS002036	1	83271934	0.764203	0.123967	121	0.992513	8.7356
boxcox_fruitDiameter	SHRSPaS002411	1	84005939	0.934754	0.487603	121	0.999127	1.21212
boxcox_fruitDiameter	SHRSPaS001584	1	84269503	0.307216	0.471074	121	0.988201	13.8917
boxcox_fruitDiameter	SHRSPaS005302	1	84278176	0.558194	0.27686	121	0.991332	-8.63218
boxcox_fruitDiameter	SHRSPaS002757	1	84297296	0.274718	0.479339	121	0.988201	-15.7516
boxcox_fruitDiameter	SHRSPaS002135	1	84379561	0.671292	0.400826	121	0.992513	5.36787
boxcox_fruitDiameter	SHRSPaS005560	1	84433677	0.840578	0.330579	121	0.995172	-2.82012
boxcox_fruitDiameter	SHRSPaS002262	1	84711101	0.954776	0.301653	121	0.999671	-1.23573
boxcox_fruitDiameter	SHRSPaS005975	1	84719356	0.839943	0.152893	121	0.995172	3.84937
boxcox_fruitDiameter	SHRSPaS003621	1	84723373	0.96979	0.140496	121	0.999671	0.73262
boxcox_fruitDiameter	SHRSPaS001723	1	84731852	0.460904	0.396694	121	0.988201	-11.7575
boxcox_fruitDiameter	SHRSPaS006534	1	84881891	0.313573	0.0702479	121	0.988201	23.4312
boxcox_fruitDiameter	SHRSPaS006616	1	84893110	0.0326378	0.173554	121	0.827062	-45.5947
boxcox_fruitDiameter	SHRSPaS004648	1	84916484	0.000360217	0.322314	121	0.190284	72.165
boxcox_fruitDiameter	SHRSPaS006709	1	84974181	0.871728	0.194215	121	0.999127	-3.61938
boxcox_fruitDiameter	SHRSPaS004626	1	84987648	0.762713	0.11157	121	0.992513	-8.0818
boxcox_fruitDiameter	SHRSPaS002277	1	85010095	0.683343	0.18595	121	0.992513	-7.80543
boxcox_fruitDiameter	SHRSPaS003505	1	85249718	0.437164	0.0578512	121	0.988201	20.9313
boxcox_fruitDiameter	SHRSPaS005885	1	85249790	0.00126287	0.429752	121	0.369555	-72.777
boxcox_fruitDiameter	SHRSPaS003190	1	87453415	0.43347	0.107438	121	0.988201	24.5282
boxcox_fruitDiameter	SHRSPaS001166	1	87758651	0.215265	0.285124	121	0.985437	28.8479
boxcox_fruitDiameter	SHRSPaS003088	1	87785029	0.895062	0.198347	121	0.999127	-2.82801
boxcox_fruitDiameter	SHRSPaS001290	1	87848018	0.0514688	0.272727	121	0.836728	49.1247
boxcox_fruitDiameter	SHRSPaS001879	1	87998056	0.17874	0.181818	121	0.973225	31.3091
boxcox_fruitDiameter	SHRSPaS001562	1	88169360	0.101403	0.260331	121	0.906391	44.7566
boxcox_fruitDiameter	SHRSPaS001992	1	88245735	0.885905	0.446281	121	0.999127	2.61947
boxcox_fruitDiameter	SHRSPaS005739	1	88569513	0.965006	0.0950413	121	0.999671	0.899317
boxcox_fruitDiameter	SHRSPaS005806	1	88583974	0.35803	0.264463	121	0.988201	14.094
boxcox_fruitDiameter	SHRSPaS002298	1	88662610	0.0587847	0.219008	121	0.838353	36.981
boxcox_fruitDiameter	SHRSPaS006614	1	88693283	0.474317	0.384298	121	0.988201	10.3648
boxcox_fruitDiameter	SHRSPaS002557	1	88773115	0.445188	0.206612	121	0.988201	-13.8811
boxcox_fruitDiameter	SHRSPaS006796	1	88897294	0.429045	0.161157	121	0.988201	16.3777
boxcox_fruitDiameter	SHRSPaS004564	1	88900158	0.212639	0.194215	121	0.984346	-27.6441
boxcox_fruitDiameter	SHRSPaS006649	1	88900273	0.561182	0.0702479	121	0.991332	15.1592
boxcox_fruitDiameter	SHRSPaS001986	1	88969466	0.540685	0.227273	121	0.988523	-14.5799
boxcox_fruitDiameter	SHRSPaS002131	1	89381140	0.199433	0.22314	121	0.984346	25.1281
boxcox_fruitDiameter	SHRSPaS004175	1	89920353	0.540031	0.210744	121	0.988523	13.6113
boxcox_fruitDiameter	SHRSPaS006124	1	89968671	0.921856	0.260331	121	0.999127	-1.49204
boxcox_fruitDiameter	SHRSPaS005777	1	89982344	0.972951	0.342975	121	0.999671	-0.678037
boxcox_fruitDiameter	SHRSPaS003669	1	90132503	0.260858	0.173554	121	0.988201	19.9186
boxcox_fruitDiameter	SHRSPaS006144	1	90202236	0.937918	0.18595	121	0.999127	-1.17754
boxcox_fruitDiameter	SHRSPaS004568	1	90277469	0.153299	0.140496	121	0.9597	-28.7001
boxcox_fruitDiameter	SHRSPaS002535	1	90312597	0.0397832	0.483471	121	0.836728	32.7612
boxcox_fruitDiameter	SHRSPaS001842	1	90418791	0.391211	0.190083	121	0.988201	19.5432
boxcox_fruitDiameter	SHRSPaS001214	1	90436669	0.557159	0.198347	121	0.991332	-13.2518
boxcox_fruitDiameter	SHRSPaS006992	1	90441349	0.596985	0.161157	121	0.992513	-8.45677
boxcox_fruitDiameter	SHRSPaS004934	1	90492033	0.916398	0.247934	121	0.999127	-2.12244
boxcox_fruitDiameter	SHRSPaS006928	1	90492550	0.60572	0.132231	121	0.992513	-8.80849
boxcox_fruitDiameter	SHRSPaS005322	1	90576939	0.790626	0.483471	121	0.992513	6.48222
boxcox_fruitDiameter	SHRSPaS001196	1	90597679	0.294646	0.173554	121	0.988201	-20.853
boxcox_fruitDiameter	SHRSPaS003315	1	90810667	0.433446	0.119835	121	0.988201	-22.1711
boxcox_fruitDiameter	SHRSPaS005053	1	91391930	0.325897	0.338843	121	0.988201	16.2471
boxcox_fruitDiameter	SHRSPaS002126	1	91460245	0.582881	0.123967	121	0.992513	11.921
boxcox_fruitDiameter	SHRSPaS001164	1	91527507	0.660975	0.194215	121	0.992513	10.1863
boxcox_fruitDiameter	SHRSPaS001330	1	91578703	0.35633	0.202479	121	0.988201	20.9299
boxcox_fruitDiameter	SHRSPaS001955	1	91792397	0.202409	0.5	121	0.984346	21.3069
boxcox_fruitDiameter	SHRSPaS003054	1	91813792	0.605604	0.144628	121	0.992513	-11.4994
boxcox_fruitDiameter	SHRSPaS006607	1	91977341	0.0907529	0.289256	121	0.885731	-30.4255
boxcox_fruitDiameter	SHRSPaS005626	1	92042518	0.269466	0.115702	121	0.988201	21.6147
[truncated: 37,573 more rows]

## Sheet: TableS5
Table S5. GWAS resuls for morphometric fruit quality traits of 122 avocado (Persea americana) accessions ussing the FarmCPU model.
[truncated: 38,035 more rows]

[truncated: 3 more sheets: TableS6, TableS7, TableS8]
